# Supplementary material for: Transcriptomic analysis reveals mechanisms for the different drought tolerance of sweet potatoes
Source: Front Plant Sci. 2023 Mar 16;14:1136709. doi: 10.3389/fpls.2023.1136709 (PMC10060965; doi:10.3389/fpls.2023.1136709)
Supplement: Supplementary file 1 [file Table_2.xlsx]

## Sheet: Integrated_Function.anno
#GeneID	COG_class	COG_class_annotation	GO_annotation	KEGG_annotation	KEGG_pathway_annotation	KOG_class	KOG_class_annotation	Pfam_annotation	Swiss-Prot_annotation	eggNOG_class	eggNOG_class_annotation	NR_annotation
Tai6.14455	--	--	--	--	--	--	--	--	Ankyrin repeat protein SKIP35 GN=SKIP35 OS=Arabidopsis thaliana (Mouse-ear cress) PE=1 SV=1	S	Function unknown	PREDICTED: ankyrin repeat protein SKIP35-like [Nicotiana sylvestris]
Ipomoea_batatas_newGene_32952	--	--	--	--	--	--	--	F-box domain	F-box protein SKIP28 OS=Arabidopsis thaliana OX=3702 GN=SKIP28 PE=1 SV=1	S	Function unknown	PREDICTED: F-box protein SKIP28 [Ipomoea nil]
Ipomoea_batatas_newGene_73851	--	--	Cellular Component: membrane (GO:0016020);;	--	--	--	--	PLAC8 family	Protein PLANT CADMIUM RESISTANCE 6 OS=Arabidopsis thaliana OX=3702 GN=PCR6 PE=2 SV=1	--	--	PREDICTED: protein PLANT CADMIUM RESISTANCE 7-like [Nicotiana tomentosiformis]
Tai6.18611	[GEPR]	Carbohydrate transport and metabolism;; Amino acid transport and metabolism;; Inorganic ion transport and metabolism;; General function prediction only	Molecular Function: sugar:proton symporter activity (GO:0005351);; Cellular Component: integral component of membrane (GO:0016021);; Biological Process: carbohydrate transmembrane transport (GO:0034219);;	--	--	[R]	General function prediction only	Sugar (and other) transporter;; Major Facilitator Superfamily	Probable polyol transporter 4 GN=PLT4 OS=Arabidopsis thaliana (Mouse-ear cress) PE=2 SV=1	R	General function prediction only	PREDICTED: probable polyol transporter 4 [Nicotiana tomentosiformis]
Tai6.2778	[R]	General function prediction only	--	--	--	[U]	Intracellular trafficking, secretion, and vesicular transport	Ras family;; Miro-like protein;; ADP-ribosylation factor family	Ras-related protein RABA5b GN=RABA5B OS=Arabidopsis thaliana (Mouse-ear cress) PE=2 SV=1	U	Intracellular trafficking, secretion, and vesicular transport	PREDICTED: ras-related protein RABA5b [Nicotiana tomentosiformis]
Tai6.1795	--	--	--	--	--	[S]	Function unknown	Membrane transport protein	--	S	Function unknown	PREDICTED: uncharacterized transporter C5D6.04-like isoform X2 [Nicotiana sylvestris]
Ipomoea_batatas_newGene_22986	--	--	Molecular Function: binding (GO:0005488);; Biological Process: transcription, DNA-templated (GO:0006351);; Cellular Component: membrane (GO:0016020);;	--	--	[K]	Transcription	--	Agamous-like MADS-box protein AGL29 OS=Arabidopsis thaliana OX=3702 GN=AGL29 PE=2 SV=1	K	Transcription	PREDICTED: MADS-box transcription factor 15-like [Ipomoea nil]
Tai6.13020	[G]	Carbohydrate transport and metabolism	Molecular Function: hydrolase activity, hydrolyzing O-glycosyl compounds (GO:0004553);; Biological Process: carbohydrate metabolic process (GO:0005975);; Molecular Function: carbohydrate binding (GO:0030246);;	--	--	[GMO]	Carbohydrate transport and metabolism;; Cell wall/membrane/envelope biogenesis;; Posttranslational modification, protein turnover, chaperones	Glycosyl hydrolases family 31	Probable glucan 1,3-alpha-glucosidase (Precursor) OS=Oryza sativa subsp. japonica (Rice) PE=3 SV=1	GMO	Carbohydrate transport and metabolism;; Cell wall/membrane/envelope biogenesis;; Posttranslational modification, protein turnover, chaperones	PREDICTED: neutral alpha-glucosidase C [Nicotiana sylvestris]
Ipomoea_batatas_newGene_23328	[R]	General function prediction only	Molecular Function: oxidoreductase activity (GO:0016491);; Biological Process: oxidation-reduction process (GO:0055114);;	--	--	[GQ]	Carbohydrate transport and metabolism;; Secondary metabolites biosynthesis, transport and catabolism	Oxidoreductase family, NAD-binding Rossmann fold	Uncharacterized oxidoreductase At4g09670 OS=Arabidopsis thaliana OX=3702 GN=At4g09670 PE=1 SV=1	S	Function unknown	PREDICTED: uncharacterized oxidoreductase At4g09670-like [Ipomoea nil]
Ipomoea_batatas_newGene_11629	[L]	Replication, recombination and repair	Molecular Function: binding (GO:0005488);;	--	--	[R]	General function prediction only	Reverse transcriptase (RNA-dependent DNA polymerase);; zinc-binding in reverse transcriptase;; Reverse transcriptase-like;; Domain of unknown function (DUF4283);; Zinc knuckle	Putative ribonuclease H protein At1g65750 OS=Arabidopsis thaliana OX=3702 GN=At1g65750 PE=3 SV=1	S	Function unknown	PREDICTED: uncharacterized protein LOC109193506 [Ipomoea nil]
Tai6.49626	--	--	--	--	--	--	--	--	Maltose excess protein 1, chloroplastic (Precursor) GN=K3M16.90 OS=Arabidopsis thaliana (Mouse-ear cress) PE=2 SV=2	P	Inorganic ion transport and metabolism	PREDICTED: maltose excess protein 1-like, chloroplastic [Nicotiana tomentosiformis]
Tai6.4383	[RTKL]	General function prediction only;; Signal transduction mechanisms;; Transcription;; Replication, recombination and repair	Molecular Function: calmodulin-dependent protein kinase activity (GO:0004683);; Molecular Function: calcium ion binding (GO:0005509);; Molecular Function: ATP binding (GO:0005524);; Cellular Component: plasma membrane (GO:0005886);; Biological Process: protein phosphorylation (GO:0006468);;	--	--	[T]	Signal transduction mechanisms	Protein kinase domain	CDPK-related kinase 1 GN=T3K9.9 OS=Arabidopsis thaliana (Mouse-ear cress) PE=1 SV=1	T	Signal transduction mechanisms	PREDICTED: CDPK-related kinase 1 [Solanum lycopersicum]
Ipomoea_batatas_newGene_40510	--	--	Molecular Function: lyase activity (GO:0016829);; Molecular Function: metal ion binding (GO:0046872);;	K15086|9.34339e-34|vvi:100854729|K15086 (3S)-linalool synthase [EC:4.2.3.25] | (RefSeq) probable terpene synthase 13	Monoterpenoid biosynthesis (ko00902)	--	--	Terpene synthase family, metal binding domain	(3S,6E)-nerolidol synthase 1 OS=Fragaria ananassa OX=3747 PE=1 SV=1	S	Function unknown	PREDICTED: (3S,6E)-nerolidol synthase 1-like [Ipomoea nil]
Ipomoea_batatas_newGene_67204	[G]	Carbohydrate transport and metabolism	Molecular Function: cellulase activity (GO:0008810);; Cellular Component: integral component of membrane (GO:0016021);; Biological Process: cellulose catabolic process (GO:0030245);;	--	--	--	--	Glycosyl hydrolase family 9	Endoglucanase 2 OS=Arabidopsis thaliana OX=3702 GN=At1g19940 PE=2 SV=1	G	Carbohydrate transport and metabolism	PREDICTED: endoglucanase 2-like [Ipomoea nil]
Ipomoea_batatas_newGene_70690	--	--	Molecular Function: SNARE binding (GO:0000149);; Molecular Function: SNAP receptor activity (GO:0005484);; Biological Process: exocytosis (GO:0006887);; Biological Process: vesicle fusion (GO:0006906);; Cellular Component: integral component of membrane (GO:0016021);; Cellular Component: SNARE complex (GO:0031201);;	K08516|1.00784e-13|bvg:104883237|K08516 synaptobrevin homolog YKT6 | (RefSeq) VAMP-like protein YKT61	SNARE interactions in vesicular transport (ko04130)	[U]	Intracellular trafficking, secretion, and vesicular transport	--	VAMP-like protein YKT61 OS=Arabidopsis thaliana OX=3702 GN=YKT61 PE=2 SV=1	U	Intracellular trafficking, secretion, and vesicular transport	PREDICTED: VAMP-like protein YKT61 isoform X3 [Ipomoea nil]
Tai6.37806	--	--	Cellular Component: mitochondrion (GO:0005739);; Cellular Component: chloroplast (GO:0009507);; Biological Process: mitochondrial mRNA modification (GO:0080156);;	--	--	[R]	General function prediction only	--	Pentatricopeptide repeat-containing protein At1g74600, chloroplastic (Precursor) GN=PCMP-E69 OS=Arabidopsis thaliana (Mouse-ear cress) PE=3 SV=1	R	General function prediction only	PREDICTED: pentatricopeptide repeat-containing protein At1g74600, chloroplastic [Nicotiana sylvestris]
Ipomoea_batatas_newGene_20156	--	--	Molecular Function: transporter activity (GO:0005215);; Cellular Component: intracellular (GO:0005622);; Biological Process: transport (GO:0006810);; Cellular Component: integral component of membrane (GO:0016021);;	--	--	[I]	Lipid transport and metabolism	CRAL/TRIO domain;; CRAL/TRIO, N-terminal domain	Patellin-3 OS=Arabidopsis thaliana OX=3702 GN=PATL3 PE=1 SV=2	S	Function unknown	PREDICTED: patellin-3 [Ipomoea nil]
Tai6.17935	[RTKL]	General function prediction only;; Signal transduction mechanisms;; Transcription;; Replication, recombination and repair	Molecular Function: protein serine/threonine kinase activity (GO:0004674);; Molecular Function: ATP binding (GO:0005524);; Biological Process: protein phosphorylation (GO:0006468);;	--	--	--	--	Protein kinase domain;; Protein tyrosine kinase	Probable inactive receptor kinase At5g67200 (Precursor) GN=At5g67200 OS=Arabidopsis thaliana (Mouse-ear cress) PE=1 SV=1	T	Signal transduction mechanisms	PREDICTED: probable inactive receptor kinase At5g67200 [Nicotiana tomentosiformis]
Ipomoea_batatas_newGene_54061	--	--	--	--	--	--	--	--	--	S	Function unknown	PREDICTED: uncharacterized protein LOC109181114 [Ipomoea nil]
Ipomoea_batatas_newGene_69232	[E]	Amino acid transport and metabolism	Biological Process: amino acid transmembrane transport (GO:0003333);; Cellular Component: chloroplast inner membrane (GO:0009706);; Cellular Component: integral component of membrane (GO:0016021);;	K03834|2.31851e-61|pxb:103936888|K03834 tyrosine-specific transport protein | (RefSeq) tyrosine-specific transport protein-like	--	--	--	--	--	E	Amino acid transport and metabolism	PREDICTED: uncharacterized protein LOC109193135 [Ipomoea nil]
Ipomoea_batatas_newGene_19008	[M]	Cell wall/membrane/envelope biogenesis	--	--	--	--	--	Protein kinase domain;; Protein tyrosine kinase	A	T	Signal transduction mechanisms	PREDICTED: cysteine-rich receptor-like protein kinase 2 [Ipomoea nil]
Tai6.23261	[LR]	Replication, recombination and repair;; General function prediction only	--	K07766|6.4794e-71|sot:102594769|K07766 diphosphoinositol-polyphosphate diphosphatase [EC:3.6.1.52] | (RefSeq) nudix hydrolase 18, mitochondrial-like	--	[T]	Signal transduction mechanisms	NUDIX domain	Nudix hydrolase 21, chloroplastic (Precursor) GN=T9L24.30 OS=Arabidopsis thaliana (Mouse-ear cress) PE=2 SV=1	L	Replication, recombination and repair	PREDICTED: nudix hydrolase 18, mitochondrial-like [Solanum tuberosum]
Tai6.29546	--	--	Cellular Component: Golgi membrane (GO:0000139);; Molecular Function: sugar:proton symporter activity (GO:0005351);; Biological Process: carbohydrate transport (GO:0008643);; Cellular Component: integral component of membrane (GO:0016021);;	--	--	[G]	Carbohydrate transport and metabolism	--	CMP-sialic acid transporter 3 GN=UTR6 OS=Arabidopsis thaliana (Mouse-ear cress) PE=2 SV=1	P	Inorganic ion transport and metabolism	PREDICTED: CMP-sialic acid transporter 3 isoform X2 [Musa acuminata subsp. malaccensis]
Ipomoea_batatas_newGene_23775	[L]	Replication, recombination and repair	--	K01246|6.08288e-42|sot:102594169|K01246 DNA-3-methyladenine glycosylase I [EC:3.2.2.20] | (RefSeq) uncharacterized LOC102594169	Base excision repair (ko03410)	--	--	--	--	L	Replication, recombination and repair	PREDICTED: uncharacterized protein LOC109177113 isoform X1 [Ipomoea nil]
Tai6.685	--	--	--	--	--	[R]	General function prediction only	--	Auxilin-like protein 1 GN=AUL1 OS=Arabidopsis thaliana (Mouse-ear cress) PE=2 SV=2	O	Posttranslational modification, protein turnover, chaperones	PREDICTED: auxilin-like protein 1 [Solanum lycopersicum]
Tai6.12013	--	--	--	--	--	--	--	--	--	S	Function unknown	nam-like protein 7 [Petunia x hybrida]
Ipomoea_batatas_newGene_5562	--	--	Molecular Function: transferase activity (GO:0016740);;	--	--	[R]	General function prediction only	Sulfotransferase domain;; Sulfotransferase family;; Sulfotransferase domain;; Sulfotransferase family	Cytosolic sulfotransferase 16 OS=Arabidopsis thaliana OX=3702 GN=SOT16 PE=1 SV=1	S	Function unknown	PREDICTED: flavonol sulfotransferase-like [Ipomoea nil]
Tai6.24458	--	--	--	--	--	--	--	--	--	S	Function unknown	PREDICTED: uncharacterized protein LOC101262308 isoform X1 [Solanum lycopersicum]
Tai6.26573	[GO]	Carbohydrate transport and metabolism;; Posttranslational modification, protein turnover, chaperones	Molecular Function: ATP binding (GO:0005524);; Cellular Component: integral component of membrane (GO:0016021);; Molecular Function: hydrolase activity (GO:0016787);;	K14641|2.66251e-87|sot:102577614|K14641 apyrase [EC:3.6.1.5] | (RefSeq) RROP1, ADPase, Apyrase; ATP-diphosphohydrolase	Purine metabolism (ko00230);; Pyrimidine metabolism (ko00240)	[F]	Nucleotide transport and metabolism	GDA1/CD39 (nucleoside phosphatase) family	Apyrase GN=RROP1 OS=Solanum tuberosum (Potato) PE=1 SV=2	F	Nucleotide transport and metabolism	PREDICTED: apyrase-like [Nicotiana tomentosiformis]
Ipomoea_batatas_newGene_20413	--	--	Biological Process: cellulose microfibril organization (GO:0010215);; Cellular Component: integral component of membrane (GO:0016021);; Biological Process: cell growth (GO:0016049);; Cellular Component: anchored component of membrane (GO:0031225);;	--	--	--	--	COBRA-like protein	COBRA-like protein 4 OS=Arabidopsis thaliana OX=3702 GN=COBL4 PE=2 SV=2	S	Function unknown	PREDICTED: COBRA-like protein 4 [Ipomoea nil]
Tai6.38717	--	--	--	K09566|1.06304e-18|sly:101267345|K09566 peptidyl-prolyl isomerase G (cyclophilin G) [EC:5.2.1.8] | (RefSeq) peptidyl-prolyl cis-trans isomerase CYP63	--	[O]	Posttranslational modification, protein turnover, chaperones	--	Peptidyl-prolyl cis-trans isomerase CYP63 GN=MAA21.30 OS=Arabidopsis thaliana (Mouse-ear cress) PE=1 SV=1	O	Posttranslational modification, protein turnover, chaperones	PREDICTED: peptidyl-prolyl cis-trans isomerase CYP63 isoform X1 [Solanum lycopersicum]
Tai6.38023	[C]	Energy production and conversion	Molecular Function: ATP binding (GO:0005524);; Biological Process: ATP hydrolysis coupled proton transport (GO:0015991);; Cellular Component: proton-transporting V-type ATPase, V1 domain (GO:0033180);; Biological Process: ATP metabolic process (GO:0046034);; Molecular Function: proton-transporting ATPase activity, rotational mechanism (GO:0046961);;	--	--	[C]	Energy production and conversion	--	V-type proton ATPase catalytic subunit A OS=Daucus carota (Wild carrot) PE=2 SV=1	C	Energy production and conversion	unnamed protein product [Coffea canephora]
Tai6.16815	--	--	Molecular Function: structural constituent of cytoskeleton (GO:0005200);; Cellular Component: nucleus (GO:0005634);; Biological Process: actin filament-based process (GO:0030029);;	K16616|2.04042e-172|sot:102593881|K16616 actin-related protein 8, plant | (RefSeq) actin-related protein 8	--	[Z]	Cytoskeleton	Actin;; F-box domain;; F-box-like	Actin-related protein 8 GN=ARP8 OS=Arabidopsis thaliana (Mouse-ear cress) PE=2 SV=1	Z	Cytoskeleton	PREDICTED: actin-related protein 8 [Nicotiana sylvestris]
Tai6.54299	--	--	--	--	--	--	--	--	--	R	General function prediction only	PREDICTED: uncharacterized protein LOC104085387 [Nicotiana tomentosiformis]
Tai6.10044	--	--	--	--	--	--	--	--	--	T	Signal transduction mechanisms	PREDICTED: casein kinase I-like [Nicotiana sylvestris]
Tai6.21540	[H]	Coenzyme transport and metabolism	Molecular Function: GTP cyclohydrolase I activity (GO:0003934);; Cellular Component: cytoplasm (GO:0005737);; Biological Process: tetrahydrofolate biosynthetic process (GO:0046654);;	K01495|0|sot:102591811|K01495 GTP cyclohydrolase I [EC:3.5.4.16] | (RefSeq) GTP cyclohydrolase 1	Folate biosynthesis (ko00790)	[H]	Coenzyme transport and metabolism	GTP cyclohydrolase I	GTP cyclohydrolase 1 {ECO:0000305} GN=Solyc06g083230 OS=Solanum lycopersicum (Tomato) PE=1 SV=1	H	Coenzyme transport and metabolism	PREDICTED: GTP cyclohydrolase 1 [Sesamum indicum]
Ipomoea_batatas_newGene_16725	[K]	Transcription	Molecular Function: protein serine/threonine kinase activity (GO:0004674);; Molecular Function: ATP binding (GO:0005524);; Biological Process: protein phosphorylation (GO:0006468);; Cellular Component: integral component of membrane (GO:0016021);;	K20718|5.97925e-51|pop:POPTR_0012s14250g|K20718 LRR receptor-like serine/threonine-protein kinase ERECTA [EC:2.7.11.1] | (RefSeq) POPTRDRAFT_773465; PTH-1 family protein	--	--	--	Leucine rich repeat;; Leucine Rich repeats (2 copies);; Leucine rich repeat N-terminal domain;; Leucine Rich Repeat;; Leucine Rich repeat	LRR receptor-like serine/threonine-protein kinase ERL2 OS=Arabidopsis thaliana OX=3702 GN=ERL2 PE=2 SV=1	S	Function unknown	PREDICTED: LRR receptor-like serine/threonine-protein kinase ERL2 isoform X2 [Ipomoea nil]
Ipomoea_batatas_newGene_9383	--	--	--	--	--	--	--	--	--	S	Function unknown	PREDICTED: protein IWS1 homolog [Ipomoea nil]
Tai6.40513	--	--	Biological Process: transition metal ion transport (GO:0000041);; Biological Process: phosphate ion transport (GO:0006817);; Biological Process: response to stress (GO:0006950);; Cellular Component: integral component of membrane (GO:0016021);; Cellular Component: intracellular membrane-bounded organelle (GO:0043231);; Biological Process: single-organism cellular process (GO:0044763);;	--	--	[U]	Intracellular trafficking, secretion, and vesicular transport	EXS family;; SPX domain	Phosphate transporter PHO1 GN=PHO1 OS=Arabidopsis thaliana (Mouse-ear cress) PE=2 SV=1	P	Inorganic ion transport and metabolism	PREDICTED: phosphate transporter PHO1-like [Solanum tuberosum]
Ipomoea_batatas_newGene_14200	[C]	Energy production and conversion	Molecular Function: D-arabinono-1,4-lactone oxidase activity (GO:0003885);; Cellular Component: membrane (GO:0016020);; Biological Process: L-ascorbic acid biosynthetic process (GO:0019853);; Molecular Function: L-gulonolactone oxidase activity (GO:0050105);; Molecular Function: flavin adenine dinucleotide binding (GO:0050660);; Biological Process: oxidation-reduction process (GO:0055114);;	--	--	[V]	Defense mechanisms	--	L-gulonolactone oxidase 3 OS=Arabidopsis thaliana OX=3702 GN=GULLO3 PE=1 SV=1	C	Energy production and conversion	PREDICTED: L-gulonolactone oxidase 3 [Ipomoea nil]
Tai6.4642	--	--	--	--	--	--	--	Domain of unknown function (DUF3411)	--	S	Function unknown	PREDICTED: uncharacterized protein LOC102603902 [Solanum tuberosum]
Ipomoea_batatas_newGene_41282	--	--	--	--	--	--	--	--	--	S	Function unknown	PREDICTED: ankyrin-3 [Ipomoea nil]
Ipomoea_batatas_newGene_41183	--	--	--	--	--	--	--	Pathogenesis-related protein Bet v I family	Kirola OS=Actinidia deliciosa OX=3627 PE=1 SV=1	--	--	PREDICTED: kirola-like [Ipomoea nil]
Tai6.584	[F]	Nucleotide transport and metabolism	Biological Process: MAPK cascade (GO:0000165);; Molecular Function: ATP binding (GO:0005524);; Biological Process: pentose-phosphate shunt (GO:0006098);; Biological Process: rRNA processing (GO:0006364);; Biological Process: protein targeting to membrane (GO:0006612);; Molecular Function: phosphoribulokinase activity (GO:0008974);; Biological Process: response to cold (GO:0009409);; Cellular Comp…	K00855|0|sot:102591470|K00855 phosphoribulokinase [EC:2.7.1.19] | (RefSeq) phosphoribulokinase, chloroplastic	Carbon fixation in photosynthetic organisms (ko00710);; Carbon metabolism (ko01200)	[TZ]	Signal transduction mechanisms;; Cytoskeleton	Phosphoribulokinase / Uridine kinase family	Phosphoribulokinase, chloroplastic (Precursor) OS=Triticum aestivum (Wheat) PE=2 SV=1	TZ	Signal transduction mechanisms;; Cytoskeleton	PREDICTED: phosphoribulokinase, chloroplastic-like [Nicotiana tomentosiformis]
Ipomoea_batatas_newGene_22861	--	--	Cellular Component: integral component of membrane (GO:0016021);;	--	--	[GMW]	Carbohydrate transport and metabolism;; Cell wall/membrane/envelope biogenesis;; Extracellular structures	Exostosin family	Probable glycosyltransferase At5g03795 OS=Arabidopsis thaliana OX=3702 GN=At5g03795 PE=3 SV=2	S	Function unknown	PREDICTED: probable glycosyltransferase At5g03795 isoform X2 [Ipomoea nil]
Tai6.36425	--	--	--	--	--	--	--	GDSL-like Lipase/Acylhydrolase	GDSL esterase/lipase EXL1 (Precursor) GN=EXL1 OS=Arabidopsis thaliana (Mouse-ear cress) PE=2 SV=1	I	Lipid transport and metabolism	PREDICTED: GDSL esterase/lipase EXL3-like [Sesamum indicum]
Tai6.23569	--	--	--	--	--	--	--	--	ACT domain-containing protein ACR11 {ECO:0000305} (Precursor) OS=Arabidopsis thaliana (Mouse-ear cress) PE=1 SV=1	S	Function unknown	PREDICTED: unknown protein DS12 from 2D-PAGE of leaf, chloroplastic-like [Nicotiana sylvestris]
Tai6.13429	[RTKL]	General function prediction only;; Signal transduction mechanisms;; Transcription;; Replication, recombination and repair	--	--	--	[R]	General function prediction only	Protein kinase domain;; Protein tyrosine kinase	Serine/threonine-protein kinase KIPK GN=KIPK OS=Arabidopsis thaliana (Mouse-ear cress) PE=1 SV=1	T	Signal transduction mechanisms	PREDICTED: serine/threonine-protein kinase KIPK-like [Solanum lycopersicum]
Ipomoea_batatas_newGene_62129	--	--	--	--	--	--	--	--	--	--	--	PREDICTED: protein FAR1-RELATED SEQUENCE 5-like [Ipomoea nil]
Tai6.15220	[BQ]	Chromatin structure and dynamics;; Secondary metabolites biosynthesis, transport and catabolism	Molecular Function: hydrolase activity (GO:0016787);;	K11407|0|tcc:TCM_014256|K11407 histone deacetylase 6 [EC:3.5.1.98] | (RefSeq) Histone deacetylase 5 isoform 1	--	[B]	Chromatin structure and dynamics	Histone deacetylase domain	Histone deacetylase 5 GN=HDA5 OS=Arabidopsis thaliana (Mouse-ear cress) PE=1 SV=1	B	Chromatin structure and dynamics	PREDICTED: histone deacetylase 5 [Nicotiana sylvestris]
Tai6.30513	--	--	--	--	--	--	--	Helix-loop-helix DNA-binding domain	Transcription factor BIM2 GN=T6L1.19 OS=Arabidopsis thaliana (Mouse-ear cress) PE=1 SV=1	K	Transcription	PREDICTED: transcription factor BIM1-like [Solanum tuberosum]
Tai6.21961	--	--	--	K14684|1.05145e-77|sly:101263234|K14684 solute carrier family 25 (mitochondrial phosphate transporter), member 23/24/25/41 | (RefSeq) mitochondrial adenine nucleotide transporter ADNT1	--	[C]	Energy production and conversion	Mitochondrial carrier protein	Mitochondrial adenine nucleotide transporter ADNT1 OS=Arabidopsis thaliana (Mouse-ear cress) PE=2 SV=1	C	Energy production and conversion	PREDICTED: mitochondrial adenine nucleotide transporter ADNT1-like [Nicotiana tomentosiformis]
Ipomoea_batatas_newGene_21852	--	--	Biological Process: amino acid transmembrane transport (GO:0003333);; Molecular Function: amino acid transmembrane transporter activity (GO:0015171);; Cellular Component: membrane (GO:0016020);;	--	--	[E]	Amino acid transport and metabolism	Transmembrane amino acid transporter protein	Lysine histidine transporter-like 7 OS=Arabidopsis thaliana OX=3702 GN=At4g35180 PE=2 SV=2	E	Amino acid transport and metabolism	PREDICTED: lysine histidine transporter-like 8 [Ipomoea nil]
Tai6.20841	--	--	--	K10134|1.75871e-167|sot:102591059|K10134 etoposide-induced 2.4 mRNA | (RefSeq) protein EI24 homolog	--	[TV]	Signal transduction mechanisms;; Defense mechanisms	Etoposide-induced protein 2.4 (EI24)	Protein EI24 homolog GN=At4g06676 OS=Arabidopsis thaliana (Mouse-ear cress) PE=2 SV=1	TV	Signal transduction mechanisms;; Defense mechanisms	PREDICTED: protein EI24 homolog isoform X1 [Nicotiana sylvestris]
Ipomoea_batatas_newGene_39375	--	--	--	--	--	--	--	MULE transposase domain	--	S	Function unknown	PREDICTED: uncharacterized protein LOC109179324 [Ipomoea nil]
Ipomoea_batatas_newGene_30381	--	--	--	--	--	--	--	Domain of unknown function (DUF4218);; Domain of unknown function (DUF4216)	--	S	Function unknown	PREDICTED: uncharacterized protein LOC109159542 [Ipomoea nil]
Tai6.52852	--	--	--	--	--	--	--	N-terminal C2 in EEIG1 and EHBP1 proteins	--	S	Function unknown	unnamed protein product [Vitis vinifera]
Tai6.4548	--	--	Biological Process: cytokinesis by cell plate formation (GO:0000911);; Molecular Function: guanyl-nucleotide exchange factor activity (GO:0005085);; Molecular Function: GTP binding (GO:0005525);; Cellular Component: nucleus (GO:0005634);; Cellular Component: cytosol (GO:0005829);; Cellular Component: plasma membrane (GO:0005886);; Biological Process: acetyl-CoA metabolic process (GO:0006084);; Bi…	--	--	[T]	Signal transduction mechanisms	Dedicator of cytokinesis;; C2 domain in Dock180 and Zizimin proteins	--	T	Signal transduction mechanisms	PREDICTED: dedicator of cytokinesis protein 7 [Nicotiana tomentosiformis]
Ipomoea_batatas_newGene_41316	[QV]	Secondary metabolites biosynthesis, transport and catabolism;; Defense mechanisms	Molecular Function: monooxygenase activity (GO:0004497);; Molecular Function: iron ion binding (GO:0005506);; Biological Process: multicellular organism development (GO:0007275);; Biological Process: brassinosteroid homeostasis (GO:0010268);; Cellular Component: integral component of membrane (GO:0016021);; Biological Process: sterol metabolic process (GO:0016125);; Biological Process: brassinost…	K20667|3.03008e-72|sot:102595905|K20667 beta-amyrin 28-monooxygenase [EC:1.14.13.201] | (RefSeq) beta-amyrin 28-oxidase-like	--	[QI]	Secondary metabolites biosynthesis, transport and catabolism;; Lipid transport and metabolism	--	Beta-amyrin 28-oxidase OS=Panax ginseng OX=4054 PE=2 SV=1	Q	Secondary metabolites biosynthesis, transport and catabolism	PREDICTED: beta-amyrin 28-oxidase-like [Ipomoea nil]
Ipomoea_batatas_newGene_61210	--	--	--	--	--	[R]	General function prediction only	Reverse transcriptase (RNA-dependent DNA polymerase);; zinc-binding in reverse transcriptase;; Reverse transcriptase-like	Uncharacterized mitochondrial protein AtMg00310 OS=Arabidopsis thaliana OX=3702 GN=AtMg00310 PE=4 SV=1	S	Function unknown	PREDICTED: uncharacterized protein LOC109159798 [Ipomoea nil]
Ipomoea_batatas_newGene_60748	--	--	--	--	--	--	--	--	--	--	--	PREDICTED: methionine aminopeptidase 1A isoform X1 [Ipomoea nil]
Ipomoea_batatas_newGene_42544	--	--	Molecular Function: calcium ion binding (GO:0005509);; Cellular Component: photosystem II oxygen evolving complex (GO:0009654);; Cellular Component: integral component of membrane (GO:0016021);; Cellular Component: extrinsic component of membrane (GO:0019898);; Biological Process: photosystem II stabilization (GO:0042549);;	K02716|4.19423e-26|sind:105177713|K02716 photosystem II oxygen-evolving enhancer protein 1 | (RefSeq) oxygen-evolving enhancer protein 1, chloroplastic	Photosynthesis (ko00195)	--	--	--	Oxygen-evolving enhancer protein 1, chloroplastic OS=Solanum tuberosum OX=4113 GN=PSBO PE=2 SV=1	G	Carbohydrate transport and metabolism	PREDICTED: oxygen-evolving enhancer protein 1, chloroplastic [Ipomoea nil]
Tai6.35816	--	--	Molecular Function: transporter activity (GO:0005215);; Cellular Component: integral component of membrane (GO:0016021);; Biological Process: transmembrane transport (GO:0055085);;	K02575|5.51111e-37|vvi:100241340|K02575 MFS transporter, NNP family, nitrate/nitrite transporter | (RefSeq) high affinity nitrate transporter 2.4	Nitrogen metabolism (ko00910)	--	--	--	High-affinity nitrate transporter 2.1 GN=At1g08090 OS=Arabidopsis thaliana (Mouse-ear cress) PE=1 SV=1	G	Carbohydrate transport and metabolism	unnamed protein product [Vitis vinifera]
Tai6.34840	[E]	Amino acid transport and metabolism	Molecular Function: serine-pyruvate transaminase activity (GO:0004760);; Cellular Component: peroxisome (GO:0005777);; Cellular Component: plasma membrane (GO:0005886);; Biological Process: water transport (GO:0006833);; Molecular Function: alanine-glyoxylate transaminase activity (GO:0008453);; Cellular Component: chloroplast stroma (GO:0009570);; Biological Process: response to salt stress (GO:…	K00830|3.03336e-104|fve:101308151|K00830 alanine-glyoxylate transaminase / serine-glyoxylate transaminase / serine-pyruvate transaminase [EC:2.6.1.44 2.6.1.45 2.6.1.51] | (RefSeq) serine--glyoxylate aminotransferase	Alanine, aspartate and glutamate metabolism (ko00250);; Glycine, serine and threonine metabolism (ko00260);; Glyoxylate and dicarboxylate metabolism (ko00630);; Carbon metabolism (ko01200);; Peroxisome (ko04146)	[R]	General function prediction only	Aminotransferase class-V	Serine--glyoxylate aminotransferase GN=AGT1 OS=Arabidopsis thaliana (Mouse-ear cress) PE=1 SV=2	E	Amino acid transport and metabolism	PREDICTED: serine--glyoxylate aminotransferase-like [Fragaria vesca subsp. vesca]
Ipomoea_batatas_newGene_7702	--	--	Molecular Function: tRNA binding (GO:0000049);; Molecular Function: glutamate-tRNA ligase activity (GO:0004818);; Molecular Function: ATP binding (GO:0005524);; Cellular Component: mitochondrion (GO:0005739);; Biological Process: glutamyl-tRNA aminoacylation (GO:0006424);; Cellular Component: chloroplast stroma (GO:0009570);; Biological Process: tRNA aminoacylation for mitochondrial protein trans…	K01885|7.3448e-29|pxb:103957891|K01885 glutamyl-tRNA synthetase [EC:6.1.1.17] | (RefSeq) glutamate--tRNA ligase, chloroplastic/mitochondrial-like	Porphyrin and chlorophyll metabolism (ko00860);; Aminoacyl-tRNA biosynthesis (ko00970)	[J]	Translation, ribosomal structure and biogenesis	--	Glutamate--tRNA ligase, chloroplastic/mitochondrial OS=Nicotiana tabacum OX=4097 PE=2 SV=1	J	Translation, ribosomal structure and biogenesis	PREDICTED: glutamate--tRNA ligase, chloroplastic/mitochondrial [Ipomoea nil]
Tai6.17874	[S]	Function unknown	--	--	--	--	--	Leucine Rich repeats (2 copies);; Leucine rich repeat;; Leucine Rich Repeat;; Leucine rich repeat	TMV resistance protein N GN=N OS=Nicotiana glutinosa (Tobacco) PE=1 SV=1	T	Signal transduction mechanisms	PREDICTED: TMV resistance protein N-like [Nicotiana tomentosiformis]
Tai6.21827	--	--	--	--	--	--	--	--	--	R	General function prediction only	PREDICTED: uncharacterized protein LOC104210518 isoform X2 [Nicotiana sylvestris]
Ipomoea_batatas_newGene_27552	--	--	Molecular Function: N-acetyltransferase activity (GO:0008080);; Molecular Function: zinc ion binding (GO:0008270);;	--	--	--	--	--	Increased DNA methylation 1 OS=Arabidopsis thaliana OX=3702 GN=IDM1 PE=1 SV=1	S	Function unknown	PREDICTED: increased DNA methylation 1-like isoform X2 [Ipomoea nil]
Ipomoea_batatas_newGene_25752	--	--	--	--	--	[IT]	Lipid transport and metabolism;; Signal transduction mechanisms	Phosphatidylinositol transfer protein	--	S	Function unknown	PREDICTED: phosphatidylinositol transfer protein 1-like [Ipomoea nil]
Ipomoea_batatas_newGene_45941	[F]	Nucleotide transport and metabolism	Molecular Function: cytidylate kinase activity (GO:0004127);; Molecular Function: ATP binding (GO:0005524);; Cellular Component: nucleus (GO:0005634);; Cellular Component: cytoplasm (GO:0005737);; Biological Process: 'de novo' pyrimidine nucleobase biosynthetic process (GO:0006207);; Biological Process: pyrimidine nucleotide biosynthetic process (GO:0006221);; Molecular Function: uridylate kinase…	K13800|1.54109e-81|gmx:100306603|K13800 UMP-CMP kinase [EC:2.7.4.- 2.7.4.14] | (RefSeq) uncharacterized LOC100306603	Pyrimidine metabolism (ko00240)	[F]	Nucleotide transport and metabolism	Adenylate kinase;; AAA domain;; AAA domain;; Thymidylate kinase;; AAA domain	UMP-CMP kinase 3 OS=Arabidopsis thaliana OX=3702 GN=UMK3 PE=1 SV=1	F	Nucleotide transport and metabolism	PREDICTED: UMP-CMP kinase 3-like [Ipomoea nil]
Tai6.8353	--	--	Cellular Component: cytoplasm (GO:0005737);; Biological Process: protein targeting to vacuole (GO:0006623);; Biological Process: membrane fusion (GO:0006944);; Biological Process: positive regulation of cell proliferation (GO:0008284);; Biological Process: response to symbiotic fungus (GO:0009610);; Biological Process: vesicle-mediated transport (GO:0016192);; Biological Process: endosomal transp…	--	--	[S]	Function unknown	Protein of unknown function (DUF1014)	--	S	Function unknown	hypothetical protein L484_014336 [Morus notabilis]
Ipomoea_batatas_newGene_70402	[J]	Translation, ribosomal structure and biogenesis	Molecular Function: serine-tRNA ligase activity (GO:0004828);; Molecular Function: ATP binding (GO:0005524);; Cellular Component: cytoplasm (GO:0005737);; Biological Process: seryl-tRNA aminoacylation (GO:0006434);;	K01875|4.01845e-87|spen:107018155|K01875 seryl-tRNA synthetase [EC:6.1.1.11] | (RefSeq) serine--tRNA ligase, chloroplastic/mitochondrial	Aminoacyl-tRNA biosynthesis (ko00970)	[J]	Translation, ribosomal structure and biogenesis	--	Serine--tRNA ligase, chloroplastic/mitochondrial OS=Arabidopsis thaliana OX=3702 GN=OVA7 PE=2 SV=1	J	Translation, ribosomal structure and biogenesis	PREDICTED: serine--tRNA ligase, chloroplastic/mitochondrial isoform X3 [Ipomoea nil]
Ipomoea_batatas_newGene_31256	[H]	Coenzyme transport and metabolism	--	K14759|0|sot:102603926|K14759 isochorismate synthase / 2-succinyl-5-enolpyruvyl-6-hydroxy-3-cyclohexene-1-carboxylate synthase / 2-succinyl-6-hydroxy-2,4-cyclohexadiene-1-carboxylate synthase / O-succinylbenzoate synthase [EC:5.4.4.2 2.2.1.9 4.2.99.20 4.2.1.113] | (RefSeq) protein PHYLLO, chloroplastic	Ubiquinone and other terpenoid-quinone biosynthesis (ko00130)	[E]	Amino acid transport and metabolism	Middle domain of thiamine pyrophosphate	Protein PHYLLO, chloroplastic OS=Arabidopsis thaliana OX=3702 GN=PHYLLO PE=2 SV=2	H	Coenzyme transport and metabolism	PREDICTED: protein PHYLLO, chloroplastic isoform X1 [Ipomoea nil]
Ipomoea_batatas_newGene_15125	[O]	Posttranslational modification, protein turnover, chaperones	Molecular Function: ATP-dependent peptidase activity (GO:0004176);; Molecular Function: metalloendopeptidase activity (GO:0004222);; Molecular Function: ATP binding (GO:0005524);; Cellular Component: mitochondrion (GO:0005739);; Biological Process: proteolysis (GO:0006508);; Cellular Component: chloroplast thylakoid membrane (GO:0009535);; Cellular Component: chloroplast envelope (GO:0009941);; B…	K03798|0|sly:778337|K03798 cell division protease FtsH [EC:3.4.24.-] | (RefSeq) ftsH6, LeftsH6; FtsH protease	--	[O]	Posttranslational modification, protein turnover, chaperones	Peptidase family M41;; ATPase family associated with various cellular activities (AAA);; AAA domain (dynein-related subfamily);; TIP49 C-terminus;; Holliday junction DNA helicase ruvB N-terminus	ATP-dependent zinc metalloprotease FTSH 6, chloroplastic OS=Arabidopsis thaliana OX=3702 GN=FTSH6 PE=2 SV=1	O	Posttranslational modification, protein turnover, chaperones	PREDICTED: ATP-dependent zinc metalloprotease FTSH 6, chloroplastic [Ipomoea nil]
Ipomoea_batatas_newGene_21787	--	--	--	--	--	[R]	General function prediction only	--	--	--	--	PREDICTED: uncharacterized protein LOC109162580 [Ipomoea nil]
Ipomoea_batatas_newGene_71437	--	--	--	--	--	[R]	General function prediction only	PPR repeat family;; PPR repeat;; PPR repeat;; Pentatricopeptide repeat domain;; Pentacotripeptide-repeat region of PRORP	Pentatricopeptide repeat-containing protein At1g80550, mitochondrial OS=Arabidopsis thaliana OX=3702 GN=At1g80550 PE=1 SV=1	S	Function unknown	PREDICTED: pentatricopeptide repeat-containing protein At1g80550, mitochondrial isoform X2 [Ipomoea nil]
Tai6.6869	--	--	--	--	--	--	--	--	--	S	Function unknown	PREDICTED: uncharacterized protein LOC101243950 [Solanum lycopersicum]
Tai6.22854	--	--	--	--	--	[O]	Posttranslational modification, protein turnover, chaperones	Hsp20/alpha crystallin family	Inactive protein RESTRICTED TEV MOVEMENT 2 GN=RTM2 OS=Arabidopsis thaliana (Mouse-ear cress) PE=3 SV=1	O	Posttranslational modification, protein turnover, chaperones	PREDICTED: inactive protein RESTRICTED TEV MOVEMENT 2-like [Nicotiana tomentosiformis]
Ipomoea_batatas_newGene_27082	[IQ]	Lipid transport and metabolism;; Secondary metabolites biosynthesis, transport and catabolism	Molecular Function: catalytic activity (GO:0003824);; Cellular Component: peroxisome (GO:0005777);; Cellular Component: chloroplast (GO:0009507);; Biological Process: phylloquinone biosynthetic process (GO:0042372);;	K14760|0|sot:102599176|K14760 acyl-activating enzyme 14 [EC:6.2.1.26] | (RefSeq) 2-succinylbenzoate--CoA ligase, chloroplastic/peroxisomal	Ubiquinone and other terpenoid-quinone biosynthesis (ko00130)	[I]	Lipid transport and metabolism	AMP-binding enzyme;; AMP-binding enzyme C-terminal domain	2-succinylbenzoate--CoA ligase, chloroplastic/peroxisomal OS=Arabidopsis thaliana OX=3702 GN=AAE14 PE=1 SV=1	IQ	Lipid transport and metabolism;; Secondary metabolites biosynthesis, transport and catabolism	PREDICTED: 2-succinylbenzoate--CoA ligase, chloroplastic/peroxisomal isoform X3 [Ipomoea nil]
Tai6.13786	[IQ]	Lipid transport and metabolism;; Secondary metabolites biosynthesis, transport and catabolism	Biological Process: very long-chain fatty acid metabolic process (GO:0000038);; Biological Process: sulfur amino acid metabolic process (GO:0000096);; Molecular Function: 3-oxoacyl-[acyl-carrier-protein] synthase activity (GO:0004315);; Biological Process: glycine catabolic process (GO:0006546);; Biological Process: unsaturated fatty acid biosynthetic process (GO:0006636);; Biological Process: ox…	K09458|0|vvi:100253210|K09458 3-oxoacyl-[acyl-carrier-protein] synthase II [EC:2.3.1.179] | (RefSeq) 3-oxoacyl-[acyl-carrier-protein] synthase II, chloroplastic	Fatty acid biosynthesis (ko00061);; Biotin metabolism (ko00780);; Fatty acid metabolism (ko01212)	[IQ]	Lipid transport and metabolism;; Secondary metabolites biosynthesis, transport and catabolism	Beta-ketoacyl synthase, N-terminal domain;; Beta-ketoacyl synthase, C-terminal domain	3-oxoacyl-[acyl-carrier-protein] synthase II, chloroplastic (Precursor) OS=Arabidopsis thaliana (Mouse-ear cress) PE=1 SV=1	IQ	Lipid transport and metabolism;; Secondary metabolites biosynthesis, transport and catabolism	PREDICTED: 3-oxoacyl-[acyl-carrier-protein] synthase II, chloroplastic-like [Vitis vinifera]
Tai6.24037	--	--	Cellular Component: protein phosphatase type 2A complex (GO:0000159);; Cellular Component: mitochondrion (GO:0005739);; Biological Process: signal transduction (GO:0007165);; Molecular Function: poly(U) RNA binding (GO:0008266);; Molecular Function: protein phosphatase regulator activity (GO:0008601);;	K11584|0|cit:102620041|K11584 serine/threonine-protein phosphatase 2A regulatory subunit B' | (RefSeq) serine/threonine protein phosphatase 2A 59 kDa regulatory subunit B' gamma isoform	mRNA surveillance pathway (ko03015)	[T]	Signal transduction mechanisms	Protein phosphatase 2A regulatory B subunit (B56 family);; Glycosyl hydrolase family 9	Serine/threonine protein phosphatase 2A 59 kDa regulatory subunit B&apos; zeta isoform GN=B&apos;ZETA OS=Arabidopsis thaliana (Mouse-ear cress) PE=2 SV=2	T	Signal transduction mechanisms	PREDICTED: serine/threonine protein phosphatase 2A 59 kDa regulatory subunit B&apos; gamma isoform-like [Nelumbo nucifera]
Tai6.10273	[J]	Translation, ribosomal structure and biogenesis	Molecular Function: GTPase activity (GO:0003924);; Molecular Function: GTP binding (GO:0005525);; Biological Process: obsolete GTP catabolic process (GO:0006184);;	K03267|3.58758e-102|sot:102584824|K03267 peptide chain release factor subunit 3 | (RefSeq) eukaryotic peptide chain release factor GTP-binding subunit ERF3A-like	mRNA surveillance pathway (ko03015)	[J]	Translation, ribosomal structure and biogenesis	Elongation factor Tu GTP binding domain;; 50S ribosome-binding GTPase	Elongation factor 1-alpha C GN=TEF-C OS=Porphyra purpurea (Red seaweed) PE=2 SV=1	J	Translation, ribosomal structure and biogenesis	PREDICTED: eukaryotic peptide chain release factor GTP-binding subunit ERF3A [Nelumbo nucifera]
Ipomoea_batatas_newGene_64617	[K]	Transcription	Cellular Component: cytosol (GO:0005829);; Molecular Function: O-methyltransferase activity (GO:0008171);; Molecular Function: S-adenosylmethionine-dependent methyltransferase activity (GO:0008757);; Biological Process: aromatic compound biosynthetic process (GO:0019438);;	--	--	[R]	General function prediction only	O-methyltransferase;; Dimerisation domain	Xanthohumol 4-O-methyltransferase OS=Humulus lupulus OX=3486 GN=OMT2 PE=1 SV=1	S	Function unknown	PREDICTED: (R,S)-reticuline 7-O-methyltransferase-like [Ipomoea nil]
Tai6.51297	[S]	Function unknown	Molecular Function: nuclease activity (GO:0004518);; Biological Process: nucleic acid phosphodiester bond hydrolysis (GO:0090305);;	K08999|3.4221e-107|sot:102579692|K08999 uncharacterized protein | (RefSeq) bifunctional nuclease 2	--	--	--	Bifunctional nuclease	Bifunctional nuclease 2 GN=BBD2 OS=Arabidopsis thaliana (Mouse-ear cress) PE=2 SV=1	S	Function unknown	PREDICTED: bifunctional nuclease 2 [Nicotiana sylvestris]
Tai6.21149	[RTKL]	General function prediction only;; Signal transduction mechanisms;; Transcription;; Replication, recombination and repair	Molecular Function: protein serine/threonine kinase activity (GO:0004674);; Molecular Function: ATP binding (GO:0005524);; Biological Process: protein phosphorylation (GO:0006468);; Biological Process: signal transduction (GO:0007165);; Biological Process: multicellular organism development (GO:0007275);; Biological Process: response to water deprivation (GO:0009414);; Biological Process: basipet…	--	--	[T]	Signal transduction mechanisms	Protein kinase domain;; Protein tyrosine kinase;; NAF domain;; Kinase-like	CBL-interacting serine/threonine-protein kinase 6 GN=At4g30960 OS=Arabidopsis thaliana (Mouse-ear cress) PE=1 SV=1	T	Signal transduction mechanisms	unnamed protein product [Coffea canephora]
Tai6.24965	--	--	--	K18801|9.50682e-138|pop:POPTR_0019s10490g|K18801 glucuronoxylan 4-O-methyltransferase [EC:2.1.1.112] | (RefSeq) POPTRDRAFT_249470; hypothetical protein	--	--	--	Polysaccharide biosynthesis	Glucuronoxylan 4-O-methyltransferase 3 GN=GXM3 OS=Arabidopsis thaliana (Mouse-ear cress) PE=1 SV=1	S	Function unknown	unnamed protein product [Coffea canephora]
Ipomoea_batatas_newGene_18241	--	--	Cellular Component: integral component of membrane (GO:0016021);;	--	--	--	--	--	--	S	Function unknown	PREDICTED: uncharacterized protein LOC109188202 [Ipomoea nil]
Tai6.14417	[J]	Translation, ribosomal structure and biogenesis	Molecular Function: structural constituent of ribosome (GO:0003735);; Cellular Component: ribosome (GO:0005840);; Biological Process: translational elongation (GO:0006414);; Biological Process: ribosome biogenesis (GO:0042254);;	K02941|1.06339e-114|gmx:100777482|K02941 large subunit ribosomal protein LP0 | (RefSeq) 60S acidic ribosomal protein P0-like	Ribosome (ko03010)	[J]	Translation, ribosomal structure and biogenesis	60s Acidic ribosomal protein	60S acidic ribosomal protein P0 OS=Glycine max (Soybean) PE=1 SV=1	J	Translation, ribosomal structure and biogenesis	unnamed protein product [Coffea canephora]
Ipomoea_batatas_newGene_41023	[L]	Replication, recombination and repair	Molecular Function: DNA binding (GO:0003677);; Molecular Function: helicase activity (GO:0004386);; Molecular Function: ATP binding (GO:0005524);;	K10896|0|sind:105175667|K10896 fanconi anemia group M protein | (RefSeq) uncharacterized LOC105175667	--	[R]	General function prediction only	Helicase conserved C-terminal domain	DEAD-box ATP-dependent RNA helicase FANCM OS=Arabidopsis thaliana OX=3702 GN=FANCM PE=2 SV=1	L	Replication, recombination and repair	PREDICTED: LOW QUALITY PROTEIN: ATP-dependent DNA helicase mph1-like [Ipomoea nil]
Ipomoea_batatas_newGene_28078	--	--	Molecular Function: protein serine/threonine kinase activity (GO:0004674);; Molecular Function: ATP binding (GO:0005524);; Biological Process: protein phosphorylation (GO:0006468);;	K04728|1.28326e-48|sind:105157405|K04728 ataxia telangiectasia mutated family protein [EC:2.7.11.1] | (RefSeq) serine/threonine-protein kinase ATM	--	[TBLD]	Signal transduction mechanisms;; Chromatin structure and dynamics;; Replication, recombination and repair;; Cell cycle control, cell division, chromosome partitioning	--	Serine/threonine-protein kinase ATM OS=Arabidopsis thaliana OX=3702 GN=ATM PE=2 SV=1	S	Function unknown	PREDICTED: serine/threonine-protein kinase ATM isoform X2 [Ipomoea nil]
Ipomoea_batatas_newGene_60202	[O]	Posttranslational modification, protein turnover, chaperones	Cellular Component: mitochondrial matrix (GO:0005759);; Biological Process: iron-sulfur cluster assembly (GO:0016226);;	--	--	[K]	Transcription	--	Putative transferase At4g12130, mitochondrial OS=Arabidopsis thaliana OX=3702 GN=At4g12130 PE=1 SV=1	S	Function unknown	PREDICTED: putative transferase At4g12130, mitochondrial [Ipomoea nil]
Ipomoea_batatas_newGene_50168	--	--	Molecular Function: magnesium ion transmembrane transporter activity (GO:0015095);; Biological Process: magnesium ion transport (GO:0015693);; Cellular Component: integral component of membrane (GO:0016021);; Biological Process: magnesium ion transmembrane transport (GO:1903830);;	--	--	--	--	--	Probable magnesium transporter NIPA9 OS=Arabidopsis thaliana OX=3702 GN=At5g11960 PE=2 SV=1	S	Function unknown	PREDICTED: probable magnesium transporter NIPA9 isoform X2 [Ipomoea nil]
Ipomoea_batatas_newGene_1336	--	--	--	--	--	--	--	hAT family C-terminal dimerisation region	--	S	Function unknown	PREDICTED: uncharacterized protein LOC109157329 [Ipomoea nil]
Ipomoea_batatas_newGene_72844	--	--	--	--	--	--	--	P21-Rho-binding domain	CRIB domain-containing protein RIC7 OS=Arabidopsis thaliana OX=3702 GN=RIC7 PE=1 SV=1	S	Function unknown	PREDICTED: CRIB domain-containing protein RIC10-like [Ipomoea nil]
Tai6.24746	--	--	--	--	--	--	--	--	--	S	Function unknown	PREDICTED: uncharacterized protein LOC101264371 [Solanum lycopersicum]
Tai6.2949	--	--	Biological Process: metabolic process (GO:0008152);; Molecular Function: isochorismatase activity (GO:0008908);;	--	--	--	--	Isochorismatase family	Nicotinamidase 2 {ECO:0000305} OS=Arabidopsis thaliana (Mouse-ear cress) PE=1 SV=1	R	General function prediction only	PREDICTED: uncharacterized protein LOC104114598 [Nicotiana tomentosiformis]
Tai6.4841	--	--	Molecular Function: GTPase activator activity (GO:0005097);; Biological Process: positive regulation of GTPase activity (GO:0032851);;	--	--	[R]	General function prediction only	--	--	R	General function prediction only	PREDICTED: TBC1 domain family member 13 [Nicotiana sylvestris]
Ipomoea_batatas_newGene_15084	[T]	Signal transduction mechanisms	--	K17991|1.35418e-87|sot:102602601|K17991 peroxygenase [EC:1.11.2.3] | (RefSeq) probable peroxygenase 5	Cutin, suberine and wax biosynthesis (ko00073)	--	--	Caleosin related protein	Probable peroxygenase 5 OS=Arabidopsis thaliana OX=3702 GN=PXG5 PE=2 SV=1	S	Function unknown	PREDICTED: probable peroxygenase 5 [Ipomoea nil]
Tai6.34656	--	--	Cellular Component: proteasome regulatory particle (GO:0005838);; Biological Process: proteolysis (GO:0006508);; Molecular Function: peptidase activity (GO:0008233);;	K03031|1.34232e-10|ath:AT5G42040|K03031 26S proteasome regulatory subunit N12 | (RefSeq) RPN12b; regulatory particle non-ATPase 12B	Proteasome (ko03050)	--	--	--	Putative 26S proteasome non-ATPase regulatory subunit 8 homolog B GN=RPN12B OS=Arabidopsis thaliana (Mouse-ear cress) PE=5 SV=2	O	Posttranslational modification, protein turnover, chaperones	hypothetical protein EUGRSUZ_E00961, partial [Eucalyptus grandis]
Tai6.33956	--	--	--	--	--	--	--	--	--	--	--	PREDICTED: probable ubiquitin-conjugating enzyme E2 26 [Sesamum indicum]
Tai6.32757	[T]	Signal transduction mechanisms	Molecular Function: phosphorelay sensor kinase activity (GO:0000155);; Molecular Function: phosphorelay response regulator activity (GO:0000156);; Molecular Function: protein serine/threonine kinase activity (GO:0004674);; Molecular Function: ATP binding (GO:0005524);; Cellular Component: endoplasmic reticulum membrane (GO:0005789);; Biological Process: regulation of transcription, DNA-templated …	K14509|2.02759e-138|sot:102602170|K14509 ethylene receptor [EC:2.7.13.-] | (RefSeq) protein EIN4	Plant hormone signal transduction (ko04075)	[T]	Signal transduction mechanisms	Response regulator receiver domain;; Histidine kinase-, DNA gyrase B-, and HSP90-like ATPase	Protein EIN4 GN=EIN4 OS=Arabidopsis thaliana (Mouse-ear cress) PE=1 SV=1	T	Signal transduction mechanisms	PREDICTED: protein EIN4-like isoform X1 [Solanum tuberosum]
Tai6.8201	--	--	--	K21026|7.12233e-12|sly:101253754|K21026 acetylajmaline esterase [EC:3.1.1.80] | (RefSeq) GDSL esterase/lipase At1g28590	--	--	--	--	Sinapine esterase {ECO:0000305} (Precursor) OS=Brassica napus (Rape) PE=1 SV=1	I	Lipid transport and metabolism	PREDICTED: GDSL esterase/lipase At1g28580-like [Nicotiana sylvestris]
Tai6.9414	--	--	Biological Process: single-organism process (GO:0044699);;	--	--	--	--	--	Transcription factor bHLH111 GN=F17F8.3 OS=Arabidopsis thaliana (Mouse-ear cress) PE=2 SV=1	K	Transcription	PREDICTED: transcription factor bHLH111 isoform X2 [Nicotiana sylvestris]
Tai6.5402	--	--	Molecular Function: protein dimerization activity (GO:0046983);;	--	--	--	--	--	Transcription factor bHLH112 GN=T13M11.1 OS=Arabidopsis thaliana (Mouse-ear cress) PE=2 SV=1	K	Transcription	PREDICTED: transcription factor bHLH112-like [Nicotiana sylvestris]
Tai6.30153	[I]	Lipid transport and metabolism	--	--	--	--	--	Biotin-requiring enzyme;; Biotin-lipoyl like	--	R	General function prediction only	PREDICTED: biotin carboxyl carrier protein of acetyl-CoA carboxylase, chloroplastic-like isoform X1 [Nicotiana tomentosiformis]
Tai6.14422	--	--	Biological Process: metabolic process (GO:0008152);; Molecular Function: kinase activity (GO:0016301);;	--	--	--	--	Leucine rich repeat;; Leucine Rich repeats (2 copies);; Leucine Rich Repeat;; Protein tyrosine kinase;; Leucine Rich repeat;; Protein kinase domain;; Leucine rich repeat;; Leucine rich repeat N-terminal domain;; Leucine Rich Repeat	Probable LRR receptor-like serine/threonine-protein kinase At3g47570 (Precursor) GN=At3g47570 OS=Arabidopsis thaliana (Mouse-ear cress) PE=2 SV=1	S	Function unknown	PREDICTED: probable LRR receptor-like serine/threonine-protein kinase At3g47570 isoform X2 [Solanum lycopersicum]
Ipomoea_batatas_newGene_40823	[I]	Lipid transport and metabolism	Biological Process: vitamin E biosynthetic process (GO:0010189);; Biological Process: methylation (GO:0032259);; Molecular Function: 2-methyl-6-phytyl-1,4-benzoquinone methyltransferase activity (GO:0051741);;	K05928|3.5091e-29|sot:102577815|K05928 tocopherol O-methyltransferase [EC:2.1.1.95] | (RefSeq) GAMMA-TMT, TMT; gamma-tocopherol methyltransferase	Ubiquinone and other terpenoid-quinone biosynthesis (ko00130)	[IR]	Lipid transport and metabolism;; General function prediction only	--	Tocopherol O-methyltransferase, chloroplastic OS=Arabidopsis thaliana OX=3702 GN=VTE4 PE=1 SV=2	S	Function unknown	gamma-tocopherol methyltransferase, partial [Ipomoea batatas]
Ipomoea_batatas_newGene_938	--	--	--	--	--	[R]	General function prediction only	Domain of unknown function	--	S	Function unknown	PREDICTED: uncharacterized protein LOC109160781 [Ipomoea nil]
Tai6.12903	[R]	General function prediction only	--	K14664|0|sot:102601526|K14664 IAA-amino acid hydrolase [EC:3.5.1.-] | (RefSeq) IAA-amino acid hydrolase ILR1-like 2	--	--	--	Peptidase family M20/M25/M40;; Peptidase dimerisation domain	IAA-amino acid hydrolase ILR1-like 4 (Precursor) GN=F19C24.4 OS=Arabidopsis thaliana (Mouse-ear cress) PE=1 SV=2	E	Amino acid transport and metabolism	PREDICTED: IAA-amino acid hydrolase ILR1-like 4-like [Solanum tuberosum]
Ipomoea_batatas_newGene_67483	[S]	Function unknown	Cellular Component: plasma membrane (GO:0005886);; Cellular Component: integral component of membrane (GO:0016021);; Biological Process: seed development (GO:0048316);; Biological Process: transmembrane transport (GO:0055085);;	--	--	--	--	OPT oligopeptide transporter protein	Metal-nicotianamine transporter YSL1 OS=Arabidopsis thaliana OX=3702 GN=YSL1 PE=2 SV=2	S	Function unknown	PREDICTED: metal-nicotianamine transporter YSL1-like isoform X1 [Ipomoea nil]
Tai6.6889	--	--	--	K03260|1.74317e-62|cic:CICLE_v10024023mg|K03260 translation initiation factor 4G | (RefSeq) hypothetical protein	RNA transport (ko03013)	[J]	Translation, ribosomal structure and biogenesis	MIF4G domain	Eukaryotic translation initiation factor 4G OS=Oryza sativa subsp. japonica (Rice) PE=2 SV=2	J	Translation, ribosomal structure and biogenesis	hypothetical protein CISIN_1g013803mg [Citrus sinensis]
Tai6.33042	--	--	--	--	--	--	--	--	--	S	Function unknown	PREDICTED: uncharacterized protein LOC104085454 [Nicotiana tomentosiformis]
Tai6.8916	[P]	Inorganic ion transport and metabolism	Biological Process: MAPK cascade (GO:0000165);; Biological Process: response to molecule of bacterial origin (GO:0002237);; Cellular Component: plasma membrane (GO:0005886);; Biological Process: protein targeting to membrane (GO:0006612);; Biological Process: nucleotide transport (GO:0006862);; Biological Process: ER to Golgi vesicle-mediated transport (GO:0006888);; Biological Process: membrane …	K03320|0|pvu:PHAVU_008G094900g|K03320 ammonium transporter, Amt family | (RefSeq) hypothetical protein	--	[P]	Inorganic ion transport and metabolism	Ammonium Transporter Family	Ammonium transporter 3 member 1 GN=OsJ_04233 OS=Oryza sativa subsp. japonica (Rice) PE=2 SV=1	P	Inorganic ion transport and metabolism	PREDICTED: ammonium transporter 2 [Nicotiana tomentosiformis]
Tai6.53799	[I]	Lipid transport and metabolism	Biological Process: metabolic process (GO:0008152);; Cellular Component: integral component of membrane (GO:0016021);; Molecular Function: lyase activity (GO:0016829);; Molecular Function: intramolecular transferase activity (GO:0016866);;	K15813|9.31816e-114|pxb:103942112|K15813 beta-amyrin synthase [EC:5.4.99.39] | (RefSeq) beta-amyrin synthase-like	Sesquiterpenoid and triterpenoid biosynthesis (ko00909)	[I]	Lipid transport and metabolism	Prenyltransferase and squalene oxidase repeat;; Prenyltransferase-like;; Prenyltransferase-like;; Pectic acid lyase	Dammarenediol II synthase GN=PNA OS=Panax ginseng (Korean ginseng) PE=1 SV=1	I	Lipid transport and metabolism	mixed amyrin synthase 1 [Ilex asprella var. asprella]
Tai6.7879	--	--	Cellular Component: plasma membrane (GO:0005886);;	--	--	--	--	Domain of unknown function (DUF966)	Protein UPSTREAM OF FLC GN=UFC OS=Arabidopsis thaliana (Mouse-ear cress) PE=2 SV=1	S	Function unknown	PREDICTED: protein UPSTREAM OF FLC isoform X2 [Nicotiana tomentosiformis]
Tai6.34438	--	--	--	--	--	--	--	Plant protein of unknown function	UPF0481 protein At3g47200 GN=At3g47200 OS=Arabidopsis thaliana (Mouse-ear cress) PE=2 SV=1	S	Function unknown	PREDICTED: UPF0481 protein At3g47200-like [Eucalyptus grandis]
Ipomoea_batatas_newGene_13060	--	--	--	K04733|1.73758e-06|pper:PRUPE_ppa014764mg|K04733 interleukin-1 receptor-associated kinase 4 [EC:2.7.11.1] | (RefSeq) hypothetical protein	--	--	--	--	G-type lectin S-receptor-like serine/threonine-protein kinase At4g03230 OS=Arabidopsis thaliana OX=3702 GN=At4g03230 PE=3 SV=3	--	--	--
Tai6.14450	--	--	--	--	--	--	--	--	--	R	General function prediction only	PREDICTED: pollen-specific leucine-rich repeat extensin-like protein 1 [Nicotiana tomentosiformis]
Ipomoea_batatas_newGene_34032	--	--	Biological Process: single-organism cellular process (GO:0044763);;	K16732|1.68405e-15|gra:105794514|K16732 protein regulator of cytokinesis 1 | (RefSeq) 65-kDa microtubule-associated protein 8	--	[DZ]	Cell cycle control, cell division, chromosome partitioning;; Cytoskeleton	Microtubule associated protein (MAP65/ASE1 family)	65-kDa microtubule-associated protein 8 OS=Arabidopsis thaliana OX=3702 GN=MAP65-8 PE=1 SV=2	S	Function unknown	PREDICTED: 65-kDa microtubule-associated protein 8 [Ipomoea nil]
Ipomoea_batatas_newGene_2994	--	--	Molecular Function: tRNA methyltransferase activity (GO:0008175);; Biological Process: tRNA methylation (GO:0030488);;	K15446|0|sly:101261447|K15446 tRNA:m4X modification enzyme [EC:2.1.1.225] | (RefSeq) tRNA:m(4)X modification enzyme TRM13 homolog	--	[S]	Function unknown	Methyltransferase TRM13;; U11-48K-like CHHC zinc finger	tRNA:m(4)X modification enzyme TRM13 OS=Oryza sativa subsp. japonica OX=39947 GN=TRM13 PE=1 SV=1	S	Function unknown	PREDICTED: tRNA:m(4)X modification enzyme TRM13 homolog [Ipomoea nil]
Ipomoea_batatas_newGene_50673	[I]	Lipid transport and metabolism	Molecular Function: catalytic activity (GO:0003824);; Biological Process: metabolic process (GO:0008152);;	K01897|5.20698e-104|sot:102588862|K01897 long-chain acyl-CoA synthetase [EC:6.2.1.3] | (RefSeq) long chain acyl-CoA synthetase 4-like	Fatty acid biosynthesis (ko00061);; Fatty acid degradation (ko00071);; Fatty acid metabolism (ko01212);; Peroxisome (ko04146)	[I]	Lipid transport and metabolism	AMP-binding enzyme	Long chain acyl-CoA synthetase 5 OS=Arabidopsis thaliana OX=3702 GN=LACS5 PE=2 SV=1	I	Lipid transport and metabolism	PREDICTED: long chain acyl-CoA synthetase 4-like [Ipomoea nil]
Ipomoea_batatas_newGene_51339	--	--	--	--	--	[O]	Posttranslational modification, protein turnover, chaperones	Hsp20/alpha crystallin family	Inactive protein RESTRICTED TEV MOVEMENT 2 OS=Arabidopsis thaliana OX=3702 GN=RTM2 PE=3 SV=1	O	Posttranslational modification, protein turnover, chaperones	PREDICTED: inactive protein RESTRICTED TEV MOVEMENT 2 [Ipomoea nil]
Tai6.37554	[RTKL]	General function prediction only;; Signal transduction mechanisms;; Transcription;; Replication, recombination and repair	Molecular Function: protein serine/threonine kinase activity (GO:0004674);; Molecular Function: calcium ion binding (GO:0005509);; Molecular Function: ATP binding (GO:0005524);; Biological Process: protein phosphorylation (GO:0006468);;	--	--	[T]	Signal transduction mechanisms	Protein kinase domain;; Protein tyrosine kinase	CDPK-related protein kinase GN=CRK OS=Daucus carota (Wild carrot) PE=2 SV=1	T	Signal transduction mechanisms	PREDICTED: CDPK-related kinase 5-like isoform X1 [Nicotiana sylvestris]
Ipomoea_batatas_newGene_26905	[V]	Defense mechanisms	--	K05656|4.53933e-145|pxb:103965797|K05656 ATP-binding cassette, subfamily B (MDR/TAP), member 9 | (RefSeq) ABC transporter B family member 26, chloroplastic-like	ABC transporters (ko02010)	[U]	Intracellular trafficking, secretion, and vesicular transport	ABC transporter;; Predicted ATPase of the ABC class;; CobW/HypB/UreG, nucleotide-binding domain	ABC transporter B family member 26, chloroplastic OS=Arabidopsis thaliana OX=3702 GN=ABCB26 PE=1 SV=1	V	Defense mechanisms	PREDICTED: ABC transporter B family member 26, chloroplastic-like [Ipomoea nil]
Tai6.53966	--	--	Cellular Component: intracellular (GO:0005622);; Biological Process: RNA processing (GO:0006396);;	--	--	--	--	TPR repeat;; Tetratricopeptide repeat;; Tetratricopeptide repeat	--	S	Function unknown	PREDICTED: uncharacterized protein LOC104113341 [Nicotiana tomentosiformis]
Tai6.39559	--	--	--	--	--	--	--	--	--	S	Function unknown	PREDICTED: uncharacterized protein LOC105155682 [Sesamum indicum]
Tai6.763	--	--	--	--	--	--	--	--	--	S	Function unknown	unnamed protein product [Coffea canephora]
Tai6.40646	--	--	--	K19476|6.43467e-130|sly:101265657|K19476 vacuolar protein sorting-associated protein IST1 | (RefSeq) uncharacterized LOC101265657	Endocytosis (ko04144)	[Z]	Cytoskeleton	Regulator of Vps4 activity in the MVB pathway	--	Z	Cytoskeleton	PREDICTED: uncharacterized protein LOC101265657 [Solanum lycopersicum]
Tai6.42482	[K]	Transcription	Cellular Component: P-body (GO:0000932);; Cellular Component: small nucleolar ribonucleoprotein complex (GO:0005732);; Biological Process: vegetative to reproductive phase transition of meristem (GO:0010228);; Biological Process: RNA metabolic process (GO:0016070);;	K12620|3.33728e-62|sly:101252597|K12620 U6 snRNA-associated Sm-like protein LSm1 | (RefSeq) sm-like protein LSM1B	RNA degradation (ko03018)	[A]	RNA processing and modification	LSM domain	Sm-like protein LSM1B {ECO:0000305} OS=Arabidopsis thaliana (Mouse-ear cress) PE=1 SV=1	A	RNA processing and modification	PREDICTED: probable U6 snRNA-associated Sm-like protein LSm1 [Nicotiana tomentosiformis]
Ipomoea_batatas_newGene_41778	--	--	--	--	--	--	--	P21-Rho-binding domain	CRIB domain-containing protein RIC3 OS=Arabidopsis thaliana OX=3702 GN=RIC3 PE=1 SV=1	--	--	PREDICTED: CRIB domain-containing protein RIC4-like [Ipomoea nil]
Tai6.31154	--	--	--	--	--	--	--	Lipase (class 3)	Senescence-associated carboxylesterase 101 (Precursor) GN=SAG101 OS=Arabidopsis thaliana (Mouse-ear cress) PE=1 SV=1	S	Function unknown	PREDICTED: senescence-associated carboxylesterase 101-like [Solanum lycopersicum]
Tai6.31962	[C]	Energy production and conversion	Molecular Function: zinc ion binding (GO:0008270);; Molecular Function: oxidoreductase activity (GO:0016491);; Biological Process: oxidation-reduction process (GO:0055114);;	K18857|5.58619e-42|sot:102577519|K18857 alcohol dehydrogenase class-P [EC:1.1.1.1] | (RefSeq) ADH1, ADH2, ADH3; Alcohol dehydrogenase 1	Glycolysis / Gluconeogenesis (ko00010);; Fatty acid degradation (ko00071);; Tyrosine metabolism (ko00350);; alpha-Linolenic acid metabolism (ko00592)	[Q]	Secondary metabolites biosynthesis, transport and catabolism	--	Alcohol dehydrogenase 2 GN=ADH2 OS=Solanum tuberosum (Potato) PE=2 SV=1	Q	Secondary metabolites biosynthesis, transport and catabolism	alcohol dehydrogenase 1A, partial [Tragopogon sabulosus]
Tai6.49051	--	--	--	--	--	--	--	--	--	S	Function unknown	PREDICTED: uncharacterized protein LOC104604520 [Nelumbo nucifera]
Ipomoea_batatas_newGene_33097	--	--	--	--	--	[U]	Intracellular trafficking, secretion, and vesicular transport	--	--	S	Function unknown	PREDICTED: uncharacterized protein LOC109182718 [Ipomoea nil]
Ipomoea_batatas_newGene_38792	--	--	--	--	--	[R]	General function prediction only	--	--	S	Function unknown	PREDICTED: uncharacterized protein LOC109190296 [Ipomoea nil]
Tai6.39193	--	--	--	--	--	[R]	General function prediction only	F-box domain;; F-box-like;; Leucine Rich repeat;; Leucine Rich Repeat	F-box/LRR-repeat protein 4 GN=FBL4 OS=Arabidopsis thaliana (Mouse-ear cress) PE=2 SV=1	R	General function prediction only	PREDICTED: F-box/LRR-repeat protein 4 [Solanum lycopersicum]
Tai6.24151	--	--	--	--	--	[O]	Posttranslational modification, protein turnover, chaperones	--	--	O	Posttranslational modification, protein turnover, chaperones	PREDICTED: protein SSUH2 homolog isoform X1 [Nicotiana tomentosiformis]
Tai6.52279	[H]	Coenzyme transport and metabolism	Molecular Function: pantothenate kinase activity (GO:0004594);; Molecular Function: ATP binding (GO:0005524);; Biological Process: acetyl-CoA biosynthetic process (GO:0006085);; Biological Process: coenzyme A biosynthetic process (GO:0015937);; Biological Process: phosphorylation (GO:0016310);;	K09680|8.20881e-81|fve:101307582|K09680 type II pantothenate kinase [EC:2.7.1.33] | (RefSeq) pantothenate kinase 1	Pantothenate and CoA biosynthesis (ko00770)	[H]	Coenzyme transport and metabolism	Fumble	Pantothenate kinase 2 GN=PANK2 OS=Arabidopsis thaliana (Mouse-ear cress) PE=1 SV=2	H	Coenzyme transport and metabolism	PREDICTED: pantothenate kinase 2-like [Fragaria vesca subsp. vesca]
Ipomoea_batatas_newGene_9502	--	--	--	--	--	--	--	--	--	--	--	PREDICTED: uncharacterized protein LOC109147042 [Ipomoea nil]
Tai6.27506	[J]	Translation, ribosomal structure and biogenesis	Biological Process: rRNA processing (GO:0006364);;	K02834|9.4883e-85|sot:102599539|K02834 ribosome-binding factor A | (RefSeq) probable ribosome-binding factor A, chloroplastic	--	--	--	Ribosome-binding factor A	Probable ribosome-binding factor A, chloroplastic (Precursor) GN=At4g34730 OS=Arabidopsis thaliana (Mouse-ear cress) PE=2 SV=2	R	General function prediction only	PREDICTED: probable ribosome-binding factor A, chloroplastic-like [Solanum tuberosum]
Tai6.46370	--	--	--	--	--	[J]	Translation, ribosomal structure and biogenesis	--	--	J	Translation, ribosomal structure and biogenesis	PREDICTED: eukaryotic initiation factor 4A-I [Nicotiana tomentosiformis]
Ipomoea_batatas_newGene_47908	--	--	--	--	--	--	--	Phloem protein 2	F-box protein PP2-B11 OS=Arabidopsis thaliana OX=3702 GN=PP2B11 PE=1 SV=1	--	--	PREDICTED: putative late blight resistance protein homolog R1A-10 isoform X1 [Ipomoea nil]
Tai6.34372	--	--	Cellular Component: membrane (GO:0016020);; Biological Process: Golgi vesicle transport (GO:0048193);;	--	--	--	--	Syntaxin 6, N-terminal	Syntaxin-61 GN=F3M18.7 OS=Arabidopsis thaliana (Mouse-ear cress) PE=1 SV=1	S	Function unknown	hypothetical protein [Ipomoea nil]
Ipomoea_batatas_newGene_66222	--	--	Cellular Component: membrane (GO:0016020);;	--	--	--	--	Salt stress response/antifungal	Cysteine-rich repeat secretory protein 15 OS=Arabidopsis thaliana OX=3702 GN=CRRSP15 PE=1 SV=1	S	Function unknown	PREDICTED: cysteine-rich repeat secretory protein 15 [Ipomoea nil]
Tai6.37824	--	--	--	--	--	--	--	CBS domain	CBS domain-containing protein CBSX1, chloroplastic (Precursor) OS=Arabidopsis thaliana (Mouse-ear cress) PE=1 SV=2	S	Function unknown	PREDICTED: CBS domain-containing protein CBSX1, chloroplastic-like [Solanum tuberosum]
Tai6.47080	--	--	--	--	--	--	--	Kelch motif;; F-box domain;; Kelch motif	F-box only protein 6 GN=FBX6 OS=Arabidopsis thaliana (Mouse-ear cress) PE=2 SV=1	R	General function prediction only	PREDICTED: F-box only protein 6-like [Solanum tuberosum]
Ipomoea_batatas_newGene_6657	--	--	--	--	--	--	--	WRKY DNA -binding domain	WRKY transcription factor 6 OS=Arabidopsis thaliana OX=3702 GN=WRKY6 PE=1 SV=1	K	Transcription	PREDICTED: probable WRKY transcription factor 31 [Ipomoea nil]
Ipomoea_batatas_newGene_17620	--	--	--	K14488|1.4055e-46|sot:102596161|K14488 SAUR family protein | (RefSeq) auxin-responsive protein SAUR71-like	Plant hormone signal transduction (ko04075)	--	--	Auxin responsive protein	Auxin-induced protein 6B OS=Glycine max OX=3847 PE=2 SV=1	S	Function unknown	PREDICTED: auxin-induced protein 6B-like [Ipomoea nil]
Tai6.32727	[FGR]	Nucleotide transport and metabolism;; Carbohydrate transport and metabolism;; General function prediction only	--	K02503|9.91761e-75|sly:101259703|K02503 histidine triad (HIT) family protein | (RefSeq) 14 kDa zinc-binding protein	--	[T]	Signal transduction mechanisms	HIT domain;; Scavenger mRNA decapping enzyme C-term binding	14 kDa zinc-binding protein GN=ZBP14 OS=Zea mays (Maize) PE=1 SV=1	T	Signal transduction mechanisms	unnamed protein product [Coffea canephora]
Tai6.23920	[U]	Intracellular trafficking, secretion, and vesicular transport	Biological Process: intracellular protein transport (GO:0006886);; Molecular Function: protein transporter activity (GO:0008565);; Biological Process: vesicle-mediated transport (GO:0016192);; Cellular Component: membrane coat (GO:0030117);;	K12394|2.19805e-109|sly:101260000|K12394 AP-1 complex subunit sigma 1/2 | (RefSeq) AP-1 complex subunit sigma-2	--	[U]	Intracellular trafficking, secretion, and vesicular transport	Clathrin adaptor complex small chain	AP-1 complex subunit sigma-2 GN=AAP19-2 OS=Arabidopsis thaliana (Mouse-ear cress) PE=2 SV=1	U	Intracellular trafficking, secretion, and vesicular transport	unnamed protein product [Coffea canephora]
Tai6.54242	--	--	--	--	--	--	--	--	--	S	Function unknown	PREDICTED: uncharacterized protein LOC104115308 [Nicotiana tomentosiformis]
Tai6.20697	[RTKL]	General function prediction only;; Signal transduction mechanisms;; Transcription;; Replication, recombination and repair	Biological Process: activation of MAPKK activity (GO:0000186);; Molecular Function: MAP kinase kinase kinase activity (GO:0004709);; Molecular Function: protein serine/threonine/tyrosine kinase activity (GO:0004712);; Molecular Function: ATP binding (GO:0005524);; Biological Process: microtubule nucleation (GO:0007020);;	--	--	[T]	Signal transduction mechanisms	Protein tyrosine kinase;; Protein kinase domain;; Kinase-like;; Phosphotransferase enzyme family	Serine/threonine-protein kinase HT1 GN=HT1 OS=Arabidopsis thaliana (Mouse-ear cress) PE=1 SV=1	T	Signal transduction mechanisms	PREDICTED: serine/threonine-protein kinase HT1-like [Solanum tuberosum]
Tai6.34915	--	--	--	--	--	--	--	Protein of unknown function (DUF642)	--	R	General function prediction only	PREDICTED: uncharacterized protein LOC104221976 [Nicotiana sylvestris]
Tai6.50401	--	--	--	K11643|1.22142e-118|sly:101268002|K11643 chromodomain-helicase-DNA-binding protein 4 [EC:3.6.4.12] | (RefSeq) CHD3-type chromatin-remodeling factor PICKLE	--	[R]	General function prediction only	Domain of Unknown Function (DUF1086);; CHDCT2 (NUC038) domain	CHD3-type chromatin-remodeling factor PICKLE GN=At2g25170 OS=Arabidopsis thaliana (Mouse-ear cress) PE=1 SV=1	R	General function prediction only	PREDICTED: CHD3-type chromatin-remodeling factor PICKLE-like [Nicotiana tomentosiformis]
Ipomoea_batatas_newGene_60162	--	--	--	--	--	[R]	General function prediction only	--	Protein TPR1 OS=Oryza sativa subsp. japonica OX=39947 GN=TPR1 PE=1 SV=1	S	Function unknown	PREDICTED: uncharacterized protein LOC109156819 [Ipomoea nil]
Ipomoea_batatas_newGene_63387	[O]	Posttranslational modification, protein turnover, chaperones	Biological Process: protein peptidyl-prolyl isomerization (GO:0000413);; Molecular Function: peptidyl-prolyl cis-trans isomerase activity (GO:0003755);; Biological Process: protein folding (GO:0006457);; Cellular Component: chloroplast thylakoid membrane (GO:0009535);; Cellular Component: thylakoid lumen (GO:0031977);;	--	--	[O]	Posttranslational modification, protein turnover, chaperones	FKBP-type peptidyl-prolyl cis-trans isomerase	Peptidyl-prolyl cis-trans isomerase FKBP19, chloroplastic OS=Arabidopsis thaliana OX=3702 GN=FKBP19 PE=1 SV=1	O	Posttranslational modification, protein turnover, chaperones	PREDICTED: peptidyl-prolyl cis-trans isomerase FKBP19, chloroplastic [Ipomoea nil]
Ipomoea_batatas_newGene_61408	--	--	--	K08597|1.97411e-19|bvg:104887063|K08597 sentrin-specific protease 8 [EC:3.4.22.68] | (RefSeq) uncharacterized LOC104887063	--	--	--	--	--	S	Function unknown	PREDICTED: uncharacterized protein LOC109159759 [Ipomoea nil]
Tai6.48698	[Q]	Secondary metabolites biosynthesis, transport and catabolism	Cellular Component: peroxisome (GO:0005777);; Molecular Function: acyl-CoA hydrolase activity (GO:0047617);;	K17362|1.78042e-77|sly:101251914|K17362 acyl-coenzyme A thioesterase 13 [EC:3.1.2.-] | (RefSeq) acyl-coenzyme A thioesterase 13	--	[R]	General function prediction only	Thioesterase superfamily;; Thioesterase-like superfamily	--	R	General function prediction only	PREDICTED: acyl-coenzyme A thioesterase 13 [Solanum lycopersicum]
Tai6.46882	[MJ]	Cell wall/membrane/envelope biogenesis;; Translation, ribosomal structure and biogenesis	Cellular Component: peroxisome (GO:0005777);; Biological Process: biosynthetic process (GO:0009058);; Molecular Function: nucleotidyltransferase activity (GO:0016779);; Biological Process: response to cadmium ion (GO:0046686);;	K00966|4.89242e-107|sly:101258640|K00966 mannose-1-phosphate guanylyltransferase [EC:2.7.7.13] | (RefSeq) mannose-1-phosphate guanyltransferase alpha	Fructose and mannose metabolism (ko00051);; Amino sugar and nucleotide sugar metabolism (ko00520)	[GMO]	Carbohydrate transport and metabolism;; Cell wall/membrane/envelope biogenesis;; Posttranslational modification, protein turnover, chaperones	Nucleotidyl transferase	Mannose-1-phosphate guanylyltransferase 1 GN=At2g39770 OS=Arabidopsis thaliana (Mouse-ear cress) PE=1 SV=1	M	Cell wall/membrane/envelope biogenesis	PREDICTED: mannose-1-phosphate guanyltransferase alpha-B-like [Nicotiana sylvestris]
Tai6.10631	[D]	Cell cycle control, cell division, chromosome partitioning	Cellular Component: nucleus (GO:0005634);; Biological Process: tubulin complex assembly (GO:0007021);; Cellular Component: phragmoplast (GO:0009524);; Biological Process: embryo development (GO:0009790);; Biological Process: cell division (GO:0051301);;	K17262|9.18853e-123|vvi:100250251|K17262 tubulin-folding cofactor B | (RefSeq) tubulin-folding cofactor B	--	[O]	Posttranslational modification, protein turnover, chaperones	CAP-Gly domain;; Ubiquitin-like domain	Tubulin-folding cofactor B GN=F14P13.18 OS=Arabidopsis thaliana (Mouse-ear cress) PE=1 SV=1	O	Posttranslational modification, protein turnover, chaperones	PREDICTED: tubulin-folding cofactor B isoform X2 [Sesamum indicum]
Tai6.14044	[R]	General function prediction only	--	--	--	[T]	Signal transduction mechanisms	Rab-GTPase-TBC domain	--	T	Signal transduction mechanisms	PREDICTED: TBC1 domain family member 15-like isoform X1 [Nicotiana sylvestris]
Tai6.12820	--	--	Molecular Function: DNA binding (GO:0003677);;	--	--	--	--	Domain of unknown function (DUF296)	--	S	Function unknown	unnamed protein product [Coffea canephora]
Tai6.6932	[C]	Energy production and conversion	Cellular Component: cytoplasm (GO:0005737);; Biological Process: glyoxylate cycle (GO:0006097);; Molecular Function: metal ion binding (GO:0046872);; Molecular Function: 4 iron, 4 sulfur cluster binding (GO:0051539);; Molecular Function: citrate dehydratase activity (GO:0052632);; Molecular Function: isocitrate hydro-lyase (cis-aconitate-forming) activity (GO:0052633);;	K01681|0|sly:101254008|K01681 aconitate hydratase [EC:4.2.1.3] | (RefSeq) aconitate hydratase, cytoplasmic	Citrate cycle (TCA cycle) (ko00020);; Glyoxylate and dicarboxylate metabolism (ko00630);; Carbon metabolism (ko01200);; 2-Oxocarboxylic acid metabolism (ko01210);; Biosynthesis of amino acids (ko01230)	[AJ]	RNA processing and modification;; Translation, ribosomal structure and biogenesis	Aconitase family (aconitate hydratase);; Aconitase C-terminal domain	Aconitate hydratase, cytoplasmic OS=Cucurbita maxima (Pumpkin) PE=2 SV=1	C	Energy production and conversion	putative aconitase [Capsicum chinense]
Ipomoea_batatas_newGene_12311	--	--	Molecular Function: structural constituent of ribosome (GO:0003735);; Cellular Component: membrane (GO:0016020);; Cellular Component: cytosolic small ribosomal subunit (GO:0022627);;	--	--	--	--	--	--	S	Function unknown	PREDICTED: uncharacterized protein LOC109177605 [Ipomoea nil]
Tai6.13867	--	--	Molecular Function: glucose transmembrane transporter activity (GO:0005355);; Biological Process: purine nucleobase transport (GO:0006863);; Cellular Component: chloroplast envelope (GO:0009941);; Molecular Function: phosphoglycerate transmembrane transporter activity (GO:0015120);; Molecular Function: antiporter activity (GO:0015297);; Biological Process: hexose phosphate transport (GO:0015712);…	K15283|0|sly:101259783|K15283 solute carrier family 35, member E1 | (RefSeq) xylulose 5-phosphate/phosphate translocator, chloroplastic	--	[GE]	Carbohydrate transport and metabolism;; Amino acid transport and metabolism	Triose-phosphate Transporter family;; EamA-like transporter family	Xylulose 5-phosphate/phosphate translocator, chloroplastic (Precursor) GN=K10A8.110 OS=Arabidopsis thaliana (Mouse-ear cress) PE=2 SV=1	G	Carbohydrate transport and metabolism	PREDICTED: xylulose 5-phosphate/phosphate translocator, chloroplastic [Solanum lycopersicum]
Tai6.47036	[G]	Carbohydrate transport and metabolism	Molecular Function: 6-phosphofructokinase activity (GO:0003872);; Molecular Function: ATP binding (GO:0005524);; Cellular Component: 6-phosphofructokinase complex (GO:0005945);; Biological Process: fructose 6-phosphate metabolic process (GO:0006002);; Biological Process: glycolytic process (GO:0006096);; Biological Process: phosphorylation (GO:0016310);; Molecular Function: diphosphate-fructose-6…	--	--	[G]	Carbohydrate transport and metabolism	Phosphofructokinase	ATP-dependent 6-phosphofructokinase 3 {ECO:0000255|HAMAP-Rule:MF_03186} GN=At4g26270 OS=Arabidopsis thaliana (Mouse-ear cress) PE=1 SV=1	G	Carbohydrate transport and metabolism	PREDICTED: ATP-dependent 6-phosphofructokinase 3-like [Nelumbo nucifera]
Tai6.35521	--	--	Cellular Component: cell part (GO:0044464);;	--	--	--	--	Variant SH3 domain;; SH3 domain;; Variant SH3 domain	--	T	Signal transduction mechanisms	PREDICTED: endophilin-A-like [Solanum lycopersicum]
Ipomoea_batatas_newGene_35663	--	--	--	--	--	--	--	--	--	--	--	PREDICTED: uncharacterized protein LOC109147908 [Ipomoea nil]
Tai6.42839	--	--	Molecular Function: signal recognition particle binding (GO:0005047);; Cellular Component: signal recognition particle, endoplasmic reticulum targeting (GO:0005786);; Biological Process: SRP-dependent cotranslational protein targeting to membrane (GO:0006614);; Molecular Function: 7S RNA binding (GO:0008312);; Biological Process: negative regulation of translational elongation (GO:0045900);;	K03109|6.34299e-60|sot:102597552|K03109 signal recognition particle subunit SRP9 | (RefSeq) signal recognition particle 9 kDa protein	Protein export (ko03060)	[U]	Intracellular trafficking, secretion, and vesicular transport	Signal recognition particle 9 kDa protein (SRP9)	Signal recognition particle 9 kDa protein GN=SRP9 OS=Arabidopsis thaliana (Mouse-ear cress) PE=3 SV=1	U	Intracellular trafficking, secretion, and vesicular transport	PREDICTED: signal recognition particle 9 kDa protein [Sesamum indicum]
Tai6.18615	[H]	Coenzyme transport and metabolism	Cellular Component: mitochondrion (GO:0005739);; Biological Process: lipoate biosynthetic process (GO:0009107);; Biological Process: protein lipoylation (GO:0009249);; Molecular Function: lipoate synthase activity (GO:0016992);; Molecular Function: metal ion binding (GO:0046872);; Molecular Function: 4 iron, 4 sulfur cluster binding (GO:0051539);;	K03644|2.27968e-173|sot:102581126|K03644 lipoyl synthase [EC:2.8.1.8] | (RefSeq) lipoyl synthase 1, mitochondrial	Lipoic acid metabolism (ko00785)	[H]	Coenzyme transport and metabolism	Radical SAM superfamily	Lipoyl synthase 2, mitochondrial (Precursor) OS=Pisum sativum (Garden pea) PE=2 SV=1	H	Coenzyme transport and metabolism	PREDICTED: lipoyl synthase, mitochondrial-like [Solanum tuberosum]
Ipomoea_batatas_newGene_65352	[G]	Carbohydrate transport and metabolism	Molecular Function: xylan 1,4-beta-xylosidase activity (GO:0009044);; Cellular Component: plant-type cell wall (GO:0009505);; Biological Process: arabinan catabolic process (GO:0031222);; Biological Process: xylan catabolic process (GO:0045493);; Molecular Function: alpha-L-arabinofuranosidase activity (GO:0046556);;	--	--	--	--	Glycosyl hydrolase family 3 N terminal domain	Probable beta-D-xylosidase 7 OS=Arabidopsis thaliana OX=3702 GN=BXL7 PE=2 SV=2	G	Carbohydrate transport and metabolism	PREDICTED: probable beta-D-xylosidase 7 [Ipomoea nil]
Ipomoea_batatas_newGene_23420	[G]	Carbohydrate transport and metabolism	Cellular Component: endoplasmic reticulum (GO:0005783);; Biological Process: biosynthetic process (GO:0009058);; Cellular Component: integral component of membrane (GO:0016021);; Molecular Function: hydrolase activity, acting on ester bonds (GO:0016788);; Molecular Function: strictosidine synthase activity (GO:0016844);;	--	--	[R]	General function prediction only	Strictosidine synthase;; SMP-30/Gluconolaconase/LRE-like region	Protein STRICTOSIDINE SYNTHASE-LIKE 5 OS=Arabidopsis thaliana OX=3702 GN=SSL5 PE=2 SV=1	G	Carbohydrate transport and metabolism	PREDICTED: protein STRICTOSIDINE SYNTHASE-LIKE 5-like isoform X2 [Ipomoea nil]
Ipomoea_batatas_newGene_10975	--	--	--	--	--	[R]	General function prediction only	Integrase core domain;; GAG-pre-integrase domain;; gag-polypeptide of LTR copia-type	Retrovirus-related Pol polyprotein from transposon TNT 1-94 OS=Nicotiana tabacum OX=4097 PE=2 SV=1	S	Function unknown	PREDICTED: uncharacterized protein LOC109168022 [Ipomoea nil]
Tai6.4857	[L]	Replication, recombination and repair	Molecular Function: DNA binding (GO:0003677);; Molecular Function: DNA topoisomerase type II (ATP-hydrolyzing) activity (GO:0003918);; Molecular Function: ATP binding (GO:0005524);; Cellular Component: chromosome (GO:0005694);; Cellular Component: mitochondrion (GO:0005739);; Biological Process: DNA topological change (GO:0006265);; Cellular Component: chloroplast (GO:0009507);;	K02470|0|sot:102597444|K02470 DNA gyrase subunit B [EC:5.99.1.3] | (RefSeq) DNA gyrase subunit B, chloroplastic/mitochondrial	--	[B]	Chromatin structure and dynamics	DNA gyrase B subunit, carboxyl terminus;; DNA gyrase B;; Toprim domain	DNA gyrase subunit B, chloroplastic/mitochondrial (Precursor) GN=GYRB OS=Nicotiana benthamiana PE=2 SV=1	L	Replication, recombination and repair	PREDICTED: DNA gyrase subunit B, chloroplastic/mitochondrial-like [Solanum tuberosum]
Ipomoea_batatas_newGene_5471	--	--	Molecular Function: nucleotide binding (GO:0000166);; Molecular Function: nucleic acid binding (GO:0003676);;	--	--	--	--	--	--	S	Function unknown	PREDICTED: RNA-binding protein 48-like [Ipomoea nil]
Tai6.53584	--	--	Molecular Function: glucose-6-phosphate isomerase activity (GO:0004347);; Cellular Component: cytoplasm (GO:0005737);; Biological Process: gluconeogenesis (GO:0006094);; Biological Process: glycolytic process (GO:0006096);;	--	--	[G]	Carbohydrate transport and metabolism	--	Glucose-6-phosphate isomerase, cytosolic GN=PGIC OS=Arabidopsis thaliana (Mouse-ear cress) PE=1 SV=1	G	Carbohydrate transport and metabolism	hypothetical protein CISIN_1g007374mg [Citrus sinensis]
Ipomoea_batatas_newGene_49030	--	--	--	--	--	[R]	General function prediction only	zinc-binding in reverse transcriptase;; Reverse transcriptase-like	Putative ribonuclease H protein At1g65750 OS=Arabidopsis thaliana OX=3702 GN=At1g65750 PE=3 SV=1	S	Function unknown	PREDICTED: uncharacterized protein LOC109150807 [Ipomoea nil]
Ipomoea_batatas_newGene_49591	[R]	General function prediction only	--	--	--	[T]	Signal transduction mechanisms	NB-ARC domain	Putative late blight resistance protein homolog R1B-17 OS=Solanum demissum OX=50514 GN=R1B-17 PE=3 SV=1	S	Function unknown	PREDICTED: putative late blight resistance protein homolog R1C-3 [Ipomoea nil]
Tai6.53892	--	--	Biological Process: cell redox homeostasis (GO:0045454);;	--	--	[U]	Intracellular trafficking, secretion, and vesicular transport	Endoplasmic reticulum vesicle transporter	Protein disulfide-isomerase 5-3 (Precursor) GN=K10D20.9 OS=Arabidopsis thaliana (Mouse-ear cress) PE=2 SV=1	U	Intracellular trafficking, secretion, and vesicular transport	PREDICTED: protein disulfide isomerase-like 5-4 [Solanum lycopersicum]
Tai6.3088	[R]	General function prediction only	Cellular Component: endoplasmic reticulum (GO:0005783);; Cellular Component: Golgi apparatus (GO:0005794);; Cellular Component: chloroplast (GO:0009507);;	--	--	--	--	Putative cyclase	--	R	General function prediction only	PREDICTED: uncharacterized protein LOC104220882 isoform X2 [Nicotiana sylvestris]
Tai6.382	--	--	--	--	--	--	--	Ulp1 protease family, C-terminal catalytic domain	--	--	--	PREDICTED: uncharacterized protein LOC104885400 isoform X2 [Beta vulgaris subsp. vulgaris]
Ipomoea_batatas_newGene_3912	[K]	Transcription	--	--	--	[R]	General function prediction only	PQQ-like domain;; WD domain, G-beta repeat	Protein JINGUBANG OS=Arabidopsis thaliana OX=3702 GN=JGB PE=1 SV=1	S	Function unknown	PREDICTED: cell division control protein 4-like [Ipomoea nil]
Tai6.47604	--	--	--	--	--	--	--	Protein of unknown function (DUF674)	--	S	Function unknown	DNA polymerase zeta catalytic subunit, putative [Theobroma cacao]
Ipomoea_batatas_newGene_1474	[G]	Carbohydrate transport and metabolism	Molecular Function: glycogen (starch) synthase activity (GO:0004373);; Cellular Component: amyloplast (GO:0009501);; Cellular Component: chloroplast (GO:0009507);; Biological Process: starch biosynthetic process (GO:0019252);;	K00703|8.39773e-14|vvi:100233071|K00703 starch synthase [EC:2.4.1.21] | (RefSeq) starch synthase VI	Starch and sucrose metabolism (ko00500)	--	--	--	Starch synthase 3, chloroplastic/amyloplastic OS=Arabidopsis thaliana OX=3702 GN=SS3 PE=1 SV=1	G	Carbohydrate transport and metabolism	unnamed protein product [Coffea canephora]
Tai6.42452	--	--	--	--	--	--	--	Ring finger domain;; Zinc finger, C3HC4 type (RING finger)	--	O	Posttranslational modification, protein turnover, chaperones	PREDICTED: uncharacterized protein LOC101266631 [Solanum lycopersicum]
Tai6.54649	--	--	Biological Process: microtubule cytoskeleton organization (GO:0000226);; Biological Process: double-strand break repair via homologous recombination (GO:0000724);; Biological Process: cytokinesis by cell plate formation (GO:0000911);; Biological Process: response to water deprivation (GO:0009414);; Biological Process: response to salt stress (GO:0009651);; Biological Process: plant-type cell wall…	K00770|1.00933e-176|sot:102583574|K00770 1,4-beta-D-xylan synthase [EC:2.4.2.24] | (RefSeq) cellulose synthase-like protein D5	Starch and sucrose metabolism (ko00500);; Amino sugar and nucleotide sugar metabolism (ko00520)	--	--	Cellulose synthase	Cellulose synthase-like protein D5 GN=CSLD5 OS=Arabidopsis thaliana (Mouse-ear cress) PE=2 SV=1	G	Carbohydrate transport and metabolism	PREDICTED: cellulose synthase-like protein D5 [Nicotiana tomentosiformis]
Tai6.35020	--	--	Biological Process: maltose metabolic process (GO:0000023);; Biological Process: MAPK cascade (GO:0000165);; Biological Process: sucrose biosynthetic process (GO:0005986);; Biological Process: pentose-phosphate shunt (GO:0006098);; Biological Process: rRNA processing (GO:0006364);; Biological Process: protein targeting to membrane (GO:0006612);; Biological Process: response to cold (GO:0009409);;…	K01100|5.74204e-34|tcc:TCM_042607|K01100 sedoheptulose-bisphosphatase [EC:3.1.3.37] | (RefSeq) Sedoheptulose-bisphosphatase	Carbon fixation in photosynthetic organisms (ko00710);; Carbon metabolism (ko01200)	[G]	Carbohydrate transport and metabolism	Fructose-1-6-bisphosphatase	Sedoheptulose-1,7-bisphosphatase, chloroplastic (Precursor) OS=Triticum aestivum (Wheat) PE=2 SV=1	G	Carbohydrate transport and metabolism	PREDICTED: sedoheptulose-1,7-bisphosphatase, chloroplastic [Sesamum indicum]
Tai6.37599	--	--	--	--	--	--	--	--	--	S	Function unknown	PREDICTED: uncharacterized protein LOC104117961 [Nicotiana tomentosiformis]
Tai6.29226	--	--	--	--	--	--	--	Plant protein of unknown function (DUF946)	--	S	Function unknown	PREDICTED: uncharacterized protein LOC104222703 [Nicotiana sylvestris]
Ipomoea_batatas_newGene_3178	[HR]	Coenzyme transport and metabolism;; General function prediction only	Molecular Function: hydrolase activity (GO:0016787);;	--	--	--	--	alpha/beta hydrolase fold;; Alpha/beta hydrolase family	--	S	Function unknown	PREDICTED: uncharacterized protein LOC109185878 [Ipomoea nil]
Ipomoea_batatas_newGene_73162	--	--	--	--	--	--	--	--	--	--	--	PREDICTED: uncharacterized protein LOC109180091 isoform X2 [Ipomoea nil]
Ipomoea_batatas_newGene_3798	[R]	General function prediction only	Cellular Component: cytoplasm (GO:0005737);; Biological Process: lipid metabolic process (GO:0006629);; Cellular Component: integral component of membrane (GO:0016021);; Molecular Function: oxidoreductase activity, acting on the CH-CH group of donors (GO:0016627);; Biological Process: oxidation-reduction process (GO:0055114);;	--	--	[R]	General function prediction only	Protein of unknown function (DUF1295);; Phospholipid methyltransferase	--	S	Function unknown	PREDICTED: uncharacterized protein C594.04c isoform X2 [Ipomoea nil]
Tai6.5865	--	--	Molecular Function: electron carrier activity (GO:0009055);; Molecular Function: protein disulfide oxidoreductase activity (GO:0015035);; Biological Process: cell redox homeostasis (GO:0045454);;	K05309|2.04115e-54|mtr:MTR_6g069420|K05309 microsomal prostaglandin-E synthase 2 [EC:5.3.99.3] | (RefSeq) glutathione S-transferase	Arachidonic acid metabolism (ko00590)	[R]	General function prediction only	--	--	R	General function prediction only	PREDICTED: prostaglandin E synthase 2 [Solanum lycopersicum]
Tai6.38508	[V]	Defense mechanisms	Molecular Function: ATP binding (GO:0005524);; Biological Process: obsolete ATP catabolic process (GO:0006200);; Cellular Component: integral component of membrane (GO:0016021);; Molecular Function: ATPase activity, coupled to transmembrane movement of substances (GO:0042626);; Biological Process: transmembrane transport (GO:0055085);;	K05658|0|sot:102585402|K05658 ATP-binding cassette, subfamily B (MDR/TAP), member 1 [EC:3.6.3.44] | (RefSeq) ABC transporter B family member 9-like	ABC transporters (ko02010)	[Q]	Secondary metabolites biosynthesis, transport and catabolism	ABC transporter transmembrane region;; ABC transporter	ABC transporter B family member 9 GN=F15J5.20 OS=Arabidopsis thaliana (Mouse-ear cress) PE=3 SV=2	Q	Secondary metabolites biosynthesis, transport and catabolism	PREDICTED: ABC transporter B family member 9-like [Solanum tuberosum]
Tai6.30054	--	--	Cellular Component: peroxisomal membrane (GO:0005778);; Cellular Component: chloroplast envelope (GO:0009941);; Cellular Component: integral component of membrane (GO:0016021);;	K13347|1.72363e-101|sot:102598074|K13347 peroxisomal membrane protein 2 | (RefSeq) protein sym-1	Peroxisome (ko04146)	[R]	General function prediction only	Mpv17 / PMP22 family	Peroxisomal membrane protein PMP22 GN=PMP22 OS=Arabidopsis thaliana (Mouse-ear cress) PE=1 SV=1	R	General function prediction only	PREDICTED: protein sym-1 [Nicotiana sylvestris]
Tai6.54861	--	--	--	--	--	--	--	--	--	S	Function unknown	PREDICTED: uncharacterized protein LOC104091051 isoform X2 [Nicotiana tomentosiformis]
Tai6.27535	--	--	--	--	--	[R]	General function prediction only	Putative serine esterase (DUF676);; Putative serine esterase (DUF676)	--	R	General function prediction only	PREDICTED: uncharacterized protein LOC104211743 isoform X1 [Nicotiana sylvestris]
Ipomoea_batatas_newGene_40828	--	--	--	K13523|6.69397e-06|jcu:105634720|K13523 lysophosphatidic acid acyltransferase / lysophosphatidylinositol acyltransferase [EC:2.3.1.51 2.3.1.-] | (RefSeq) LPAT; 1-acyl-sn-glycerol-3-phosphate acyltransferase 2	Glycerolipid metabolism (ko00561);; Glycerophospholipid metabolism (ko00564)	--	--	--	1-acyl-sn-glycerol-3-phosphate acyltransferase 2 OS=Brassica napus OX=3708 GN=LPAT2 PE=2 SV=1	--	--	Phospholipid/glycerol acyltransferase [Cynara cardunculus var. scolymus]
Tai6.32630	--	--	--	K01510|1.24643e-13|pper:PRUPE_ppa003837mg|K01510 apyrase [EC:3.6.1.5] | (RefSeq) hypothetical protein	--	--	--	GDA1/CD39 (nucleoside phosphatase) family	--	F	Nucleotide transport and metabolism	PREDICTED: uncharacterized protein LOC104090517 [Nicotiana tomentosiformis]
Tai6.10452	[E]	Amino acid transport and metabolism	Molecular Function: saccharopine dehydrogenase (NADP+, L-glutamate-forming) activity (GO:0004755);; Molecular Function: saccharopine dehydrogenase (NADP+, L-lysine-forming) activity (GO:0047130);; Biological Process: oxidation-reduction process (GO:0055114);;	K14157|0|sly:101261722|K14157 alpha-aminoadipic semialdehyde synthase [EC:1.5.1.8 1.5.1.9] | (RefSeq) alpha-aminoadipic semialdehyde synthase	Lysine degradation (ko00310)	[E]	Amino acid transport and metabolism	Saccharopine dehydrogenase;; Alanine dehydrogenase/PNT, C-terminal domain;; LOR/SDH bifunctional enzyme conserved region	Saccharopine dehydrogenase GN=F4I10.80 OS=Arabidopsis thaliana (Mouse-ear cress) PE=1 SV=1	E	Amino acid transport and metabolism	PREDICTED: alpha-aminoadipic semialdehyde synthase [Nicotiana sylvestris]
Ipomoea_batatas_newGene_62450	--	--	--	K09422|0|sly:100037512|K09422 myb proto-oncogene protein, plant | (RefSeq) GAMYB-like2	--	[K]	Transcription	Myb-like DNA-binding domain;; Myb-like DNA-binding domain	Transcription factor GAMYB OS=Oryza sativa subsp. japonica OX=39947 GN=GAMYB PE=1 SV=1	K	Transcription	PREDICTED: transcription factor GAMYB-like [Ipomoea nil]
Tai6.23267	--	--	Molecular Function: ATP binding (GO:0005524);; Biological Process: starch catabolic process (GO:0005983);; Cellular Component: chloroplast stroma (GO:0009570);; Biological Process: plant-type cell wall organization (GO:0009664);; Molecular Function: carbohydrate kinase activity (GO:0019200);; Biological Process: starch biosynthetic process (GO:0019252);; Biological Process: protein autophosphoryl…	K15535|0|sly:101263849|K15535 phosphoglucan, water dikinase [EC:2.7.9.5] | (RefSeq) phosphoglucan, water dikinase, chloroplastic	--	--	--	Pyruvate phosphate dikinase, PEP/pyruvate binding domain	Phosphoglucan, water dikinase, chloroplastic (Precursor) OS=Arabidopsis thaliana (Mouse-ear cress) PE=1 SV=1	R	General function prediction only	PREDICTED: phosphoglucan, water dikinase, chloroplastic [Solanum lycopersicum]
Ipomoea_batatas_newGene_47387	--	--	Molecular Function: nucleotide binding (GO:0000166);; Cellular Component: plasma membrane (GO:0005886);; Biological Process: transport (GO:0006810);; Cellular Component: integral component of membrane (GO:0016021);; Molecular Function: ATPase activity, coupled to transmembrane movement of substances (GO:0042626);;	--	--	[Q]	Secondary metabolites biosynthesis, transport and catabolism	--	ABC transporter G family member 34 OS=Arabidopsis thaliana OX=3702 GN=ABCG34 PE=2 SV=1	V	Defense mechanisms	PREDICTED: ABC transporter G family member 39-like [Ipomoea nil]
Tai6.55451	--	--	Biological Process: nuclear-transcribed mRNA catabolic process (GO:0000956);; Biological Process: protein N-linked glycosylation (GO:0006487);;	--	--	[S]	Function unknown	--	--	S	Function unknown	PREDICTED: uncharacterized protein LOC104212669 [Nicotiana sylvestris]
Ipomoea_batatas_newGene_62317	--	--	--	--	--	[R]	General function prediction only	zinc-binding in reverse transcriptase	Putative ribonuclease H protein At1g65750 OS=Arabidopsis thaliana OX=3702 GN=At1g65750 PE=3 SV=1	S	Function unknown	PREDICTED: uncharacterized protein LOC109184133 isoform X1 [Ipomoea nil]
Tai6.45993	[J]	Translation, ribosomal structure and biogenesis	--	--	--	[J]	Translation, ribosomal structure and biogenesis	Telomere recombination	--	J	Translation, ribosomal structure and biogenesis	PREDICTED: yrdC domain-containing protein, mitochondrial isoform X3 [Nicotiana sylvestris]
Tai6.41249	[E]	Amino acid transport and metabolism	Molecular Function: L-aspartate:2-oxoglutarate aminotransferase activity (GO:0004069);; Molecular Function: aromatic-amino-acid:2-oxoglutarate aminotransferase activity (GO:0008793);; Biological Process: ethylene biosynthetic process (GO:0009693);; Molecular Function: 1-aminocyclopropane-1-carboxylate synthase activity (GO:0016847);; Molecular Function: pyridoxal phosphate binding (GO:0030170);; …	K14270|0|sly:101245229|K14270 aminotransferase | (RefSeq) probable aminotransferase ACS12	--	[T]	Signal transduction mechanisms	Aminotransferase class I and II	Probable aminotransferase ACS12 GN=ACS12 OS=Arabidopsis thaliana (Mouse-ear cress) PE=2 SV=2	T	Signal transduction mechanisms	PREDICTED: probable aminotransferase ACS12 [Nicotiana tomentosiformis]
Tai6.2590	--	--	Molecular Function: aminopeptidase activity (GO:0004177);; Biological Process: proteolysis (GO:0006508);; Molecular Function: metalloexopeptidase activity (GO:0008235);; Cellular Component: chloroplast (GO:0009507);; Molecular Function: manganese ion binding (GO:0030145);;	K01255|5.71641e-58|sot:102595550|K01255 leucyl aminopeptidase [EC:3.4.11.1] | (RefSeq) leucine aminopeptidase 2, chloroplastic	Glutathione metabolism (ko00480)	[R]	General function prediction only	Cytosol aminopeptidase family, N-terminal domain	Leucine aminopeptidase 2, chloroplastic (Precursor) GN=LAPA2 OS=Solanum lycopersicum (Tomato) PE=1 SV=1	R	General function prediction only	PREDICTED: leucine aminopeptidase 2, chloroplastic [Nicotiana sylvestris]
Tai6.39863	--	--	--	K14001|4.09672e-136|tcc:TCM_003143|K14001 nucleotide exchange factor SIL1 | (RefSeq) ARM repeat superfamily protein isoform 2	Protein processing in endoplasmic reticulum (ko04141)	[O]	Posttranslational modification, protein turnover, chaperones	Nucleotide exchange factor Fes1	--	O	Posttranslational modification, protein turnover, chaperones	ARM repeat superfamily protein, putative isoform 1 [Theobroma cacao]
Tai6.43890	--	--	Molecular Function: obsolete ubiquitin thiolesterase activity (GO:0004221);; Molecular Function: thiol-dependent ubiquitin-specific protease activity (GO:0004843);; Biological Process: ubiquitin-dependent protein catabolic process (GO:0006511);;	K11841|1.0305e-106|sot:102580352|K11841 ubiquitin carboxyl-terminal hydrolase 10 [EC:3.4.19.12] | (RefSeq) ubiquitin carboxyl-terminal hydrolase 24-like	--	[O]	Posttranslational modification, protein turnover, chaperones	Ubiquitin carboxyl-terminal hydrolase;; Ubiquitin carboxyl-terminal hydrolase	Ubiquitin carboxyl-terminal hydrolase 24 GN=UBP24 OS=Arabidopsis thaliana (Mouse-ear cress) PE=1 SV=1	O	Posttranslational modification, protein turnover, chaperones	unnamed protein product [Coffea canephora]
Ipomoea_batatas_newGene_19517	--	--	Biological Process: carbohydrate metabolic process (GO:0005975);; Molecular Function: transferase activity, transferring glycosyl groups (GO:0016757);;	K00700|9.96758e-18|crb:CARUB_v10000235mg|K00700 1,4-alpha-glucan branching enzyme [EC:2.4.1.18] | (RefSeq) hypothetical protein	Starch and sucrose metabolism (ko00500)	[G]	Carbohydrate transport and metabolism	--	1,4-alpha-glucan-branching enzyme 2-2, chloroplastic/amyloplastic OS=Arabidopsis thaliana OX=3702 GN=SBE2.2 PE=1 SV=1	G	Carbohydrate transport and metabolism	starch branching enzyme II [Ipomoea batatas]
Ipomoea_batatas_newGene_50128	--	--	--	--	--	[R]	General function prediction only	Reverse transcriptase-like	--	S	Function unknown	PREDICTED: uncharacterized protein LOC109162266 [Ipomoea nil]
Ipomoea_batatas_newGene_73145	[L]	Replication, recombination and repair	--	K08739|0|vvi:100253902|K08739 DNA mismatch repair protein MLH3 | (RefSeq) DNA mismatch repair protein MLH3	Mismatch repair (ko03430)	[L]	Replication, recombination and repair	DNA mismatch repair protein, C-terminal domain;; MutL C terminal dimerisation domain;; Histidine kinase-, DNA gyrase B-, and HSP90-like ATPase	DNA mismatch repair protein MLH3 OS=Arabidopsis thaliana OX=3702 GN=MLH3 PE=2 SV=2	L	Replication, recombination and repair	PREDICTED: DNA mismatch repair protein MLH3 isoform X1 [Ipomoea nil]
Ipomoea_batatas_newGene_11464	[QV]	Secondary metabolites biosynthesis, transport and catabolism;; Defense mechanisms	Molecular Function: oxidoreductase activity (GO:0016491);; Molecular Function: metal ion binding (GO:0046872);;	--	--	[QI]	Secondary metabolites biosynthesis, transport and catabolism;; Lipid transport and metabolism	Cytochrome P450	Alkane hydroxylase MAH1 OS=Arabidopsis thaliana OX=3702 GN=CYP96A15 PE=2 SV=1	Q	Secondary metabolites biosynthesis, transport and catabolism	PREDICTED: alkane hydroxylase MAH1-like [Ipomoea nil]
Tai6.23337	--	--	--	K02109|2.88881e-54|sly:101262527|K02109 F-type H+-transporting ATPase subunit b | (RefSeq) uncharacterized LOC101262527	Oxidative phosphorylation (ko00190);; Photosynthesis (ko00195)	--	--	--	U11/U12 small nuclear ribonucleoprotein 25 kDa protein GN=SNRNP25 OS=Arabidopsis thaliana (Mouse-ear cress) PE=2 SV=1	S	Function unknown	PREDICTED: uncharacterized protein LOC104221959 [Nicotiana sylvestris]
Tai6.40741	--	--	--	--	--	--	--	Protein of unknown function (DUF506)	--	S	Function unknown	PREDICTED: uncharacterized protein LOC104104997 isoform X2 [Nicotiana tomentosiformis]
Tai6.31865	--	--	--	--	--	--	--	--	--	--	--	PREDICTED: uncharacterized protein LOC104086890 [Nicotiana tomentosiformis]
Tai6.15965	[C]	Energy production and conversion	Molecular Function: zinc ion binding (GO:0008270);; Molecular Function: oxidoreductase activity (GO:0016491);; Biological Process: oxidation-reduction process (GO:0055114);;	K18857|8.86287e-151|pxb:103961574|K18857 alcohol dehydrogenase class-P [EC:1.1.1.1] | (RefSeq) alcohol dehydrogenase-like	Glycolysis / Gluconeogenesis (ko00010);; Fatty acid degradation (ko00071);; Tyrosine metabolism (ko00350);; alpha-Linolenic acid metabolism (ko00592)	[Q]	Secondary metabolites biosynthesis, transport and catabolism	Alcohol dehydrogenase GroES-like domain;; Zinc-binding dehydrogenase	Alcohol dehydrogenase 1 GN=ADH1 OS=Solanum tuberosum (Potato) PE=2 SV=1	C	Energy production and conversion	PREDICTED: alcohol dehydrogenase-like [Pyrus x bretschneideri]
Tai6.49434	[E]	Amino acid transport and metabolism	Biological Process: response to reactive oxygen species (GO:0000302);; Biological Process: selenium compound metabolic process (GO:0001887);; Biological Process: cysteine metabolic process (GO:0006534);; Molecular Function: transaminase activity (GO:0008483);; Molecular Function: selenocysteine lyase activity (GO:0009000);; Biological Process: aromatic amino acid family biosynthetic process (GO:0…	K11717|4.18254e-134|sly:101250891|K11717 cysteine desulfurase / selenocysteine lyase [EC:2.8.1.7 4.4.1.16] | (RefSeq) cysteine desulfurase 1, chloroplastic	Selenocompound metabolism (ko00450)	[E]	Amino acid transport and metabolism	Aminotransferase class-V	Cysteine desulfurase 2, chloroplastic (Precursor) GN=T27G7.17 OS=Arabidopsis thaliana (Mouse-ear cress) PE=1 SV=1	E	Amino acid transport and metabolism	PREDICTED: cysteine desulfurase 2, chloroplastic [Nicotiana tomentosiformis]
Tai6.23547	--	--	--	K14489|4.15231e-07|pxb:103955055|K14489 arabidopsis histidine kinase 2/3/4 (cytokinin receptor) [EC:2.7.13.3] | (RefSeq) histidine kinase 2	Plant hormone signal transduction (ko04075)	--	--	--	--	--	--	histidine kinase 2 [Betula pendula]
Tai6.55265	[O]	Posttranslational modification, protein turnover, chaperones	Molecular Function: ATP binding (GO:0005524);; Cellular Component: chloroplast (GO:0009507);; Biological Process: protein refolding (GO:0042026);;	K04077|4.14818e-33|vvi:100261815|K04077 chaperonin GroEL | (RefSeq) ruBisCO large subunit-binding protein subunit beta, chloroplastic	RNA degradation (ko03018)	[O]	Posttranslational modification, protein turnover, chaperones	TCP-1/cpn60 chaperonin family	RuBisCO large subunit-binding protein subunit beta, chloroplastic (Precursor) OS=Pisum sativum (Garden pea) PE=1 SV=2	O	Posttranslational modification, protein turnover, chaperones	PREDICTED: ruBisCO large subunit-binding protein subunit beta, chloroplastic [Vitis vinifera]
Tai6.52170	--	--	--	K03217|2.02703e-41|sly:101254929|K03217 YidC/Oxa1 family membrane protein insertase | (RefSeq) mitochondrial inner membrane protein OXA1	Protein export (ko03060)	[OU]	Posttranslational modification, protein turnover, chaperones;; Intracellular trafficking, secretion, and vesicular transport	--	Mitochondrial inner membrane protein OXA1-like (Precursor) GN=OXA1L OS=Arabidopsis thaliana (Mouse-ear cress) PE=2 SV=1	U	Intracellular trafficking, secretion, and vesicular transport	PREDICTED: mitochondrial inner membrane protein OXA1-like [Nicotiana tomentosiformis]
Tai6.47135	--	--	Molecular Function: protein kinase activity (GO:0004672);; Molecular Function: ATP binding (GO:0005524);; Biological Process: protein phosphorylation (GO:0006468);; Cellular Component: plasmodesma (GO:0009506);;	K14500|0|vvi:100256923|K14500 BR-signaling kinase [EC:2.7.11.1] | (RefSeq) probable serine/threonine-protein kinase At5g41260	--	--	--	Protein tyrosine kinase;; Protein kinase domain;; TPR repeat	Probable serine/threonine-protein kinase At5g41260 GN=At5g41260 OS=Arabidopsis thaliana (Mouse-ear cress) PE=1 SV=1	T	Signal transduction mechanisms	unnamed protein product [Coffea canephora]
Ipomoea_batatas_newGene_48672	[K]	Transcription	--	--	--	[R]	General function prediction only	Leucine rich repeat;; Leucine Rich repeats (2 copies);; Leucine Rich Repeat;; Leucine Rich repeat;; Leucine rich repeat;; Leucine Rich repeats (2 copies);; Leucine rich repeat N-terminal domain;; Leucine Rich Repeat	LRR receptor-like serine/threonine-protein kinase FLS2 OS=Arabidopsis thaliana OX=3702 GN=FLS2 PE=1 SV=1	S	Function unknown	PREDICTED: receptor like protein 30-like [Ipomoea nil]
Ipomoea_batatas_newGene_19051	--	--	Cellular Component: membrane (GO:0016020);;	--	--	--	--	--	Protein GAMETE EXPRESSED 1 OS=Arabidopsis thaliana OX=3702 GN=GEX1 PE=1 SV=1	S	Function unknown	PREDICTED: protein GAMETE EXPRESSED 1-like [Ipomoea nil]
Ipomoea_batatas_newGene_61196	--	--	--	--	--	[R]	General function prediction only	PPR repeat;; PPR repeat family;; PPR repeat;; Pentatricopeptide repeat domain	Pentatricopeptide repeat-containing protein At2g34400 OS=Arabidopsis thaliana OX=3702 GN=PCMP-E23 PE=3 SV=2	S	Function unknown	PREDICTED: pentatricopeptide repeat-containing protein At3g49170, chloroplastic-like [Ipomoea nil]
Ipomoea_batatas_newGene_38342	--	--	--	K04733|3.75461e-62|spen:107019817|K04733 interleukin-1 receptor-associated kinase 4 [EC:2.7.11.1] | (RefSeq) probable serine/threonine-protein kinase At1g18390	--	[T]	Signal transduction mechanisms	Protein kinase domain;; Protein tyrosine kinase	LEAF RUST 10 DISEASE-RESISTANCE LOCUS RECEPTOR-LIKE PROTEIN KINASE-like 1.1 OS=Arabidopsis thaliana OX=3702 GN=LRK10L-1.1 PE=2 SV=1	T	Signal transduction mechanisms	PREDICTED: LEAF RUST 10 DISEASE-RESISTANCE LOCUS RECEPTOR-LIKE PROTEIN KINASE-like 1.1 isoform X2 [Ipomoea nil]
Tai6.41523	--	--	--	K09338|6.15579e-66|sot:102592561|K09338 homeobox-leucine zipper protein | (RefSeq) homeobox-leucine zipper protein ATHB-6-like	--	[K]	Transcription	Homeobox associated leucine zipper;; Homeobox domain	Homeobox-leucine zipper protein ATHB-5 GN=ATHB-5 OS=Arabidopsis thaliana (Mouse-ear cress) PE=1 SV=1	K	Transcription	PREDICTED: homeobox-leucine zipper protein ATHB-6-like [Nicotiana tomentosiformis]
Tai6.20036	--	--	Biological Process: pentose-phosphate shunt (GO:0006098);; Cellular Component: chloroplast thylakoid (GO:0009534);;	--	--	--	--	--	--	S	Function unknown	hypothetical protein POPTR_0005s08630g [Populus trichocarpa]
Ipomoea_batatas_newGene_37643	--	--	--	--	--	--	--	--	bZIP transcription factor 27 OS=Arabidopsis thaliana OX=3702 GN=FDP PE=1 SV=1	K	Transcription	PREDICTED: bZIP transcription factor 27-like [Ipomoea nil]
Ipomoea_batatas_newGene_3326	--	--	Biological Process: leaf morphogenesis (GO:0009965);;	--	--	--	--	Lateral organ boundaries (LOB) domain	LOB domain-containing protein 12 OS=Arabidopsis thaliana OX=3702 GN=LBD12 PE=1 SV=2	S	Function unknown	PREDICTED: LOB domain-containing protein 12-like [Ipomoea nil]
Tai6.26598	[RTKL]	General function prediction only;; Signal transduction mechanisms;; Transcription;; Replication, recombination and repair	--	K04733|0|sly:101247005|K04733 interleukin-1 receptor-associated kinase 4 [EC:2.7.11.1] | (RefSeq) LEAF RUST 10 DISEASE-RESISTANCE LOCUS RECEPTOR-LIKE PROTEIN KINASE-like 1.2	--	[T]	Signal transduction mechanisms	Protein kinase domain;; Protein tyrosine kinase;; Wall-associated receptor kinase C-terminal	Probable serine/threonine-protein kinase At1g18390 (Precursor) GN=At1g18390 OS=Arabidopsis thaliana (Mouse-ear cress) PE=2 SV=2	T	Signal transduction mechanisms	PREDICTED: probable serine/threonine-protein kinase At1g18390-like isoform X3 [Solanum tuberosum]
Ipomoea_batatas_newGene_60904	--	--	--	--	--	[R]	General function prediction only	Endonuclease/Exonuclease/phosphatase family;; Domain of unknown function (DUF4283);; Zinc knuckle;; Reverse transcriptase-like	Uncharacterized protein At4g02000 OS=Arabidopsis thaliana OX=3702 GN=At4g02000 PE=2 SV=1	S	Function unknown	PREDICTED: uncharacterized protein LOC109167502 [Ipomoea nil]
Ipomoea_batatas_newGene_6275	--	--	--	K10631|1.68749e-85|sot:102580886|K10631 E3 ubiquitin-protein ligase Topors [EC:2.3.2.27] | (RefSeq) E3 ubiquitin-protein ligase Topors	--	[K]	Transcription	Ring finger domain;; Zinc finger, C3HC4 type (RING finger);; Zinc finger, C3HC4 type (RING finger);; Zinc finger, C3HC4 type (RING finger);; RING-type zinc-finger	E3 ubiquitin-protein ligase ATL4 OS=Arabidopsis thaliana OX=3702 GN=ATL4 PE=1 SV=1	O	Posttranslational modification, protein turnover, chaperones	PREDICTED: E3 ubiquitin-protein ligase Topors-like isoform X1 [Ipomoea nil]
Ipomoea_batatas_newGene_10148	[Q]	Secondary metabolites biosynthesis, transport and catabolism	Molecular Function: oxidoreductase activity (GO:0016491);; Molecular Function: metal ion binding (GO:0046872);; Biological Process: oxidation-reduction process (GO:0055114);;	K04124|5.90364e-96|sot:102582924|K04124 gibberellin 3-beta-dioxygenase [EC:1.14.11.15] | (RefSeq) GA3ox2; gibberellin 3-beta-dioxygenase 1-like	Diterpenoid biosynthesis (ko00904)	[QR]	Secondary metabolites biosynthesis, transport and catabolism;; General function prediction only	2OG-Fe(II) oxygenase superfamily	Gibberellin 3-beta-dioxygenase 1 OS=Pisum sativum OX=3888 GN=LE PE=1 SV=1	S	Function unknown	PREDICTED: gibberellin 3-beta-dioxygenase 1-like [Ipomoea nil]
Tai6.20351	[OU]	Posttranslational modification, protein turnover, chaperones;; Intracellular trafficking, secretion, and vesicular transport	--	K04773|0|sot:102605044|K04773 protease IV [EC:3.4.21.-] | (RefSeq) serine protease SPPA, chloroplastic	--	--	--	Peptidase family S49	Serine protease SPPA, chloroplastic (Precursor) GN=F2P9.14 OS=Arabidopsis thaliana (Mouse-ear cress) PE=2 SV=1	O	Posttranslational modification, protein turnover, chaperones	PREDICTED: serine protease SPPA, chloroplastic isoform X2 [Nicotiana sylvestris]
Ipomoea_batatas_newGene_13716	--	--	Cellular Component: intracellular (GO:0005622);;	--	--	--	--	--	--	S	Function unknown	PREDICTED: uncharacterized protein LOC109159598 isoform X4 [Ipomoea nil]
Tai6.12533	--	--	--	--	--	--	--	F-box domain	F-box/kelch-repeat protein At3g61590 GN=At3g61590 OS=Arabidopsis thaliana (Mouse-ear cress) PE=1 SV=1	R	General function prediction only	unnamed protein product [Vitis vinifera]
Tai6.47151	--	--	Molecular Function: binding (GO:0005488);; Biological Process: regulation of transcription, DNA-templated (GO:0006355);;	--	--	[K]	Transcription	Myb/SANT-like DNA-binding domain;; Alcohol dehydrogenase transcription factor Myb/SANT-like	Trihelix transcription factor ASIL2 {ECO:0000305} OS=Arabidopsis thaliana (Mouse-ear cress) PE=2 SV=1	K	Transcription	PREDICTED: uncharacterized protein LOC104232187 isoform X1 [Nicotiana sylvestris]
Tai6.2198	--	--	--	--	--	[Z]	Cytoskeleton	Regulator of Vps4 activity in the MVB pathway	--	Z	Cytoskeleton	PREDICTED: ankyrin repeat domain-containing protein 12-like [Solanum tuberosum]
Tai6.28198	--	--	Molecular Function: RNA polymerase II transcription cofactor activity (GO:0001104);; Biological Process: regulation of transcription from RNA polymerase II promoter (GO:0006357);; Cellular Component: mediator complex (GO:0016592);;	K15164|6.63003e-117|sly:101261015|K15164 mediator of RNA polymerase II transcription subunit 13 | (RefSeq) mediator of RNA polymerase II transcription subunit 13	--	[I]	Lipid transport and metabolism	--	Mediator of RNA polymerase II transcription subunit 13 GN=F7A10.14 OS=Arabidopsis thaliana (Mouse-ear cress) PE=1 SV=1	I	Lipid transport and metabolism	hypothetical protein MIMGU_mgv1a0211441mg, partial [Erythranthe guttata]
Tai6.16868	[L]	Replication, recombination and repair	Biological Process: Group III intron splicing (GO:0000374);; Molecular Function: RNA binding (GO:0003723);; Molecular Function: RNA-directed DNA polymerase activity (GO:0003964);; Cellular Component: mitochondrion (GO:0005739);; Biological Process: RNA-dependent DNA biosynthetic process (GO:0006278);; Biological Process: mRNA processing (GO:0006397);; Cellular Component: chloroplast (GO:0009507);…	--	--	[R]	General function prediction only	Reverse transcriptase (RNA-dependent DNA polymerase);; Type II intron maturase	Uncharacterized mitochondrial protein ymf40 GN=YMF40 OS=Marchantia polymorpha (Liverwort) PE=3 SV=1	R	General function prediction only	PREDICTED: uncharacterized mitochondrial protein ymf40 [Nicotiana tomentosiformis]
Ipomoea_batatas_newGene_56689	--	--	Molecular Function: ATP binding (GO:0005524);; Cellular Component: nucleus (GO:0005634);; Biological Process: regulation of transcription, DNA-templated (GO:0006355);; Biological Process: developmental process (GO:0032502);;	--	--	--	--	WRC;; QLQ	Growth-regulating factor 8 OS=Arabidopsis thaliana OX=3702 GN=GRF8 PE=2 SV=1	K	Transcription	PREDICTED: growth-regulating factor 8 [Ipomoea nil]
Tai6.8719	--	--	Molecular Function: GTP binding (GO:0005525);; Cellular Component: chloroplast (GO:0009507);; Biological Process: brassinosteroid mediated signaling pathway (GO:0009742);; Biological Process: developmental process (GO:0032502);;	--	--	[R]	General function prediction only	--	--	R	General function prediction only	PREDICTED: NO-associated protein 1, chloroplastic/mitochondrial [Cucumis melo]
Tai6.26622	[IQ]	Lipid transport and metabolism;; Secondary metabolites biosynthesis, transport and catabolism	Biological Process: very long-chain fatty acid metabolic process (GO:0000038);; Molecular Function: 3-oxoacyl-[acyl-carrier-protein] synthase activity (GO:0004315);; Biological Process: fatty acid biosynthetic process (GO:0006633);; Biological Process: response to cold (GO:0009409);; Cellular Component: chloroplast stroma (GO:0009570);; Biological Process: embryo development (GO:0009790);; Cellul…	K09458|1.90294e-131|vvi:100258842|K09458 3-oxoacyl-[acyl-carrier-protein] synthase II [EC:2.3.1.179] | (RefSeq) 3-oxoacyl-[acyl-carrier-protein] synthase I, chloroplastic	Fatty acid biosynthesis (ko00061);; Biotin metabolism (ko00780);; Fatty acid metabolism (ko01212)	[IQ]	Lipid transport and metabolism;; Secondary metabolites biosynthesis, transport and catabolism	Beta-ketoacyl synthase, C-terminal domain;; Beta-ketoacyl synthase, N-terminal domain	3-oxoacyl-[acyl-carrier-protein] synthase I, chloroplastic (Precursor) GN=KAS1 OS=Arabidopsis thaliana (Mouse-ear cress) PE=2 SV=2	H	Coenzyme transport and metabolism	unnamed protein product [Vitis vinifera]
Ipomoea_batatas_newGene_11589	[T]	Signal transduction mechanisms	--	--	--	[R]	General function prediction only	Ankyrin repeats (3 copies);; Ankyrin repeat;; Ankyrin repeat;; Ankyrin repeats (many copies);; Ankyrin repeats (many copies)	E3 ubiquitin-protein ligase XBAT32 OS=Arabidopsis thaliana OX=3702 GN=XBAT32 PE=1 SV=1	S	Function unknown	PREDICTED: ankyrin-3 [Ipomoea nil]
Tai6.3931	[LKJ]	Replication, recombination and repair;; Transcription;; Translation, ribosomal structure and biogenesis	Molecular Function: nucleic acid binding (GO:0003676);; Molecular Function: ATP binding (GO:0005524);; Molecular Function: ATP-dependent helicase activity (GO:0008026);;	K12811|0|sly:101254580|K12811 ATP-dependent RNA helicase DDX46/PRP5 [EC:3.6.4.13] | (RefSeq) DEAD-box ATP-dependent RNA helicase 42	Spliceosome (ko03040)	[A]	RNA processing and modification	DEAD/DEAH box helicase;; Helicase conserved C-terminal domain	DEAD-box ATP-dependent RNA helicase 42 GN=F9H16.10 OS=Arabidopsis thaliana (Mouse-ear cress) PE=1 SV=2	A	RNA processing and modification	PREDICTED: DEAD-box ATP-dependent RNA helicase 42 [Solanum lycopersicum]
Tai6.32522	--	--	Molecular Function: nucleic acid binding (GO:0003676);;	--	--	[L]	Replication, recombination and repair	hAT family C-terminal dimerisation region	Putative AC9 transposase OS=Zea mays (Maize) PE=4 SV=1	L	Replication, recombination and repair	PREDICTED: zinc finger BED domain-containing protein DAYSLEEPER-like [Vitis vinifera]
Tai6.35727	--	--	--	--	--	[R]	General function prediction only	--	--	R	General function prediction only	PREDICTED: uncharacterized protein LOC104108165, partial [Nicotiana tomentosiformis]
Ipomoea_batatas_newGene_93	--	--	--	--	--	[R]	General function prediction only	--	Retrovirus-related Pol polyprotein from transposon TNT 1-94 OS=Nicotiana tabacum OX=4097 PE=2 SV=1	S	Function unknown	uncharacterized protein LOC111372670 [Olea europaea var. sylvestris]
Ipomoea_batatas_newGene_64399	--	--	--	--	--	--	--	Plant protein of unknown function	--	--	--	PREDICTED: uncharacterized protein LOC109175282 [Ipomoea nil]
Ipomoea_batatas_newGene_30022	--	--	Molecular Function: hydrolase activity, acting on acid anhydrides (GO:0016817);;	--	--	[R]	General function prediction only	PPR repeat family;; PPR repeat;; PPR repeat family;; PPR repeat;; PPR repeat;; Pentatricopeptide repeat domain;; Pentacotripeptide-repeat region of PRORP	Pentatricopeptide repeat-containing protein At3g02650, mitochondrial OS=Arabidopsis thaliana OX=3702 GN=At3g02650 PE=2 SV=1	S	Function unknown	PREDICTED: pentatricopeptide repeat-containing protein At3g02650, mitochondrial [Ipomoea nil]
Tai6.44670	--	--	Cellular Component: integral component of membrane (GO:0016021);;	--	--	[E]	Amino acid transport and metabolism	Transmembrane amino acid transporter protein;; Tryptophan/tyrosine permease family	Probable amino acid permease 7 GN=AAP7 OS=Arabidopsis thaliana (Mouse-ear cress) PE=1 SV=1	E	Amino acid transport and metabolism	PREDICTED: probable amino acid permease 7-like [Solanum tuberosum]
Tai6.26646	--	--	Molecular Function: inositol-polyphosphate 5-phosphatase activity (GO:0004445);; Biological Process: inositol trisphosphate metabolic process (GO:0032957);; Biological Process: phosphatidylinositol phosphorylation (GO:0046854);; Biological Process: inositol phosphate dephosphorylation (GO:0046855);; Biological Process: phosphatidylinositol dephosphorylation (GO:0046856);;	--	--	[U]	Intracellular trafficking, secretion, and vesicular transport	Endonuclease/Exonuclease/phosphatase family	Type I inositol 1,4,5-trisphosphate 5-phosphatase 1 GN=F12G12.6 OS=Arabidopsis thaliana (Mouse-ear cress) PE=1 SV=2	U	Intracellular trafficking, secretion, and vesicular transport	PREDICTED: type I inositol 1,4,5-trisphosphate 5-phosphatase 1 isoform X3 [Nicotiana tomentosiformis]
Tai6.17458	[E]	Amino acid transport and metabolism	Molecular Function: 3-dehydroquinate synthase activity (GO:0003856);; Cellular Component: endosome (GO:0005768);; Cellular Component: Golgi apparatus (GO:0005794);; Cellular Component: trans-Golgi network (GO:0005802);; Biological Process: ubiquinone biosynthetic process (GO:0006744);; Biological Process: aromatic amino acid family biosynthetic process (GO:0009073);; Cellular Component: chloropla…	K01735|1.04655e-51|sly:544273|K01735 3-dehydroquinate synthase [EC:4.2.3.4] | (RefSeq) DHQS, AROB; dehydroquinate synthase	Phenylalanine, tyrosine and tryptophan biosynthesis (ko00400);; Biosynthesis of amino acids (ko01230)	[E]	Amino acid transport and metabolism	3-dehydroquinate synthase	3-dehydroquinate synthase, chloroplastic (Precursor) GN=LOC544273 OS=Solanum lycopersicum (Tomato) PE=2 SV=1	E	Amino acid transport and metabolism	3-dehydroquinate synthase, chloroplastic [Solanum lycopersicum]
Tai6.8436	--	--	--	--	--	--	--	--	--	S	Function unknown	PREDICTED: uncharacterized protein LOC100247103 isoform X2 [Vitis vinifera]
Ipomoea_batatas_newGene_31531	--	--	Molecular Function: purine ribonucleoside binding (GO:0032550);; Molecular Function: adenyl ribonucleotide binding (GO:0032559);; Molecular Function: anion binding (GO:0043168);;	--	--	--	--	--	Probable disease resistance protein At5g66900 OS=Arabidopsis thaliana OX=3702 GN=At5g66900 PE=3 SV=1	S	Function unknown	PREDICTED: probable disease resistance protein At5g66900 [Ipomoea nil]
Tai6.42116	[G]	Carbohydrate transport and metabolism	Molecular Function: hexokinase activity (GO:0004396);; Molecular Function: ATP binding (GO:0005524);; Biological Process: glycolytic process (GO:0006096);; Biological Process: phosphorylation (GO:0016310);;	K00844|4.11499e-105|gmx:100783175|K00844 hexokinase [EC:2.7.1.1] | (RefSeq) hexokinase-1	Glycolysis / Gluconeogenesis (ko00010);; Fructose and mannose metabolism (ko00051);; Galactose metabolism (ko00052);; Starch and sucrose metabolism (ko00500);; Amino sugar and nucleotide sugar metabolism (ko00520);; Carbon metabolism (ko01200)	[G]	Carbohydrate transport and metabolism	Hexokinase	Hexokinase-1 GN=HXK1 OS=Spinacia oleracea (Spinach) PE=2 SV=1	G	Carbohydrate transport and metabolism	PREDICTED: hexokinase-1 [Sesamum indicum]
Tai6.24384	--	--	Molecular Function: DNA helicase activity (GO:0003678);; Molecular Function: ATP binding (GO:0005524);; Biological Process: DNA replication (GO:0006260);; Biological Process: DNA duplex unwinding (GO:0032508);;	K17680|1.51896e-97|sot:102601660|K17680 twinkle protein [EC:3.6.4.12] | (RefSeq) twinkle homolog protein, chloroplastic/mitochondrial	--	--	--	AAA domain	Twinkle homolog protein, chloroplastic/mitochondrial (Precursor) GN=At1g30680 OS=Arabidopsis thaliana (Mouse-ear cress) PE=1 SV=1	R	General function prediction only	PREDICTED: twinkle homolog protein, chloroplastic/mitochondrial-like [Solanum tuberosum]
Tai6.8479	[C]	Energy production and conversion	Molecular Function: iron ion binding (GO:0005506);; Biological Process: iron-sulfur cluster assembly (GO:0016226);; Molecular Function: iron-sulfur cluster binding (GO:0051536);;	--	--	[C]	Energy production and conversion	NifU-like N terminal domain	Iron-sulfur cluster assembly protein 1 (Precursor) GN=ISU1 OS=Arabidopsis thaliana (Mouse-ear cress) PE=2 SV=1	C	Energy production and conversion	hypothetical protein CISIN_1g034618mg [Citrus sinensis]
Tai6.44473	[V]	Defense mechanisms	Molecular Function: ATP binding (GO:0005524);; Biological Process: obsolete ATP catabolic process (GO:0006200);; Biological Process: wax biosynthetic process (GO:0010025);; Molecular Function: ATPase-coupled organic phosphonate transmembrane transporter activity (GO:0015416);; Cellular Component: membrane (GO:0016020);; Biological Process: response to karrikin (GO:0080167);;	--	--	[Q]	Secondary metabolites biosynthesis, transport and catabolism	ABC-2 type transporter	ABC transporter G family member 15 GN=MSA6.13 OS=Arabidopsis thaliana (Mouse-ear cress) PE=2 SV=2	Q	Secondary metabolites biosynthesis, transport and catabolism	PREDICTED: ABC transporter G family member 15-like [Solanum lycopersicum]
Tai6.14643	--	--	Molecular Function: signal recognition particle binding (GO:0005047);; Cellular Component: signal recognition particle, endoplasmic reticulum targeting (GO:0005786);; Biological Process: SRP-dependent cotranslational protein targeting to membrane (GO:0006614);; Molecular Function: 7S RNA binding (GO:0008312);; Molecular Function: endoplasmic reticulum signal peptide binding (GO:0030942);;	K03107|0|sot:102600623|K03107 signal recognition particle subunit SRP68 | (RefSeq) signal recognition particle subunit SRP68-like	Protein export (ko03060)	[U]	Intracellular trafficking, secretion, and vesicular transport	--	--	U	Intracellular trafficking, secretion, and vesicular transport	PREDICTED: signal recognition particle subunit SRP68-like [Solanum tuberosum]
Ipomoea_batatas_newGene_65466	--	--	Molecular Function: binding (GO:0005488);;	K11446|1.50625e-18|rcu:8266476|K11446 histone demethylase JARID1 [EC:1.14.11.-] | (RefSeq) lysine-specific demethylase 5B	--	--	--	--	--	S	Function unknown	PREDICTED: lysine-specific demethylase lid isoform X2 [Ipomoea nil]
Ipomoea_batatas_newGene_5397	--	--	--	K00677|1.3314e-06|nnu:104600757|K00677 UDP-N-acetylglucosamine acyltransferase [EC:2.3.1.129] | (RefSeq) probable acyl-[acyl-carrier-protein]--UDP-N-acetylglucosamine O-acyltransferase, mitochondrial	--	--	--	--	--	--	--	PREDICTED: probable acyl-[acyl-carrier-protein]--UDP-N-acetylglucosamine O-acyltransferase, mitochondrial [Ipomoea nil]
Tai6.23745	--	--	Molecular Function: nucleotide binding (GO:0000166);; Cellular Component: nucleus (GO:0005634);;	--	--	[S]	Function unknown	Alpha and gamma adaptin binding protein p34	--	S	Function unknown	PREDICTED: uncharacterized protein LOC104225829 isoform X2 [Nicotiana sylvestris]
Tai6.48832	--	--	--	--	--	--	--	Protein of unknown function (DUF1070)	--	--	--	--
Tai6.47417	--	--	--	--	--	[R]	General function prediction only	--	Topless-related protein 3 GN=TPR3 OS=Arabidopsis thaliana (Mouse-ear cress) PE=1 SV=1	R	General function prediction only	PREDICTED: topless-related protein 3 isoform X1 [Tarenaya hassleriana]
Tai6.36373	--	--	--	--	--	--	--	--	--	S	Function unknown	PREDICTED: uncharacterized protein LOC101252726 isoform X2 [Solanum lycopersicum]
Tai6.26420	--	--	Cellular Component: cell wall (GO:0005618);; Cellular Component: Golgi apparatus (GO:0005794);; Cellular Component: cytosol (GO:0005829);; Biological Process: glucose catabolic process (GO:0006007);; Molecular Function: glycogenin glucosyltransferase activity (GO:0008466);; Cellular Component: plasmodesma (GO:0009506);; Biological Process: response to salt stress (GO:0009651);; Biological Process…	K13379|0|sly:101265535|K13379 reversibly glycosylated polypeptide / UDP-arabinopyranose mutase [EC:2.4.1.- 5.4.99.30] | (RefSeq) probable UDP-arabinopyranose mutase 5	Amino sugar and nucleotide sugar metabolism (ko00520)	--	--	Reversibly glycosylated polypeptide	Probable UDP-arabinopyranose mutase 5 GN=RGP5 OS=Arabidopsis thaliana (Mouse-ear cress) PE=1 SV=1	R	General function prediction only	PREDICTED: probable UDP-arabinopyranose mutase 5 [Nicotiana sylvestris]
Ipomoea_batatas_newGene_35288	[P]	Inorganic ion transport and metabolism	Cellular Component: integral component of membrane (GO:0016021);;	K01113|0|jcu:105635142|K01113 alkaline phosphatase D [EC:3.1.3.1] | (RefSeq) uncharacterized LOC105635142	Folate biosynthesis (ko00790)	--	--	PhoD-like phosphatase	--	P	Inorganic ion transport and metabolism	PREDICTED: uncharacterized protein LOC109181327 [Ipomoea nil]
Ipomoea_batatas_newGene_50061	--	--	--	--	--	--	--	--	--	--	--	PREDICTED: uncharacterized protein LOC109151393 [Ipomoea nil]
Tai6.28708	[V]	Defense mechanisms	--	K03327|0|sot:102583444|K03327 multidrug resistance protein, MATE family | (RefSeq) protein DETOXIFICATION 29-like	--	[R]	General function prediction only	MatE	Protein TRANSPARENT TESTA 12 GN=F17J16_80 OS=Arabidopsis thaliana (Mouse-ear cress) PE=2 SV=1	S	Function unknown	unnamed protein product [Coffea canephora]
Ipomoea_batatas_newGene_7064	[J]	Translation, ribosomal structure and biogenesis	Biological Process: ornithine metabolic process (GO:0006591);; Molecular Function: N-acetyltransferase activity (GO:0008080);; Cellular Component: chloroplast (GO:0009507);;	--	--	[E]	Amino acid transport and metabolism	--	Probable acetyltransferase NATA1-like OS=Arabidopsis thaliana OX=3702 GN=At2g39020 PE=2 SV=1	K	Transcription	PREDICTED: probable acetyltransferase NATA1-like [Ipomoea nil]
Ipomoea_batatas_newGene_66871	--	--	--	--	--	[E]	Amino acid transport and metabolism	Putative gypsy type transposon	Protein NRT1/ PTR FAMILY 2.12 OS=Arabidopsis thaliana OX=3702 GN=NPF2.12 PE=1 SV=2	S	Function unknown	PREDICTED: uncharacterized protein LOC109181117 [Ipomoea nil]
Tai6.49714	--	--	--	K18857|2.46018e-10|sot:102577519|K18857 alcohol dehydrogenase class-P [EC:1.1.1.1] | (RefSeq) ADH1, ADH2, ADH3; Alcohol dehydrogenase 1	Glycolysis / Gluconeogenesis (ko00010);; Fatty acid degradation (ko00071);; Tyrosine metabolism (ko00350);; alpha-Linolenic acid metabolism (ko00592)	[Q]	Secondary metabolites biosynthesis, transport and catabolism	--	Alcohol dehydrogenase 2 GN=ADH2 OS=Solanum tuberosum (Potato) PE=2 SV=1	Q	Secondary metabolites biosynthesis, transport and catabolism	alcohol dehydrogenase 3 [Petunia x hybrida]
Tai6.44609	--	--	Cellular Component: mitochondrial respiratory chain complex I (GO:0005747);;	--	--	--	--	NADH-ubiquinone oxidoreductase B12 subunit family	NADH dehydrogenase [ubiquinone] 1 beta subcomplex subunit 3-B GN=At1g14450 OS=Arabidopsis thaliana (Mouse-ear cress) PE=3 SV=1	S	Function unknown	PREDICTED: NADH dehydrogenase [ubiquinone] 1 beta subcomplex subunit 3-B [Sesamum indicum]
Tai6.38679	[C]	Energy production and conversion	Molecular Function: dihydrolipoyllysine-residue acetyltransferase activity (GO:0004742);; Cellular Component: plasma membrane (GO:0005886);; Biological Process: acetyl-CoA metabolic process (GO:0006084);; Biological Process: embryo development ending in seed dormancy (GO:0009793);; Cellular Component: chloroplast envelope (GO:0009941);; Biological Process: sterol biosynthetic process (GO:0016126)…	K00627|3.89795e-48|mdm:103444845|K00627 pyruvate dehydrogenase E2 component (dihydrolipoamide acetyltransferase) [EC:2.3.1.12] | (RefSeq) dihydrolipoyllysine-residue acetyltransferase component 5 of pyruvate dehydrogenase complex, chloroplastic-like	Glycolysis / Gluconeogenesis (ko00010);; Citrate cycle (TCA cycle) (ko00020);; Pyruvate metabolism (ko00620);; Carbon metabolism (ko01200)	[C]	Energy production and conversion	2-oxoacid dehydrogenases acyltransferase (catalytic domain)	Dihydrolipoyllysine-residue acetyltransferase component 5 of pyruvate dehydrogenase complex, chloroplastic (Precursor) OS=Arabidopsis thaliana (Mouse-ear cress) PE=2 SV=1	C	Energy production and conversion	PREDICTED: dihydrolipoyllysine-residue acetyltransferase component 5 of pyruvate dehydrogenase complex, chloroplastic [Eucalyptus grandis]
Ipomoea_batatas_newGene_73740	--	--	--	--	--	--	--	--	--	--	--	PREDICTED: 5&apos;-nucleotidase domain-containing protein DDB_G0275467 isoform X1 [Ipomoea nil]
Ipomoea_batatas_newGene_64510	--	--	--	--	--	--	--	Plant protein of unknown function	UPF0481 protein At3g47200 OS=Arabidopsis thaliana OX=3702 GN=At3g47200 PE=2 SV=1	--	--	PREDICTED: UPF0481 protein At3g47200-like [Ipomoea nil]
Tai6.9008	[R]	General function prediction only	Molecular Function: nucleotide binding (GO:0000166);; Molecular Function: RNA binding (GO:0003723);;	--	--	[R]	General function prediction only	RNA recognition motif. (a.k.a. RRM, RBD, or RNP domain);; RNA recognition motif (a.k.a. RRM, RBD, or RNP domain);; RNA recognition motif. (a.k.a. RRM, RBD, or RNP domain);; RNA binding motif	Polyadenylate-binding protein RBP47B&apos; GN=RBP47B&apos; OS=Arabidopsis thaliana (Mouse-ear cress) PE=2 SV=1	A	RNA processing and modification	PREDICTED: polyadenylate-binding protein RBP47B&apos; isoform X2 [Solanum lycopersicum]
Tai6.4068	--	--	--	--	--	[BK]	Chromatin structure and dynamics;; Transcription	PHD-finger;; WSTF, HB1, Itc1p, MBD9 motif 1	Protein CHROMATIN REMODELING 4 {ECO:0000303|PubMed:16547115} OS=Arabidopsis thaliana (Mouse-ear cress) PE=2 SV=1	BK	Chromatin structure and dynamics;; Transcription	PREDICTED: uncharacterized protein LOC104245313 [Nicotiana sylvestris]
Tai6.40434	--	--	--	--	--	[S]	Function unknown	--	MIP18 family protein At1g68310 GN=At1g68310 OS=Arabidopsis thaliana (Mouse-ear cress) PE=2 SV=2	S	Function unknown	hypothetical protein EUGRSUZ_D02638 [Eucalyptus grandis]
Ipomoea_batatas_newGene_13793	--	--	--	--	--	--	--	--	--	--	--	PREDICTED: F-box/FBD/LRR-repeat protein At1g13570-like [Ipomoea nil]
Tai6.43665	--	--	Molecular Function: binding (GO:0005488);;	K12885|1.74712e-17|sot:102601577|K12885 heterogeneous nuclear ribonucleoprotein G | (RefSeq) glycine-rich RNA-binding protein RZ1C-like	Spliceosome (ko03040)	--	--	--	--	A	RNA processing and modification	PREDICTED: TATA-binding protein-associated factor 2N-like isoform X2 [Solanum tuberosum]
Ipomoea_batatas_newGene_38971	[L]	Replication, recombination and repair	Molecular Function: catalytic activity (GO:0003824);; Biological Process: base-excision repair (GO:0006284);;	K01247|5.99686e-148|sind:105177997|K01247 DNA-3-methyladenine glycosylase II [EC:3.2.2.21] | (RefSeq) uncharacterized LOC105177997	Base excision repair (ko03410)	[L]	Replication, recombination and repair	HhH-GPD superfamily base excision DNA repair protein	--	L	Replication, recombination and repair	PREDICTED: uncharacterized protein LOC109151345 [Ipomoea nil]
Tai6.28413	--	--	--	--	--	[R]	General function prediction only	PPR repeat;; PPR repeat family;; Pentatricopeptide repeat domain;; PPR repeat;; Tetratricopeptide repeat;; Tetratricopeptide repeat;; Tetratricopeptide repeat	Pentatricopeptide repeat-containing protein At1g60770 GN=At1g60770 OS=Arabidopsis thaliana (Mouse-ear cress) PE=2 SV=1	R	General function prediction only	PREDICTED: pentatricopeptide repeat-containing protein At1g60770 [Nicotiana sylvestris]
Tai6.36316	[R]	General function prediction only	Cellular Component: cell part (GO:0044464);; Biological Process: single-organism process (GO:0044699);; Biological Process: organic substance transport (GO:0071702);;	K07976|3.29011e-124|sly:101247888|K07976 Rab family, other | (RefSeq) septum-promoting GTP-binding protein 1	--	[R]	General function prediction only	Miro-like protein;; Ras family	Ras-related protein RHN1 GN=RHN1 OS=Nicotiana plumbaginifolia (Leadwort-leaved tobacco) PE=2 SV=1	R	General function prediction only	PREDICTED: septum-promoting GTP-binding protein 1-like [Nicotiana tomentosiformis]
Tai6.19035	--	--	Molecular Function: protein binding (GO:0005515);;	--	--	--	--	--	--	S	Function unknown	PREDICTED: uncharacterized protein LOC104087495 [Nicotiana tomentosiformis]
Tai6.48580	--	--	--	K15889|8.15424e-71|pxb:103960289|K15889 prenylcysteine alpha-carboxyl methylesterase [EC:3.1.1.-] | (RefSeq) probable isoprenylcysteine alpha-carbonyl methylesterase ICMEL2	Terpenoid backbone biosynthesis (ko00900)	[R]	General function prediction only	--	Probable isoprenylcysteine alpha-carbonyl methylesterase ICMEL1 OS=Arabidopsis thaliana (Mouse-ear cress) PE=2 SV=1	R	General function prediction only	PREDICTED: probable isoprenylcysteine alpha-carbonyl methylesterase ICMEL2 isoform X1 [Nicotiana tomentosiformis]
Ipomoea_batatas_newGene_285	--	--	Cellular Component: integral component of membrane (GO:0016021);;	--	--	--	--	Peptidase M50B-like	--	--	--	PREDICTED: uncharacterized protein LOC109172144 [Ipomoea nil]
Ipomoea_batatas_newGene_67768	[T]	Signal transduction mechanisms	--	--	--	--	--	Protein tyrosine kinase;; Protein kinase domain;; Domain of unknown function (DUF3403)	G-type lectin S-receptor-like serine/threonine-protein kinase SD1-1 OS=Arabidopsis thaliana OX=3702 GN=SD11 PE=1 SV=1	--	--	PREDICTED: G-type lectin S-receptor-like serine/threonine-protein kinase At4g27290 [Ipomoea nil]
Tai6.48118	[OC]	Posttranslational modification, protein turnover, chaperones;; Energy production and conversion	Biological Process: cell redox homeostasis (GO:0045454);; Molecular Function: protein-disulfide reductase activity (GO:0047134);; Biological Process: oxidation-reduction process (GO:0055114);;	K17609|1.89081e-129|pper:PRUPE_ppa005061mg|K17609 nucleoredoxin [EC:1.8.1.8] | (RefSeq) hypothetical protein	--	[R]	General function prediction only	Thioredoxin-like;; AhpC/TSA family;; Redoxin;; Thioredoxin-like domain;; Thioredoxin	Probable nucleoredoxin 1 GN=At1g60420 OS=Arabidopsis thaliana (Mouse-ear cress) PE=1 SV=1	O	Posttranslational modification, protein turnover, chaperones	PREDICTED: probable nucleoredoxin 1 isoform X2 [Prunus mume]
Tai6.5299	[V]	Defense mechanisms	Molecular Function: ATP binding (GO:0005524);; Biological Process: obsolete ATP catabolic process (GO:0006200);; Molecular Function: ATPase activity (GO:0016887);;	--	--	[IR]	Lipid transport and metabolism;; General function prediction only	ABC transporter;; AAA domain	ABC transporter A family member 7 GN=T23J7.110 OS=Arabidopsis thaliana (Mouse-ear cress) PE=3 SV=2	Q	Secondary metabolites biosynthesis, transport and catabolism	unnamed protein product [Coffea canephora]
Ipomoea_batatas_newGene_49444	[O]	Posttranslational modification, protein turnover, chaperones	Molecular Function: serine-type endopeptidase activity (GO:0004252);; Cellular Component: cell wall (GO:0005618);; Biological Process: proteolysis (GO:0006508);;	--	--	--	--	Subtilase family	Subtilisin-like protease SBT5.6 OS=Arabidopsis thaliana OX=3702 GN=SBT5.6 PE=2 SV=1	O	Posttranslational modification, protein turnover, chaperones	PREDICTED: subtilisin-like protease SBT5.6 [Ipomoea nil]
Ipomoea_batatas_newGene_41115	--	--	--	K11699|1.02154e-17|sot:102579148|K11699 RNA-dependent RNA polymerase [EC:2.7.7.48] | (RefSeq) probable RNA-dependent RNA polymerase 5	--	[A]	RNA processing and modification	--	Probable RNA-dependent RNA polymerase 4 OS=Arabidopsis thaliana OX=3702 GN=RDR4 PE=3 SV=2	K	Transcription	PREDICTED: uncharacterized protein LOC109184807 isoform X1 [Ipomoea nil]
Ipomoea_batatas_newGene_65048	--	--	--	K11593|1.09473e-37|sot:102594657|K11593 eukaryotic translation initiation factor 2C | (RefSeq) protein argonaute 5-like	--	[J]	Translation, ribosomal structure and biogenesis	N-terminal domain of argonaute	Protein argonaute 1 OS=Arabidopsis thaliana OX=3702 GN=AGO1 PE=1 SV=1	J	Translation, ribosomal structure and biogenesis	PREDICTED: protein argonaute 5 isoform X2 [Ipomoea nil]
Tai6.10893	--	--	--	K14270|1.22748e-58|sly:101257494|K14270 aminotransferase | (RefSeq) probable aminotransferase ACS10	--	[T]	Signal transduction mechanisms	--	Probable aminotransferase ACS10 GN=ACS10 OS=Arabidopsis thaliana (Mouse-ear cress) PE=1 SV=1	T	Signal transduction mechanisms	PREDICTED: probable aminotransferase ACS10 isoform X1 [Solanum lycopersicum]
Tai6.38986	--	--	Cellular Component: nucleus (GO:0005634);; Biological Process: DNA replication (GO:0006260);;	K10735|1.01659e-122|sot:102596612|K10735 GINS complex subunit 4 | (RefSeq) DNA replication complex GINS protein SLD5	--	[L]	Replication, recombination and repair	GINS complex protein	--	L	Replication, recombination and repair	PREDICTED: DNA replication complex GINS protein SLD5 [Nicotiana sylvestris]
Ipomoea_batatas_newGene_24204	--	--	--	--	--	--	--	--	--	--	--	PREDICTED: uncharacterized protein LOC109189202 isoform X1 [Ipomoea nil]
Tai6.321	--	--	Molecular Function: zinc ion binding (GO:0008270);; Molecular Function: 2-alkenal reductase [NAD(P)] activity (GO:0032440);; Biological Process: oxidation-reduction process (GO:0055114);;	K16675|0|sot:102584986|K16675 palmitoyltransferase ZDHHC9/14/18 [EC:2.3.1.225] | (RefSeq) probable protein S-acyltransferase 7	--	[R]	General function prediction only	DHHC palmitoyltransferase	Probable protein S-acyltransferase 7 GN=PAT07 OS=Arabidopsis thaliana (Mouse-ear cress) PE=1 SV=1	R	General function prediction only	PREDICTED: probable protein S-acyltransferase 7-like [Solanum tuberosum]
Tai6.4307	[O]	Posttranslational modification, protein turnover, chaperones	Biological Process: RNA splicing, via endonucleolytic cleavage and ligation (GO:0000394);; Molecular Function: serine-type endopeptidase activity (GO:0004252);; Cellular Component: extracellular region (GO:0005576);; Cellular Component: Golgi apparatus (GO:0005794);; Biological Process: proteolysis (GO:0006508);; Biological Process: methionine biosynthetic process (GO:0009086);; Cellular Componen…	--	--	--	--	Subtilase family;; Peptidase inhibitor I9;; PA domain;; Sodium/calcium exchanger protein	Subtilisin-like protease (Precursor) GN=At5g67360 OS=Arabidopsis thaliana (Mouse-ear cress) PE=1 SV=1	O	Posttranslational modification, protein turnover, chaperones	PREDICTED: subtilisin-like protease [Solanum lycopersicum]
Tai6.11426	--	--	Molecular Function: alpha-mannosidase activity (GO:0004559);; Cellular Component: vacuolar membrane (GO:0005774);; Biological Process: mannose metabolic process (GO:0006013);; Biological Process: microtubule nucleation (GO:0007020);; Molecular Function: zinc ion binding (GO:0008270);; Cellular Component: plant-type cell wall (GO:0009505);; Biological Process: cysteine biosynthetic process (GO:001…	K01191|2.67416e-39|gmx:100798150|K01191 alpha-mannosidase [EC:3.2.1.24] | (RefSeq) alpha-mannosidase-like	Other glycan degradation (ko00511)	[G]	Carbohydrate transport and metabolism	Alpha mannosidase, middle domain	Alpha-mannosidase, light subunit {ECO:0000303|PubMed:24221485} OS=Canavalia ensiformis (Jack bean) PE=1 SV=1	G	Carbohydrate transport and metabolism	Lysosomal alpha-mannosidase [Glycine soja]
Ipomoea_batatas_newGene_25830	--	--	--	--	--	[S]	Function unknown	Late embryogenesis abundant protein	Late embryogenesis abundant protein D-29 OS=Gossypium hirsutum OX=3635 PE=3 SV=1	S	Function unknown	PREDICTED: late embryogenesis abundant protein, group 3-like isoform X2 [Ipomoea nil]
Tai6.43076	[KAD]	Transcription;; RNA processing and modification;; Cell cycle control, cell division, chromosome partitioning	--	--	--	[K]	Transcription	Myb-like DNA-binding domain;; Myb-like DNA-binding domain	Myb-related protein 308 OS=Antirrhinum majus (Garden snapdragon) PE=2 SV=1	K	Transcription	PREDICTED: myb-related protein 308-like [Populus euphratica]
Tai6.23889	[J]	Translation, ribosomal structure and biogenesis	Molecular Function: exonuclease activity (GO:0004527);;	K12586|1.33418e-149|sly:101259053|K12586 exosome complex component RRP43 | (RefSeq) exosome complex component RRP43-like	RNA degradation (ko03018)	[J]	Translation, ribosomal structure and biogenesis	3' exoribonuclease family, domain 1	Protein RRP45A GN=RRP45A OS=Arabidopsis thaliana (Mouse-ear cress) PE=2 SV=1	J	Translation, ribosomal structure and biogenesis	PREDICTED: exosome complex component RRP43 [Nicotiana sylvestris]
Tai6.38055	--	--	Molecular Function: cyclic-nucleotide phosphodiesterase activity (GO:0004112);; Biological Process: RNA metabolic process (GO:0016070);;	--	--	--	--	Cyclic phosphodiesterase-like protein;; 2'-5' RNA ligase superfamily	Cyclic phosphodiesterase GN=At4g18930 OS=Arabidopsis thaliana (Mouse-ear cress) PE=1 SV=1	S	Function unknown	PREDICTED: cyclic phosphodiesterase-like [Nicotiana tomentosiformis]
Tai6.15166	[I]	Lipid transport and metabolism	Molecular Function: hydroxymethylglutaryl-CoA reductase (NADPH) activity (GO:0004420);; Cellular Component: endoplasmic reticulum membrane (GO:0005789);; Biological Process: isoprenoid biosynthetic process (GO:0008299);; Biological Process: coenzyme A metabolic process (GO:0015936);; Cellular Component: integral component of membrane (GO:0016021);; Molecular Function: NADP binding (GO:0050661);; …	K00021|0|sot:102577899|K00021 hydroxymethylglutaryl-CoA reductase (NADPH) [EC:1.1.1.34] | (RefSeq) 3-hydroxy-3-methylglutaryl-coenzyme A reductase 2	Terpenoid backbone biosynthesis (ko00900)	[I]	Lipid transport and metabolism	Hydroxymethylglutaryl-coenzyme A reductase	3-hydroxy-3-methylglutaryl-coenzyme A reductase GN=HMGR OS=Nicotiana sylvestris (Wood tobacco) PE=2 SV=1	I	Lipid transport and metabolism	PREDICTED: 3-hydroxy-3-methylglutaryl-coenzyme A reductase 1 [Nicotiana tomentosiformis]
Ipomoea_batatas_newGene_42527	--	--	--	--	--	--	--	--	--	--	--	PREDICTED: putative late blight resistance protein homolog R1B-17 isoform X3 [Ipomoea nil]
Tai6.435	[IQ]	Lipid transport and metabolism;; Secondary metabolites biosynthesis, transport and catabolism	Cellular Component: mitochondrial matrix (GO:0005759);; Biological Process: fatty acid biosynthetic process (GO:0006633);; Molecular Function: cobalt ion binding (GO:0050897);;	K03955|7.00116e-32|mus:103995337|K03955 NADH dehydrogenase (ubiquinone) 1 alpha/beta subcomplex 1 | (RefSeq) acyl carrier protein 2, mitochondrial-like	Oxidative phosphorylation (ko00190)	[CIQ]	Energy production and conversion;; Lipid transport and metabolism;; Secondary metabolites biosynthesis, transport and catabolism	Phosphopantetheine attachment site	Acyl carrier protein 2, mitochondrial (Precursor) GN=MTACP2 OS=Arabidopsis thaliana (Mouse-ear cress) PE=1 SV=1	CIQ	Energy production and conversion;; Lipid transport and metabolism;; Secondary metabolites biosynthesis, transport and catabolism	hypothetical protein MIMGU_mgv1a016252mg [Erythranthe guttata]
Ipomoea_batatas_newGene_4758	--	--	Cellular Component: membrane (GO:0016020);;	--	--	--	--	Membrane bound O-acyl transferase family	Acyl-CoA--sterol O-acyltransferase 1 OS=Arabidopsis thaliana OX=3702 GN=ASAT1 PE=1 SV=1	S	Function unknown	PREDICTED: acyl-CoA--sterol O-acyltransferase 1-like isoform X2 [Ipomoea nil]
Tai6.11049	--	--	Cellular Component: intracellular (GO:0005622);; Biological Process: RNA processing (GO:0006396);;	--	--	--	--	--	--	S	Function unknown	PREDICTED: protein NRDE2 homolog isoform X2 [Solanum lycopersicum]
Ipomoea_batatas_newGene_18513	--	--	--	--	--	--	--	--	UPF0496 protein At3g19330 OS=Arabidopsis thaliana OX=3702 GN=At3g19330 PE=2 SV=2	S	Function unknown	PREDICTED: UPF0496 protein At3g19330-like [Ipomoea nil]
Tai6.31734	[O]	Posttranslational modification, protein turnover, chaperones	Molecular Function: metal ion binding (GO:0046872);;	K10666|5.01616e-113|sly:101267944|K10666 E3 ubiquitin-protein ligase RNF5 [EC:2.3.2.27] | (RefSeq) E3 ubiquitin-protein ligase RNF5-like	Protein processing in endoplasmic reticulum (ko04141)	[O]	Posttranslational modification, protein turnover, chaperones	Zinc finger, C3HC4 type (RING finger);; Zinc finger, C3HC4 type (RING finger);; Zinc finger, C3HC4 type (RING finger);; Ring finger domain;; zinc-RING finger domain	E3 ubiquitin-protein ligase RMA1H1 GN=RMA1H1 OS=Capsicum annuum (Bell pepper) PE=1 SV=1	O	Posttranslational modification, protein turnover, chaperones	PREDICTED: E3 ubiquitin-protein ligase RNF5-like [Nicotiana tomentosiformis]
Tai6.16538	[O]	Posttranslational modification, protein turnover, chaperones	Biological Process: glutathione metabolic process (GO:0006749);; Cellular Component: chloroplast (GO:0009507);; Biological Process: de-etiolation (GO:0009704);; Molecular Function: transferase activity (GO:0016740);; Biological Process: response to cadmium ion (GO:0046686);; Biological Process: lateral root development (GO:0048527);; Biological Process: response to growth hormone (GO:0060416);; B…	K00799|3.56172e-54|fve:101314620|K00799 glutathione S-transferase [EC:2.5.1.18] | (RefSeq) glutathione S-transferase U17-like	Glutathione metabolism (ko00480)	[O]	Posttranslational modification, protein turnover, chaperones	Glutathione S-transferase, N-terminal domain;; Glutathione S-transferase, N-terminal domain;; Glutathione S-transferase, N-terminal domain	Glutathione S-transferase U17 GN=At1g10370 OS=Arabidopsis thaliana (Mouse-ear cress) PE=2 SV=1	O	Posttranslational modification, protein turnover, chaperones	PREDICTED: glutathione S-transferase U17-like [Nicotiana tomentosiformis]
Ipomoea_batatas_newGene_58157	--	--	--	--	--	--	--	--	--	--	--	PREDICTED: uncharacterized protein LOC109174421 [Ipomoea nil]
Ipomoea_batatas_newGene_20057	[T]	Signal transduction mechanisms	--	K14803|5.89785e-96|spen:107030274|K14803 protein phosphatase PTC2/3 [EC:3.1.3.16] | (RefSeq) probable protein phosphatase 2C 58	--	[T]	Signal transduction mechanisms	Protein phosphatase 2C	Probable protein phosphatase 2C 28 OS=Arabidopsis thaliana OX=3702 GN=At2g34740 PE=2 SV=2	T	Signal transduction mechanisms	PREDICTED: probable protein phosphatase 2C 58 isoform X2 [Ipomoea nil]
Tai6.33343	--	--	--	--	--	--	--	--	--	S	Function unknown	PREDICTED: uncharacterized protein LOC104120604 isoform X1 [Nicotiana tomentosiformis]
Tai6.15970	[O]	Posttranslational modification, protein turnover, chaperones	Molecular Function: threonine-type endopeptidase activity (GO:0004298);; Cellular Component: nucleus (GO:0005634);; Biological Process: ubiquitin-dependent protein catabolic process (GO:0006511);; Biological Process: response to zinc ion (GO:0010043);; Cellular Component: proteasome core complex, alpha-subunit complex (GO:0019773);; Cellular Component: cytosolic ribosome (GO:0022626);; Biological…	--	--	[O]	Posttranslational modification, protein turnover, chaperones	Proteasome subunit;; Proteasome subunit A N-terminal signature	Proteasome subunit alpha type-2-A GN=F3O9.27 OS=Arabidopsis thaliana (Mouse-ear cress) PE=1 SV=1	O	Posttranslational modification, protein turnover, chaperones	PREDICTED: proteasome subunit alpha type-2-A [Nicotiana tomentosiformis]
Tai6.9720	[G]	Carbohydrate transport and metabolism	Cellular Component: integral component of membrane (GO:0016021);; Molecular Function: cellulose synthase (UDP-forming) activity (GO:0016760);; Biological Process: cellulose biosynthetic process (GO:0030244);;	--	--	--	--	AAA domain;; AAA domain	--	S	Function unknown	PREDICTED: uncharacterized protein LOC102593840 [Solanum tuberosum]
Tai6.7577	[RTKL]	General function prediction only;; Signal transduction mechanisms;; Transcription;; Replication, recombination and repair	Molecular Function: transferase activity, transferring phosphorus-containing groups (GO:0016772);;	--	--	[T]	Signal transduction mechanisms	Carbohydrate-binding protein of the ER;; Protein tyrosine kinase;; Protein kinase domain;; Di-glucose binding within endoplasmic reticulum	Probable receptor-like protein kinase At5g24010 (Precursor) GN=At5g24010 OS=Arabidopsis thaliana (Mouse-ear cress) PE=1 SV=1	T	Signal transduction mechanisms	PREDICTED: probable receptor-like protein kinase At5g24010 [Nicotiana tomentosiformis]
Tai6.15327	--	--	Biological Process: fatty acid biosynthetic process (GO:0006633);; Cellular Component: membrane (GO:0016020);; Molecular Function: transferase activity, transferring acyl groups other than amino-acyl groups (GO:0016747);;	K15397|0|sly:101263606|K15397 3-ketoacyl-CoA synthase [EC:2.3.1.199] | (RefSeq) 3-ketoacyl-CoA synthase 4	Fatty acid elongation (ko00062)	--	--	FAE1/Type III polyketide synthase-like protein;; Chalcone and stilbene synthases, N-terminal domain;; 3-Oxoacyl-[acyl-carrier-protein (ACP)] synthase III	3-ketoacyl-CoA synthase 4 GN=KCS4 OS=Arabidopsis thaliana (Mouse-ear cress) PE=2 SV=1	I	Lipid transport and metabolism	PREDICTED: 3-ketoacyl-CoA synthase 4 [Nicotiana sylvestris]
Ipomoea_batatas_newGene_3531	--	--	--	--	--	--	--	--	--	S	Function unknown	PREDICTED: uncharacterized protein YAE1-like [Ipomoea nil]
Tai6.10738	--	--	--	K20818|7.28084e-52|sly:101262172|K20818 KxDL motif-containing protein 1 | (RefSeq) uncharacterized LOC101262172	--	[S]	Function unknown	Uncharacterized conserved protein	--	S	Function unknown	unnamed protein product [Coffea canephora]
Ipomoea_batatas_newGene_7145	--	--	Cellular Component: integral component of membrane (GO:0016021);;	--	--	[GMW]	Carbohydrate transport and metabolism;; Cell wall/membrane/envelope biogenesis;; Extracellular structures	Exostosin family	Probable arabinosyltransferase ARAD1 OS=Arabidopsis thaliana OX=3702 GN=ARAD1 PE=1 SV=1	S	Function unknown	PREDICTED: probable arabinosyltransferase ARAD1 [Ipomoea nil]
Tai6.28898	--	--	--	--	--	--	--	Probable lipid transfer;; Protease inhibitor/seed storage/LTP family	Putative lipid-transfer protein DIR1 (Precursor) GN=DIR1 OS=Arabidopsis thaliana (Mouse-ear cress) PE=1 SV=1	R	General function prediction only	defective in induced resistance 1 protein [Nicotiana tabacum]
Tai6.29567	--	--	--	--	--	--	--	--	Uncharacterized protein At5g64816 (Precursor) GN=At5g64816 OS=Arabidopsis thaliana (Mouse-ear cress) PE=2 SV=1	S	Function unknown	PREDICTED: uncharacterized protein At5g64816-like [Nicotiana sylvestris]
Tai6.30721	[V]	Defense mechanisms	Molecular Function: nucleoside-triphosphatase activity (GO:0017111);;	--	--	[Q]	Secondary metabolites biosynthesis, transport and catabolism	--	ABC transporter C family member 4 GN=F17A22.19 OS=Arabidopsis thaliana (Mouse-ear cress) PE=2 SV=2	Q	Secondary metabolites biosynthesis, transport and catabolism	PREDICTED: ABC transporter C family member 14-like [Nicotiana tomentosiformis]
Tai6.4760	[R]	General function prediction only	--	--	--	[R]	General function prediction only	Alpha/beta hydrolase family;; Alpha/beta hydrolase family;; alpha/beta hydrolase fold;; Prolyl oligopeptidase family	--	R	General function prediction only	PREDICTED: alpha/beta hydrolase domain-containing protein 17C-like [Solanum tuberosum]
Ipomoea_batatas_newGene_60042	--	--	--	--	--	--	--	--	--	S	Function unknown	PREDICTED: uncharacterized protein LOC109177932 isoform X2 [Ipomoea nil]
Ipomoea_batatas_newGene_57468	--	--	--	K04728|1.45058e-36|vvi:100250198|K04728 ataxia telangiectasia mutated family protein [EC:2.7.11.1] | (RefSeq) serine/threonine-protein kinase ATM	--	[TBLD]	Signal transduction mechanisms;; Chromatin structure and dynamics;; Replication, recombination and repair;; Cell cycle control, cell division, chromosome partitioning	--	Serine/threonine-protein kinase ATM OS=Arabidopsis thaliana OX=3702 GN=ATM PE=2 SV=1	S	Function unknown	PREDICTED: serine/threonine-protein kinase ATM isoform X5 [Ipomoea nil]
Tai6.41395	--	--	--	--	--	--	--	--	Putative late blight resistance protein homolog R1A-3 GN=R1A-3 OS=Solanum demissum (Wild potato) PE=5 SV=2	T	Signal transduction mechanisms	PREDICTED: putative late blight resistance protein homolog R1B-16 [Nicotiana tomentosiformis]
Tai6.43856	[R]	General function prediction only	Cellular Component: vacuole (GO:0005773);; Cellular Component: plasma membrane (GO:0005886);;	--	--	[R]	General function prediction only	C2 domain	Probable ADP-ribosylation factor GTPase-activating protein AGD11 GN=AGD11 OS=Arabidopsis thaliana (Mouse-ear cress) PE=2 SV=1	R	General function prediction only	PREDICTED: probable ADP-ribosylation factor GTPase-activating protein AGD13 [Nicotiana sylvestris]
Tai6.44987	--	--	Cellular Component: cytosol (GO:0005829);; Biological Process: protein targeting to vacuole (GO:0006623);; Biological Process: vesicle docking involved in exocytosis (GO:0006904);; Biological Process: membrane fusion (GO:0006944);; Biological Process: Golgi organization (GO:0007030);; Biological Process: vacuole organization (GO:0007033);; Molecular Function: protein transporter activity (GO:0008…	K20182|7.70087e-40|vvi:100242749|K20182 vacuolar protein sorting-associated protein 33 | (RefSeq) vacuolar protein-sorting-associated protein 33 homolog	--	[U]	Intracellular trafficking, secretion, and vesicular transport	Sec1 family	Vacuolar protein-sorting-associated protein 33 homolog GN=VPS33 OS=Arabidopsis thaliana (Mouse-ear cress) PE=1 SV=1	U	Intracellular trafficking, secretion, and vesicular transport	PREDICTED: vacuolar protein sorting-associated protein 33 homolog isoform X2 [Solanum tuberosum]
Tai6.39702	--	--	--	--	--	--	--	Reverse transcriptase-like	--	--	--	--
Tai6.25873	[R]	General function prediction only	Molecular Function: GTPase activity (GO:0003924);; Molecular Function: GTP binding (GO:0005525);; Cellular Component: mitochondrion (GO:0005739);; Biological Process: obsolete GTP catabolic process (GO:0006184);; Biological Process: rRNA processing (GO:0006364);; Biological Process: tRNA metabolic process (GO:0006399);; Biological Process: phosphatidylglycerol biosynthetic process (GO:0006655);; …	K13427|0|sot:102577659|K13427 nitric-oxide synthase, plant [EC:1.14.13.39] | (RefSeq) nitric oxide synthase-associated protein I	Arginine biosynthesis (ko00220);; Arginine and proline metabolism (ko00330);; Plant-pathogen interaction (ko04626)	[R]	General function prediction only	50S ribosome-binding GTPase	NO-associated protein 1, chloroplastic/mitochondrial (Precursor) GN=T21L8.200 OS=Arabidopsis thaliana (Mouse-ear cress) PE=1 SV=1	H	Coenzyme transport and metabolism	PREDICTED: putative nitric oxide synthase [Nicotiana sylvestris]
Ipomoea_batatas_newGene_66392	[Q]	Secondary metabolites biosynthesis, transport and catabolism	Molecular Function: oxidoreductase activity (GO:0016491);; Biological Process: oxidation-reduction process (GO:0055114);;	--	--	[R]	General function prediction only	Aldo/keto reductase family	Aldose reductase OS=Hordeum vulgare OX=4513 PE=1 SV=1	S	Function unknown	PREDICTED: aldose reductase [Ipomoea nil]
Ipomoea_batatas_newGene_6660	--	--	--	K08991|5.34311e-73|pmum:103330743|K08991 crossover junction endonuclease MUS81 [EC:3.1.22.-] | (RefSeq) crossover junction endonuclease MUS81-like	Homologous recombination (ko03440)	[L]	Replication, recombination and repair	--	Crossover junction endonuclease MUS81 OS=Arabidopsis thaliana OX=3702 GN=MUS81 PE=1 SV=1	L	Replication, recombination and repair	PREDICTED: crossover junction endonuclease MUS81 isoform X4 [Ipomoea nil]
Tai6.47255	--	--	Molecular Function: ubiquitin-protein transferase activity (GO:0004842);; Biological Process: ubiquitin-dependent protein catabolic process (GO:0006511);; Biological Process: toxin catabolic process (GO:0009407);; Biological Process: protein ubiquitination (GO:0016567);;	K10268|1.10511e-89|vvi:100258428|K10268 F-box and leucine-rich repeat protein 2/20 | (RefSeq) F-box/LRR-repeat protein 3	--	[R]	General function prediction only	Leucine Rich repeat;; Leucine Rich Repeat	F-box/LRR-repeat protein 3 GN=FBL3 OS=Arabidopsis thaliana (Mouse-ear cress) PE=2 SV=1	R	General function prediction only	unnamed protein product [Coffea canephora]
Tai6.18974	--	--	Molecular Function: NADH dehydrogenase activity (GO:0003954);; Biological Process: electron transport chain (GO:0022900);;	K03937|3.74074e-82|sly:101264166|K03937 NADH dehydrogenase (ubiquinone) Fe-S protein 4 | (RefSeq) NADH dehydrogenase [ubiquinone] iron-sulfur protein 4, mitochondrial	Oxidative phosphorylation (ko00190)	[C]	Energy production and conversion	ETC complex I subunit conserved region	NADH dehydrogenase [ubiquinone] iron-sulfur protein 4, mitochondrial (Precursor) GN=FRO1 OS=Arabidopsis thaliana (Mouse-ear cress) PE=2 SV=1	C	Energy production and conversion	PREDICTED: NADH dehydrogenase [ubiquinone] iron-sulfur protein 4, mitochondrial-like [Sesamum indicum]
Tai6.43060	--	--	--	--	--	[CR]	Energy production and conversion;; General function prediction only	FAD binding domain	--	C	Energy production and conversion	PREDICTED: zeaxanthin epoxidase, chloroplastic-like, partial [Nicotiana sylvestris]
Tai6.32077	[R]	General function prediction only	Molecular Function: ATP binding (GO:0005524);; Biological Process: glucose catabolic process (GO:0006007);; Biological Process: obsolete ATP catabolic process (GO:0006200);; Biological Process: transport (GO:0006810);; Biological Process: response to sucrose (GO:0009744);; Biological Process: flavonoid biosynthetic process (GO:0009813);; Biological Process: response to UV-B (GO:0010224);; Molecul…	K12608|2.15674e-154|sot:102589975|K12608 CCR4-NOT complex subunit CAF16 | (RefSeq) ABC transporter I family member 20	RNA degradation (ko03018)	[RK]	General function prediction only;; Transcription	ABC transporter;; AAA domain;; AAA ATPase domain	ABC transporter I family member 20 GN=T1E22.30 OS=Arabidopsis thaliana (Mouse-ear cress) PE=2 SV=1	K	Transcription	PREDICTED: ABC transporter I family member 20 [Nicotiana sylvestris]
Tai6.45108	[GO]	Carbohydrate transport and metabolism;; Posttranslational modification, protein turnover, chaperones	Cellular Component: endosome (GO:0005768);; Cellular Component: Golgi apparatus (GO:0005794);; Cellular Component: trans-Golgi network (GO:0005802);; Cellular Component: chloroplast (GO:0009507);; Biological Process: pollen germination (GO:0009846);; Molecular Function: ATPase activity (GO:0016887);; Molecular Function: nucleoside-diphosphatase activity (GO:0017110);;	K14641|1.308e-148|sly:101252471|K14641 apyrase [EC:3.6.1.5] | (RefSeq) probable apyrase 2	Purine metabolism (ko00230);; Pyrimidine metabolism (ko00240)	[F]	Nucleotide transport and metabolism	GDA1/CD39 (nucleoside phosphatase) family	Apyrase 2 GN=APY2 OS=Arabidopsis thaliana (Mouse-ear cress) PE=1 SV=1	F	Nucleotide transport and metabolism	PREDICTED: apyrase 2-like [Nicotiana tomentosiformis]
Tai6.39320	--	--	--	--	--	--	--	--	--	--	--	polyprotein, partial [Ananas comosus]
Ipomoea_batatas_newGene_2672	--	--	Molecular Function: FMN binding (GO:0010181);; Molecular Function: oxidoreductase activity (GO:0016491);; Biological Process: oxidation-reduction process (GO:0055114);;	--	--	--	--	--	--	S	Function unknown	PREDICTED: uncharacterized protein LOC109187178 [Ipomoea nil]
Tai6.8961	--	--	Molecular Function: zinc ion binding (GO:0008270);;	K10144|6.11651e-164|gmx:100792038|K10144 RING finger and CHY zinc finger domain-containing protein 1 [EC:2.3.2.27] | (RefSeq) RING finger and CHY zinc finger domain-containing protein 1-like	Ubiquitin mediated proteolysis (ko04120)	[R]	General function prediction only	Zinc-ribbon;; CHY zinc finger;; Ring finger domain;; Zinc finger, C3HC4 type (RING finger);; Zinc finger, C3HC4 type (RING finger);; Zinc finger, C3HC4 type (RING finger)	--	O	Posttranslational modification, protein turnover, chaperones	uncharacterized protein LOC100792038 [Glycine max]
Ipomoea_batatas_newGene_73827	--	--	--	--	--	--	--	Ulp1 protease family, C-terminal catalytic domain	--	--	--	PREDICTED: uncharacterized protein LOC109184124 [Ipomoea nil]
Tai6.43846	--	--	--	K14962|1.00246e-32|csv:101202819|K14962 COMPASS component SWD2 | (RefSeq) WD repeat-containing protein 82-B	mRNA surveillance pathway (ko03015)	[ABO]	RNA processing and modification;; Chromatin structure and dynamics;; Posttranslational modification, protein turnover, chaperones	WD domain, G-beta repeat	--	ABO	RNA processing and modification;; Chromatin structure and dynamics;; Posttranslational modification, protein turnover, chaperones	PREDICTED: WD repeat-containing protein 82-B [Sesamum indicum]
Tai6.41682	[GEPR]	Carbohydrate transport and metabolism;; Amino acid transport and metabolism;; Inorganic ion transport and metabolism;; General function prediction only	Molecular Function: sugar:proton symporter activity (GO:0005351);; Cellular Component: plasma membrane (GO:0005886);; Cellular Component: integral component of membrane (GO:0016021);; Molecular Function: 2-alkenal reductase [NAD(P)] activity (GO:0032440);; Biological Process: carbohydrate transmembrane transport (GO:0034219);; Biological Process: oxidation-reduction process (GO:0055114);;	--	--	[R]	General function prediction only	Sugar (and other) transporter;; Major Facilitator Superfamily	Sugar carrier protein A GN=STA OS=Ricinus communis (Castor bean) PE=2 SV=1	R	General function prediction only	PREDICTED: sugar carrier protein A [Nicotiana tomentosiformis]
Tai6.27810	--	--	Biological Process: metabolic process (GO:0008152);; Molecular Function: serine-type peptidase activity (GO:0008236);;	--	--	--	--	Subtilase family	Subtilisin-like protease SBT3.3 {ECO:0000303|PubMed:16193095} (Precursor) OS=Arabidopsis thaliana (Mouse-ear cress) PE=2 SV=1	O	Posttranslational modification, protein turnover, chaperones	Cucumisin precursor, putative [Ricinus communis]
Ipomoea_batatas_newGene_22126	--	--	--	--	--	--	--	Domain of unknown function (DUF296)	AT-hook motif nuclear-localized protein 23 OS=Arabidopsis thaliana OX=3702 GN=AHL23 PE=1 SV=1	S	Function unknown	PREDICTED: AT-hook motif nuclear-localized protein 23-like [Ipomoea nil]
Tai6.11227	[R]	General function prediction only	Cellular Component: nucleolus (GO:0005730);; Cellular Component: cytosol (GO:0005829);; Biological Process: DNA repair (GO:0006281);; Biological Process: unidimensional cell growth (GO:0009826);; Biological Process: flower development (GO:0009908);; Biological Process: leaf morphogenesis (GO:0009965);; Biological Process: trichome morphogenesis (GO:0010090);; Biological Process: response to UV-B …	K10752|9.1723e-121|sly:101243728|K10752 histone-binding protein RBBP4 | (RefSeq) WD-40 repeat-containing protein MSI4	--	[B]	Chromatin structure and dynamics	Histone-binding protein RBBP4 or subunit C of CAF1 complex	WD-40 repeat-containing protein MSI4 GN=F3P11.12 OS=Arabidopsis thaliana (Mouse-ear cress) PE=1 SV=3	B	Chromatin structure and dynamics	PREDICTED: WD-40 repeat-containing protein MSI4-like [Nicotiana tomentosiformis]
Ipomoea_batatas_newGene_66135	--	--	--	--	--	--	--	--	--	--	--	PREDICTED: putative receptor-like protein kinase At4g00960 [Ipomoea nil]
Ipomoea_batatas_newGene_39056	--	--	--	--	--	--	--	WRKY DNA -binding domain	Probable WRKY transcription factor 9 OS=Arabidopsis thaliana OX=3702 GN=WRKY9 PE=2 SV=1	K	Transcription	PREDICTED: probable WRKY transcription factor 9 [Ipomoea nil]
Tai6.27670	--	--	--	--	--	[R]	General function prediction only	PPR repeat family;; PPR repeat;; PPR repeat;; Pentatricopeptide repeat domain;; F-box-like;; F-box domain	Pentatricopeptide repeat-containing protein At1g77405 GN=At1g77405 OS=Arabidopsis thaliana (Mouse-ear cress) PE=2 SV=1	R	General function prediction only	PREDICTED: pentatricopeptide repeat-containing protein At1g77405-like [Solanum tuberosum]
Tai6.9978	[C]	Energy production and conversion	Cellular Component: vacuolar membrane (GO:0005774);; Cellular Component: Golgi apparatus (GO:0005794);; Cellular Component: plasma membrane (GO:0005886);; Biological Process: ATP hydrolysis coupled proton transport (GO:0015991);; Cellular Component: proton-transporting V-type ATPase, V1 domain (GO:0033180);; Molecular Function: proton-transporting ATP synthase activity, rotational mechanism (GO:0…	K02151|5.79613e-79|pop:POPTR_0005s23910g|K02151 V-type H+-transporting ATPase subunit F | (RefSeq) POPTRDRAFT_818691; vacuolar ATP synthase subunit F family protein	Oxidative phosphorylation (ko00190);; Phagosome (ko04145)	[C]	Energy production and conversion	ATP synthase (F/14-kDa) subunit	V-type proton ATPase subunit F GN=T10P11.25 OS=Arabidopsis thaliana (Mouse-ear cress) PE=1 SV=1	C	Energy production and conversion	PREDICTED: V-type proton ATPase subunit F [Sesamum indicum]
Tai6.16163	--	--	Cellular Component: cell part (GO:0044464);;	--	--	[A]	RNA processing and modification	Ribonuclease T2 family	Ribonuclease 3 (Precursor) GN=RNS3 OS=Arabidopsis thaliana (Mouse-ear cress) PE=2 SV=1	A	RNA processing and modification	unnamed protein product [Coffea canephora]
Ipomoea_batatas_newGene_14298	--	--	--	K05868|1.76945e-08|sly:543730|K05868 cyclin B | (RefSeq) cycB1.1; G2/mitotic-specific cyclin S13-7	--	--	--	--	--	--	--	PREDICTED: G2/mitotic-specific cyclin S13-7-like isoform X2 [Ipomoea nil]
Tai6.6046	[RTKL]	General function prediction only;; Signal transduction mechanisms;; Transcription;; Replication, recombination and repair	Molecular Function: protein serine/threonine kinase activity (GO:0004674);; Molecular Function: structural constituent of cell wall (GO:0005199);; Molecular Function: ATP binding (GO:0005524);; Biological Process: protein phosphorylation (GO:0006468);; Biological Process: regulation of unidimensional cell growth (GO:0051510);;	--	--	[T]	Signal transduction mechanisms	Protein kinase domain;; Protein tyrosine kinase	Proline-rich receptor-like protein kinase PERK10 GN=PERK10 OS=Arabidopsis thaliana (Mouse-ear cress) PE=2 SV=2	T	Signal transduction mechanisms	unnamed protein product [Coffea canephora]
Tai6.21857	--	--	Molecular Function: transferase activity (GO:0016740);;	--	--	[GC]	Carbohydrate transport and metabolism;; Energy production and conversion	UDP-glucoronosyl and UDP-glucosyl transferase	UDP-glycosyltransferase 87A2 GN=UGT87A2 OS=Arabidopsis thaliana (Mouse-ear cress) PE=1 SV=1	CG	Energy production and conversion;; Carbohydrate transport and metabolism	PREDICTED: UDP-glycosyltransferase 87A2-like [Solanum tuberosum]
Ipomoea_batatas_newGene_38250	--	--	Biological Process: double-strand break repair via homologous recombination (GO:0000724);; Molecular Function: ubiquitin-protein transferase activity (GO:0004842);; Cellular Component: plasma membrane (GO:0005886);; Molecular Function: zinc ion binding (GO:0008270);; Biological Process: regulation of meristem structural organization (GO:0009934);; Biological Process: maintenance of root meristem …	K10683|2.66975e-86|sot:102585833|K10683 BRCA1-associated RING domain protein 1 | (RefSeq) BRCA1-associated RING domain protein 1-like	--	[LK]	Replication, recombination and repair;; Transcription	BRCT domain, a BRCA1 C-terminus domain;; BRCA1 C Terminus (BRCT) domain	BRCA1-associated RING domain protein 1 OS=Arabidopsis thaliana OX=3702 GN=BARD1 PE=1 SV=1	S	Function unknown	PREDICTED: BRCA1-associated RING domain protein 1 [Ipomoea nil]
Tai6.53459	[R]	General function prediction only	Molecular Function: nucleotide binding (GO:0000166);; Cellular Component: cytosol (GO:0005829);; Biological Process: fatty acid beta-oxidation (GO:0006635);; Molecular Function: zinc ion binding (GO:0008270);; Biological Process: systemic acquired resistance (GO:0009627);; Molecular Function: oxidoreductase activity, acting on the CH-OH group of donors, NAD or NADP as acceptor (GO:0016616);; Biol…	K00083|3.35648e-58|vvi:100244482|K00083 cinnamyl-alcohol dehydrogenase [EC:1.1.1.195] | (RefSeq) probable cinnamyl alcohol dehydrogenase 1	Phenylpropanoid biosynthesis (ko00940)	[Q]	Secondary metabolites biosynthesis, transport and catabolism	Alcohol dehydrogenase GroES-like domain	Probable cinnamyl alcohol dehydrogenase 1 GN=F28P22.13 OS=Arabidopsis thaliana (Mouse-ear cress) PE=2 SV=1	Q	Secondary metabolites biosynthesis, transport and catabolism	PREDICTED: probable cinnamyl alcohol dehydrogenase 1 [Nicotiana tomentosiformis]
Tai6.44494	--	--	--	--	--	--	--	Plastocyanin-like domain	Early nodulin-like protein 1 (Precursor) GN=At2g25060 OS=Arabidopsis thaliana (Mouse-ear cress) PE=1 SV=2	R	General function prediction only	PREDICTED: mavicyanin-like isoform X1 [Nicotiana tomentosiformis]
Ipomoea_batatas_newGene_55802	--	--	Cellular Component: mitochondrial proton-transporting ATP synthase complex, catalytic core F(1) (GO:0000275);; Biological Process: ATP synthesis coupled proton transport (GO:0015986);; Molecular Function: proton-transporting ATP synthase activity, rotational mechanism (GO:0046933);; Molecular Function: proton-transporting ATPase activity, rotational mechanism (GO:0046961);;	K02135|4.43928e-38|spen:107005317|K02135 F-type H+-transporting ATPase subunit epsilon | (RefSeq) ATP synthase subunit epsilon, mitochondrial	Oxidative phosphorylation (ko00190)	[C]	Energy production and conversion	Mitochondrial ATP synthase epsilon chain	ATP synthase subunit epsilon, mitochondrial OS=Ipomoea batatas OX=4120 PE=1 SV=2	C	Energy production and conversion	ATP synthase subunit epsilon, mitochondrial [Morus notabilis]
Ipomoea_batatas_newGene_69520	--	--	Molecular Function: protein kinase activity (GO:0004672);; Molecular Function: ATP binding (GO:0005524);; Biological Process: protein phosphorylation (GO:0006468);;	K08819|1.45306e-22|sly:101248190|K08819 cyclin-dependent kinase 12/13 [EC:2.7.11.22 2.7.11.23] | (RefSeq) probable serine/threonine-protein kinase At1g09600	--	[D]	Cell cycle control, cell division, chromosome partitioning	--	Probable serine/threonine-protein kinase At1g54610 OS=Arabidopsis thaliana OX=3702 GN=At1g54610 PE=1 SV=1	T	Signal transduction mechanisms	PREDICTED: probable serine/threonine-protein kinase At1g54610 [Ipomoea nil]
Ipomoea_batatas_newGene_12204	--	--	Biological Process: GPI anchor biosynthetic process (GO:0006506);; Cellular Component: integral component of membrane (GO:0016021);; Molecular Function: phosphatidylinositol N-acetylglucosaminyltransferase activity (GO:0017176);;	K03859|6.25667e-62|spen:107009310|K03859 phosphatidylinositol glycan, class C | (RefSeq) putative phosphatidylinositol N-acetylglucosaminyltransferase subunit C	Glycosylphosphatidylinositol(GPI)-anchor biosynthesis (ko00563)	[I]	Lipid transport and metabolism	Phosphatidylinositol N-acetylglucosaminyltransferase;; Phosphatidylinositol N-acetylglucosaminyltransferase	Phosphatidylinositol N-acetylglucosaminyltransferase subunit C OS=Arabidopsis thaliana OX=3702 GN=PIGC PE=2 SV=1	S	Function unknown	PREDICTED: phosphatidylinositol N-acetylglucosaminyltransferase subunit C-like [Ipomoea nil]
Ipomoea_batatas_newGene_11728	--	--	Biological Process: signal transduction (GO:0007165);;	--	--	[T]	Signal transduction mechanisms	P21-Rho-binding domain	Rho GTPase-activating protein 1 OS=Arabidopsis thaliana OX=3702 GN=ROPGAP1 PE=2 SV=1	S	Function unknown	PREDICTED: rho GTPase-activating protein 5-like isoform X2 [Ipomoea nil]
Tai6.49280	[U]	Intracellular trafficking, secretion, and vesicular transport	Molecular Function: mRNA binding (GO:0003729);; Molecular Function: GTPase activity (GO:0003924);; Molecular Function: signal sequence binding (GO:0005048);; Molecular Function: protein binding (GO:0005515);; Molecular Function: GTP binding (GO:0005525);; Cellular Component: signal recognition particle, endoplasmic reticulum targeting (GO:0005786);; Biological Process: obsolete GTP catabolic proc…	K03106|1.26537e-37|sly:101251215|K03106 signal recognition particle subunit SRP54 [EC:3.6.5.4] | (RefSeq) signal recognition particle 54 kDa protein, chloroplastic	Protein export (ko03060)	[U]	Intracellular trafficking, secretion, and vesicular transport	Signal peptide binding domain	Signal recognition particle 54 kDa protein, chloroplastic (Precursor) GN=F8F6_150 OS=Arabidopsis thaliana (Mouse-ear cress) PE=1 SV=1	U	Intracellular trafficking, secretion, and vesicular transport	PREDICTED: signal recognition particle 54 kDa protein, chloroplastic [Solanum lycopersicum]
Tai6.10434	--	--	Molecular Function: inositol hexakisphosphate binding (GO:0000822);; Biological Process: auxin-activated signaling pathway (GO:0009734);;	--	--	[R]	General function prediction only	--	Transport inhibitor response 1-like protein GN=At5g49980 OS=Arabidopsis thaliana (Mouse-ear cress) PE=2 SV=1	R	General function prediction only	hypothetical protein JCGZ_15857 [Jatropha curcas]
Tai6.35006	--	--	Molecular Function: zinc ion binding (GO:0008270);;	--	--	[O]	Posttranslational modification, protein turnover, chaperones	Zinc finger, C3HC4 type (RING finger);; Ring finger domain;; Zinc finger, C3HC4 type (RING finger);; Zinc finger, C3HC4 type (RING finger)	--	O	Posttranslational modification, protein turnover, chaperones	PREDICTED: peroxisome biogenesis factor 10-like [Nicotiana tomentosiformis]
Tai6.26559	--	--	Cellular Component: cytoplasm (GO:0005737);; Biological Process: DNA repair (GO:0006281);; Biological Process: DNA recombination (GO:0006310);; Biological Process: regulation of transcription, DNA-templated (GO:0006355);; Molecular Function: organic cyclic compound binding (GO:0097159);; Molecular Function: heterocyclic compound binding (GO:1901363);;	K12840|1.54526e-129|sot:102603413|K12840 splicing factor 45 | (RefSeq) DNA-damage-repair/toleration protein DRT111, chloroplastic	Spliceosome (ko03040)	[A]	RNA processing and modification	G-patch domain;; RNA recognition motif. (a.k.a. RRM, RBD, or RNP domain);; RNA recognition motif. (a.k.a. RRM, RBD, or RNP domain)	DNA-damage-repair/toleration protein DRT111, chloroplastic (Precursor) GN=DRT111 OS=Arabidopsis thaliana (Mouse-ear cress) PE=1 SV=2	A	RNA processing and modification	PREDICTED: DNA-damage-repair/toleration protein DRT111, chloroplastic-like [Solanum tuberosum]
Tai6.28071	[F]	Nucleotide transport and metabolism	Molecular Function: nucleoside diphosphate kinase activity (GO:0004550);; Molecular Function: ATP binding (GO:0005524);; Cellular Component: nucleus (GO:0005634);; Biological Process: nucleoside diphosphate phosphorylation (GO:0006165);; Biological Process: GTP biosynthetic process (GO:0006183);; Biological Process: UTP biosynthetic process (GO:0006228);; Biological Process: CTP biosynthetic proc…	K00940|8.29372e-114|sly:101244761|K00940 nucleoside-diphosphate kinase [EC:2.7.4.6] | (RefSeq) nucleoside diphosphate kinase 2, chloroplastic	Purine metabolism (ko00230);; Pyrimidine metabolism (ko00240)	[F]	Nucleotide transport and metabolism	Nucleoside diphosphate kinase	Nucleoside diphosphate kinase 2, chloroplastic (Precursor) OS=Nicotiana tabacum (Common tobacco) PE=1 SV=1	F	Nucleotide transport and metabolism	RecName: Full=Nucleoside diphosphate kinase 2, chloroplastic; AltName: Full=Nucleoside diphosphate kinase II; Short=NDK II; Short=NDP kinase II; Short=NDPK II; Flags: Precursor [Nicotiana tabacum]
Ipomoea_batatas_newGene_26371	--	--	--	--	--	--	--	--	--	S	Function unknown	PREDICTED: uncharacterized protein LOC109177520 [Ipomoea nil]
Tai6.28517	--	--	Molecular Function: enzyme inhibitor activity (GO:0004857);; Cellular Component: cell wall (GO:0005618);; Molecular Function: pectinesterase activity (GO:0030599);; Biological Process: cell wall modification (GO:0042545);; Biological Process: negative regulation of catalytic activity (GO:0043086);; Molecular Function: aspartyl esterase activity (GO:0045330);; Biological Process: pectin catabolic …	--	--	--	--	Pectinesterase;; Plant invertase/pectin methylesterase inhibitor	Pectinesterase 61 GN=K19E1.17 OS=Arabidopsis thaliana (Mouse-ear cress) PE=2 SV=1	S	Function unknown	PREDICTED: probable pectinesterase/pectinesterase inhibitor 61 [Nicotiana sylvestris]
Tai6.15769	--	--	--	--	--	[O]	Posttranslational modification, protein turnover, chaperones	--	--	O	Posttranslational modification, protein turnover, chaperones	PREDICTED: uncharacterized protein LOC105173906 [Sesamum indicum]
Tai6.29777	[J]	Translation, ribosomal structure and biogenesis	Molecular Function: structural constituent of ribosome (GO:0003735);; Cellular Component: cell wall (GO:0005618);; Biological Process: translation (GO:0006412);; Cellular Component: membrane (GO:0016020);; Molecular Function: rRNA binding (GO:0019843);; Cellular Component: cytosolic ribosome (GO:0022626);;	K02949|8.87443e-72|pda:103714972|K02949 small subunit ribosomal protein S11e | (RefSeq) 40S ribosomal protein S11-like	Ribosome (ko03010)	[J]	Translation, ribosomal structure and biogenesis	Ribosomal protein S17	40S ribosomal protein S11 GN=RPS11 OS=Euphorbia esula (Leafy spurge) PE=2 SV=1	J	Translation, ribosomal structure and biogenesis	PREDICTED: 40S ribosomal protein S11 [Nicotiana tomentosiformis]
Tai6.21614	--	--	Biological Process: anatomical structure morphogenesis (GO:0009653);; Biological Process: cellular process (GO:0009987);; Biological Process: single-organism developmental process (GO:0044767);; Biological Process: animal organ development (GO:0048513);; Biological Process: regulation of biological process (GO:0050789);;	--	--	--	--	--	Transcription factor LHW GN=F12K2 OS=Arabidopsis thaliana (Mouse-ear cress) PE=1 SV=1	K	Transcription	PREDICTED: transcription factor LHW-like [Solanum lycopersicum]
Tai6.28111	--	--	Cellular Component: endosome (GO:0005768);; Cellular Component: trans-Golgi network (GO:0005802);; Molecular Function: S-adenosylmethionine-dependent methyltransferase activity (GO:0008757);; Cellular Component: integral component of membrane (GO:0016021);; Biological Process: methylation (GO:0032259);; Biological Process: cell wall pectin metabolic process (GO:0052546);;	--	--	--	--	Putative S-adenosyl-L-methionine-dependent methyltransferase	Probable methyltransferase PMT13 GN=At4g00740 OS=Arabidopsis thaliana (Mouse-ear cress) PE=2 SV=1	R	General function prediction only	PREDICTED: probable methyltransferase PMT13 [Nicotiana sylvestris]
Tai6.21486	[RTKL]	General function prediction only;; Signal transduction mechanisms;; Transcription;; Replication, recombination and repair	Biological Process: activation of MAPKK activity (GO:0000186);; Biological Process: response to molecule of bacterial origin (GO:0002237);; Molecular Function: MAP kinase kinase kinase activity (GO:0004709);; Molecular Function: ATP binding (GO:0005524);; Biological Process: protein targeting to membrane (GO:0006612);; Biological Process: positive regulation of flavonoid biosynthetic process (GO:…	--	--	--	--	Protein kinase domain;; Protein tyrosine kinase	Receptor-like protein kinase HSL1 (Precursor) GN=HSL1 OS=Arabidopsis thaliana (Mouse-ear cress) PE=2 SV=1	S	Function unknown	PREDICTED: receptor-like protein kinase HSL1 [Nicotiana sylvestris]
Tai6.10585	--	--	--	K12591|3.57929e-180|csv:101220390|K12591 exosome complex exonuclease RRP6 [EC:3.1.13.-] | (RefSeq) exosome component 10	RNA degradation (ko03018)	[J]	Translation, ribosomal structure and biogenesis	3'-5' exonuclease;; PMC2NT (NUC016) domain	--	J	Translation, ribosomal structure and biogenesis	PREDICTED: exosome component 10-like isoform X2 [Nicotiana tomentosiformis]
Tai6.30823	--	--	Biological Process: lipid metabolic process (GO:0006629);; Molecular Function: hydrolase activity (GO:0016787);;	--	--	[I]	Lipid transport and metabolism	Patatin-like phospholipase	Patatin-like protein 3 GN=PLP3 OS=Arabidopsis thaliana (Mouse-ear cress) PE=2 SV=2	I	Lipid transport and metabolism	unknown [Zea mays]
Tai6.19538	--	--	--	K12900|2.61891e-28|fve:101308510|K12900 FUS-interacting serine-arginine-rich protein 1 | (RefSeq) serine/arginine-rich SC35-like splicing factor SCL30	Spliceosome (ko03040)	[R]	General function prediction only	RNA recognition motif. (a.k.a. RRM, RBD, or RNP domain)	Serine/arginine-rich SC35-like splicing factor SCL30 GN=SCL30 OS=Arabidopsis thaliana (Mouse-ear cress) PE=1 SV=1	A	RNA processing and modification	PREDICTED: uncharacterized protein LOC101308510 [Fragaria vesca subsp. vesca]
Ipomoea_batatas_newGene_58633	[E]	Amino acid transport and metabolism	Molecular Function: cysteine synthase activity (GO:0004124);; Molecular Function: copper ion binding (GO:0005507);; Cellular Component: mitochondrion (GO:0005739);; Biological Process: cysteine biosynthetic process from serine (GO:0006535);; Biological Process: immune response (GO:0006955);; Cellular Component: chloroplast (GO:0009507);; Molecular Function: transferase activity (GO:0016740);; Bio…	K13034|4.72295e-144|tcc:TCM_005308|K13034 L-3-cyanoalanine synthase/ cysteine synthase [EC:2.5.1.47 4.4.1.9] | (RefSeq) Cysteine synthase C1	Cysteine and methionine metabolism (ko00270);; Cyanoamino acid metabolism (ko00460);; Sulfur metabolism (ko00920);; Carbon metabolism (ko01200);; Biosynthesis of amino acids (ko01230)	[E]	Amino acid transport and metabolism	Pyridoxal-phosphate dependent enzyme	Bifunctional L-3-cyanoalanine synthase/cysteine synthase 1, mitochondrial OS=Solanum tuberosum OX=4113 GN=PCAS-1 PE=1 SV=1	E	Amino acid transport and metabolism	Cysteine synthase C1 [Theobroma cacao]
Ipomoea_batatas_newGene_3051	[K]	Transcription	Cellular Component: membrane (GO:0016020);;	--	--	[R]	General function prediction only	Leucine rich repeat;; Leucine Rich repeats (2 copies);; Leucine Rich Repeat	Receptor-like protein 9DC3 OS=Solanum pimpinellifolium OX=4084 GN=9DC3 PE=3 SV=1	S	Function unknown	PREDICTED: receptor like protein 30-like [Ipomoea nil]
Ipomoea_batatas_newGene_57867	[NW]	Cell motility;; Extracellular structures	Molecular Function: protein serine/threonine kinase activity (GO:0004674);; Molecular Function: ATP binding (GO:0005524);; Biological Process: protein phosphorylation (GO:0006468);; Cellular Component: integral component of membrane (GO:0016021);;	K04733|4.21421e-154|cic:CICLE_v10014789mg|K04733 interleukin-1 receptor-associated kinase 4 [EC:2.7.11.1] | (RefSeq) hypothetical protein	--	--	--	Protein tyrosine kinase;; Protein kinase domain	Cysteine-rich receptor-like protein kinase 15 OS=Arabidopsis thaliana OX=3702 GN=CRK15 PE=2 SV=2	T	Signal transduction mechanisms	PREDICTED: putative receptor-like protein kinase At4g00960 [Ipomoea nil]
Tai6.30068	--	--	Molecular Function: [acyl-carrier-protein] S-malonyltransferase activity (GO:0004314);; Biological Process: metabolic process (GO:0008152);;	K00645|1.01406e-18|sot:102601265|K00645 [acyl-carrier-protein] S-malonyltransferase [EC:2.3.1.39] | (RefSeq) malonyl CoA-acyl carrier protein transacylase	Fatty acid biosynthesis (ko00061);; Fatty acid metabolism (ko01212)	[I]	Lipid transport and metabolism	--	--	I	Lipid transport and metabolism	malonyl-CoA:ACP transacylase [Camellia oleifera]
Ipomoea_batatas_newGene_60423	--	--	--	--	--	--	--	--	--	--	--	PREDICTED: mitochondrial substrate carrier family protein ucpB isoform X1 [Ipomoea nil]
Tai6.226	[T]	Signal transduction mechanisms	--	K12127|0|sot:102593655|K12127 pseudo-response regulator 1 | (RefSeq) two-component response regulator-like APRR1	Circadian rhythm - plant (ko04712)	[K]	Transcription	CCT motif;; Response regulator receiver domain	Two-component response regulator-like PRR1 OS=Oryza sativa subsp. japonica (Rice) PE=2 SV=2	K	Transcription	TOC1 [Ipomoea nil]
Ipomoea_batatas_newGene_22253	--	--	Molecular Function: microtubule motor activity (GO:0003777);; Molecular Function: ATP binding (GO:0005524);; Cellular Component: kinesin complex (GO:0005871);; Cellular Component: microtubule (GO:0005874);; Biological Process: microtubule-based movement (GO:0007018);; Molecular Function: microtubule binding (GO:0008017);; Molecular Function: ATPase activity (GO:0016887);;	K11498|8.30978e-21|sot:102579162|K11498 centromeric protein E | (RefSeq) kinesin-like protein NACK1	--	[Z]	Cytoskeleton	--	Kinesin-like protein KIN-7H OS=Arabidopsis thaliana OX=3702 GN=KIN7H PE=2 SV=1	Z	Cytoskeleton	PREDICTED: kinesin-like protein KIN-7F isoform X2 [Ipomoea nil]
Tai6.1281	[I]	Lipid transport and metabolism	Molecular Function: 3-hydroxyacyl-CoA dehydrogenase activity (GO:0003857);; Molecular Function: enoyl-CoA hydratase activity (GO:0004300);; Cellular Component: cell wall (GO:0005618);; Cellular Component: nucleolus (GO:0005730);; Biological Process: fatty acid beta-oxidation (GO:0006635);; Molecular Function: coenzyme binding (GO:0050662);;	K10527|0|sot:102579434|K10527 enoyl-CoA hydratase/3-hydroxyacyl-CoA dehydrogenase [EC:4.2.1.17 1.1.1.35 1.1.1.211] | (RefSeq) glyoxysomal fatty acid beta-oxidation multifunctional protein MFP-a-like	Fatty acid degradation (ko00071);; alpha-Linolenic acid metabolism (ko00592);; Fatty acid metabolism (ko01212)	[I]	Lipid transport and metabolism	3-hydroxyacyl-CoA dehydrogenase, NAD binding domain;; Enoyl-CoA hydratase/isomerase family;; 3-hydroxyacyl-CoA dehydrogenase, C-terminal domain;; Enoyl-CoA hydratase/isomerase family	3-hydroxyacyl-CoA dehydrogenase OS=Cucumis sativus (Cucumber) PE=1 SV=1	I	Lipid transport and metabolism	PREDICTED: glyoxysomal fatty acid beta-oxidation multifunctional protein MFP-a [Nicotiana sylvestris]
Ipomoea_batatas_newGene_6218	--	--	--	--	--	[R]	General function prediction only	zinc-binding in reverse transcriptase;; Reverse transcriptase-like	Putative late blight resistance protein homolog R1A-6 OS=Solanum demissum OX=50514 GN=R1A-6 PE=3 SV=2	S	Function unknown	PREDICTED: uncharacterized protein LOC109164833 [Ipomoea nil]
Tai6.22816	[P]	Inorganic ion transport and metabolism	--	--	--	[Q]	Secondary metabolites biosynthesis, transport and catabolism	ABC transporter;; AAA domain	ABC transporter I family member 17 GN=T23K23.21 OS=Arabidopsis thaliana (Mouse-ear cress) PE=2 SV=1	Q	Secondary metabolites biosynthesis, transport and catabolism	PREDICTED: ABC transporter I family member 17-like [Solanum tuberosum]
Tai6.30421	[O]	Posttranslational modification, protein turnover, chaperones	Molecular Function: ubiquitin-protein transferase activity (GO:0004842);; Cellular Component: nucleus (GO:0005634);; Cellular Component: cytoplasm (GO:0005737);; Cellular Component: plasma membrane (GO:0005886);; Biological Process: postreplication repair (GO:0006301);; Biological Process: fatty acid beta-oxidation (GO:0006635);; Biological Process: membrane fusion (GO:0006944);; Biological Proce…	--	--	[O]	Posttranslational modification, protein turnover, chaperones	Ubiquitin-conjugating enzyme	SUMO-conjugating enzyme UBC9 GN=T13J8.70 OS=Arabidopsis thaliana (Mouse-ear cress) PE=1 SV=1	O	Posttranslational modification, protein turnover, chaperones	ubiquitin carrier protein [Genlisea aurea]
Ipomoea_batatas_newGene_61464	--	--	--	--	--	--	--	--	F-box/FBD/LRR-repeat protein At1g13570 OS=Arabidopsis thaliana OX=3702 GN=At1g13570 PE=2 SV=1	S	Function unknown	PREDICTED: F-box/FBD/LRR-repeat protein At1g13570-like [Ipomoea nil]
Tai6.1236	[O]	Posttranslational modification, protein turnover, chaperones	Molecular Function: zinc ion binding (GO:0008270);;	K16271|2.87908e-34|sot:102587514|K16271 E3 ubiquitin-protein ligase RLIM [EC:2.3.2.27] | (RefSeq) uncharacterized RING finger protein C4G3.12c-like	--	[O]	Posttranslational modification, protein turnover, chaperones	Ring finger domain;; RING-H2 zinc finger;; Zinc finger, C3HC4 type (RING finger);; Zinc finger, C3HC4 type (RING finger);; zinc-RING finger domain	RING-H2 finger protein ATL74 GN=ATL74 OS=Arabidopsis thaliana (Mouse-ear cress) PE=2 SV=1	O	Posttranslational modification, protein turnover, chaperones	PREDICTED: uncharacterized protein LOC104098539 [Nicotiana tomentosiformis]
Ipomoea_batatas_newGene_1589	[IQR]	Lipid transport and metabolism;; Secondary metabolites biosynthesis, transport and catabolism;; General function prediction only	Molecular Function: oxidoreductase activity (GO:0016491);; Biological Process: oxidation-reduction process (GO:0055114);;	--	--	[R]	General function prediction only	Enoyl-(Acyl carrier protein) reductase;; short chain dehydrogenase;; KR domain	Secoisolariciresinol dehydrogenase (Fragment) OS=Forsythia intermedia OX=55183 PE=1 SV=1	S	Function unknown	PREDICTED: secoisolariciresinol dehydrogenase-like [Ipomoea nil]
Ipomoea_batatas_newGene_49975	--	--	Molecular Function: double-stranded DNA binding (GO:0003690);; Cellular Component: mitochondrion (GO:0005739);; Biological Process: regulation of transcription, DNA-templated (GO:0006355);;	K15032|4.73079e-121|spen:107020717|K15032 mTERF domain-containing protein, mitochondrial | (RefSeq) uncharacterized LOC107020717	--	[KR]	Transcription;; General function prediction only	mTERF	Transcription termination factor MTEF1, chloroplastic OS=Arabidopsis thaliana OX=3702 GN=MTERF1 PE=2 SV=2	S	Function unknown	PREDICTED: transcription termination factor MTEF1, chloroplastic isoform X1 [Ipomoea nil]
Ipomoea_batatas_newGene_32545	--	--	Biological Process: anatomical structure morphogenesis (GO:0009653);; Biological Process: plant-type cell wall organization (GO:0009664);; Cellular Component: endomembrane system (GO:0012505);; Cellular Component: membrane (GO:0016020);; Biological Process: growth (GO:0040007);; Cellular Component: membrane-bounded organelle (GO:0043227);; Cellular Component: intracellular organelle (GO:0043229);…	--	--	--	--	--	Glycosyltransferase-like At2g41451 OS=Arabidopsis thaliana OX=3702 GN=At2g41451 PE=3 SV=1	S	Function unknown	PREDICTED: glycosyltransferase-like At2g41451 [Ipomoea nil]
Tai6.49415	[R]	General function prediction only	Molecular Function: nucleotide binding (GO:0000166);; Cellular Component: cytosol (GO:0005829);; Biological Process: fatty acid beta-oxidation (GO:0006635);; Molecular Function: zinc ion binding (GO:0008270);; Biological Process: systemic acquired resistance (GO:0009627);; Molecular Function: oxidoreductase activity, acting on the CH-OH group of donors, NAD or NADP as acceptor (GO:0016616);; Biol…	K00083|1.40465e-164|sly:101249618|K00083 cinnamyl-alcohol dehydrogenase [EC:1.1.1.195] | (RefSeq) probable cinnamyl alcohol dehydrogenase 1	Phenylpropanoid biosynthesis (ko00940)	[Q]	Secondary metabolites biosynthesis, transport and catabolism	Alcohol dehydrogenase GroES-like domain;; Zinc-binding dehydrogenase;; D-isomer specific 2-hydroxyacid dehydrogenase, NAD binding domain	Probable cinnamyl alcohol dehydrogenase 1 GN=F28P22.13 OS=Arabidopsis thaliana (Mouse-ear cress) PE=2 SV=1	Q	Secondary metabolites biosynthesis, transport and catabolism	PREDICTED: probable cinnamyl alcohol dehydrogenase 1 [Nicotiana tomentosiformis]
Tai6.30672	--	--	--	--	--	--	--	Plastocyanin-like domain	Chemocyanin (Precursor) OS=Lilium longiflorum (Trumpet lily) PE=1 SV=1	R	General function prediction only	unnamed protein product [Coffea canephora]
Tai6.24354	[R]	General function prediction only	Cellular Component: cytoplasm (GO:0005737);; Molecular Function: monodehydroascorbate reductase (NADH) activity (GO:0016656);; Biological Process: cell redox homeostasis (GO:0045454);; Molecular Function: flavin adenine dinucleotide binding (GO:0050660);; Biological Process: oxidation-reduction process (GO:0055114);;	K08232|5.20479e-119|sot:102586212|K08232 monodehydroascorbate reductase (NADH) [EC:1.6.5.4] | (RefSeq) monodehydroascorbate reductase	Ascorbate and aldarate metabolism (ko00053)	[R]	General function prediction only	Pyridine nucleotide-disulphide oxidoreductase	Monodehydroascorbate reductase OS=Solanum lycopersicum (Tomato) PE=1 SV=1	R	General function prediction only	monodehydroascorbate reductase [Ipomoea batatas]
Tai6.18193	[IQR]	Lipid transport and metabolism;; Secondary metabolites biosynthesis, transport and catabolism;; General function prediction only	Molecular Function: 3-oxoacyl-[acyl-carrier-protein] reductase (NADPH) activity (GO:0004316);; Biological Process: oxidation-reduction process (GO:0055114);;	--	--	[R]	General function prediction only	short chain dehydrogenase;; Enoyl-(Acyl carrier protein) reductase;; KR domain	Secoisolariciresinol dehydrogenase (Fragment) OS=Forsythia intermedia (Border forsythia) PE=1 SV=1	Q	Secondary metabolites biosynthesis, transport and catabolism	short chain alcohol dehydrogenase, putative [Ricinus communis]
Ipomoea_batatas_newGene_59565	[IQ]	Lipid transport and metabolism;; Secondary metabolites biosynthesis, transport and catabolism	Biological Process: metabolic process (GO:0008152);; Cellular Component: integral component of membrane (GO:0016021);; Molecular Function: ligase activity (GO:0016874);;	K10526|0|fve:101301149|K10526 OPC-8:0 CoA ligase 1 [EC:6.2.1.-] | (RefSeq) 4-coumarate--CoA ligase-like 5	alpha-Linolenic acid metabolism (ko00592)	[I]	Lipid transport and metabolism	AMP-binding enzyme;; AMP-binding enzyme C-terminal domain	4-coumarate--CoA ligase-like 5 OS=Arabidopsis thaliana OX=3702 GN=4CLL5 PE=1 SV=2	IQ	Lipid transport and metabolism;; Secondary metabolites biosynthesis, transport and catabolism	PREDICTED: 4-coumarate--CoA ligase-like 5 [Ipomoea nil]
Ipomoea_batatas_newGene_67751	--	--	--	--	--	--	--	--	--	K	Transcription	PREDICTED: uncharacterized protein LOC109153188 isoform X2 [Ipomoea nil]
Tai6.27499	[O]	Posttranslational modification, protein turnover, chaperones	Molecular Function: ATP binding (GO:0005524);; Cellular Component: cell wall (GO:0005618);; Cellular Component: nucleolus (GO:0005730);; Cellular Component: mitochondrion (GO:0005739);; Cellular Component: cytosol (GO:0005829);; Cellular Component: plasma membrane (GO:0005886);; Biological Process: protein folding (GO:0006457);; Biological Process: defense response (GO:0006952);; Biological Proce…	--	--	[O]	Posttranslational modification, protein turnover, chaperones	--	Heat shock protein 83 GN=HSP83A OS=Ipomoea nil (Japanese morning glory) PE=2 SV=1	O	Posttranslational modification, protein turnover, chaperones	unnamed protein product [Vitis vinifera]
Tai6.21679	[J]	Translation, ribosomal structure and biogenesis	Molecular Function: ATP binding (GO:0005524);; Cellular Component: mitochondrion (GO:0005739);; Cellular Component: chloroplast (GO:0009507);; Cellular Component: glutamyl-tRNA(Gln) amidotransferase complex (GO:0030956);; Biological Process: mitochondrial translation (GO:0032543);; Molecular Function: glutaminyl-tRNA synthase (glutamine-hydrolyzing) activity (GO:0050567);; Biological Process: glu…	K02434|4.86524e-100|sly:101268142|K02434 aspartyl-tRNA(Asn)/glutamyl-tRNA(Gln) amidotransferase subunit B [EC:6.3.5.6 6.3.5.7] | (RefSeq) glutamyl-tRNA(Gln) amidotransferase subunit B, chloroplastic/mitochondrial	Aminoacyl-tRNA biosynthesis (ko00970)	[J]	Translation, ribosomal structure and biogenesis	GatB/GatE catalytic domain	Glutamyl-tRNA(Gln) amidotransferase subunit B, chloroplastic/mitochondrial {ECO:0000255|HAMAP-Rule:MF_03147} (Precursor) OS=Ricinus communis (Castor bean) PE=3 SV=1	J	Translation, ribosomal structure and biogenesis	PREDICTED: glutamyl-tRNA(Gln) amidotransferase subunit B, chloroplastic/mitochondrial isoform X2 [Nicotiana sylvestris]
Ipomoea_batatas_newGene_40849	--	--	Molecular Function: transporter activity (GO:0005215);; Biological Process: oligopeptide transport (GO:0006857);; Cellular Component: integral component of membrane (GO:0016021);;	K14638|4.2539e-91|egr:104441891|K14638 solute carrier family 15 (peptide/histidine transporter), member 3/4 | (RefSeq) protein NRT1/ PTR FAMILY 6.3	--	[E]	Amino acid transport and metabolism	POT family	Protein NRT1/ PTR FAMILY 6.3 OS=Arabidopsis thaliana OX=3702 GN=NPF6.3 PE=1 SV=1	E	Amino acid transport and metabolism	PREDICTED: protein NRT1/ PTR FAMILY 6.3-like [Ipomoea nil]
Ipomoea_batatas_newGene_38969	--	--	--	--	--	--	--	Replication factor-A C terminal domain	--	L	Replication, recombination and repair	putative transposase [Ipomoea tricolor]
Ipomoea_batatas_newGene_7027	--	--	Molecular Function: heme oxygenase (decyclizing) activity (GO:0004392);; Biological Process: heme oxidation (GO:0006788);;	K00510|5.22519e-105|sind:105159185|K00510 heme oxygenase (biliverdin-producing) [EC:1.14.14.18] | (RefSeq) probable inactive heme oxygenase 2, chloroplastic	Porphyrin and chlorophyll metabolism (ko00860)	[P]	Inorganic ion transport and metabolism	Heme oxygenase	Probable inactive heme oxygenase 2, chloroplastic OS=Arabidopsis thaliana OX=3702 GN=HO2 PE=2 SV=2	P	Inorganic ion transport and metabolism	PREDICTED: probable inactive heme oxygenase 2, chloroplastic [Ipomoea nil]
Ipomoea_batatas_newGene_66951	[BQ]	Chromatin structure and dynamics;; Secondary metabolites biosynthesis, transport and catabolism	Molecular Function: hydrolase activity (GO:0016787);;	--	--	[B]	Chromatin structure and dynamics	Histone deacetylase domain	Histone deacetylase 8 OS=Arabidopsis thaliana OX=3702 GN=HDA8 PE=2 SV=1	BQ	Chromatin structure and dynamics;; Secondary metabolites biosynthesis, transport and catabolism	PREDICTED: histone deacetylase 8 [Ipomoea nil]
Ipomoea_batatas_newGene_60132	--	--	Molecular Function: phosphatidylinositol phospholipase C activity (GO:0004435);; Molecular Function: signal transducer activity (GO:0004871);; Cellular Component: intracellular (GO:0005622);; Biological Process: lipid catabolic process (GO:0016042);; Biological Process: intracellular signal transduction (GO:0035556);;	K05857|0|vvi:100241574|K05857 phosphatidylinositol phospholipase C, delta [EC:3.1.4.11] | (RefSeq) phosphoinositide phospholipase C 2-like	Inositol phosphate metabolism (ko00562);; Phosphatidylinositol signaling system (ko04070);; AGE-RAGE signaling pathway in diabetic complications (ko04933)	[T]	Signal transduction mechanisms	Phosphatidylinositol-specific phospholipase C, X domain;; Phosphatidylinositol-specific phospholipase C, Y domain;; C2 domain;; Protein kinase domain;; Protein tyrosine kinase	Phosphoinositide phospholipase C 2 OS=Arabidopsis thaliana OX=3702 GN=PLC2 PE=1 SV=1	S	Function unknown	PREDICTED: phosphoinositide phospholipase C 2-like [Ipomoea nil]
Tai6.14939	[R]	General function prediction only	--	K06943|0|sot:102606333|K06943 nucleolar GTP-binding protein | (RefSeq) nucleolar GTP-binding protein 1	Ribosome biogenesis in eukaryotes (ko03008)	[R]	General function prediction only	Nucleolar GTP-binding protein 1 (NOG1);; 50S ribosome-binding GTPase;; Ferrous iron transport protein B	Nucleolar GTP-binding protein 1 GN=At1g50920 OS=Arabidopsis thaliana (Mouse-ear cress) PE=2 SV=1	R	General function prediction only	PREDICTED: nucleolar GTP-binding protein 1 [Solanum lycopersicum]
Ipomoea_batatas_newGene_71717	--	--	Molecular Function: DNA binding (GO:0003677);; Biological Process: transcription, DNA-templated (GO:0006351);;	K09422|2.48221e-107|sot:102586849|K09422 myb proto-oncogene protein, plant | (RefSeq) protein ODORANT1-like	--	[K]	Transcription	Myb-like DNA-binding domain;; Myb-like DNA-binding domain	Protein ODORANT1 OS=Petunia hybrida OX=4102 GN=ODO1 PE=2 SV=1	K	Transcription	PREDICTED: protein ODORANT1-like [Ipomoea nil]
Ipomoea_batatas_newGene_1683	[J]	Translation, ribosomal structure and biogenesis	--	K13126|3.46469e-39|jcu:105635923|K13126 polyadenylate-binding protein | (RefSeq) polyadenylate-binding protein 3	RNA transport (ko03013);; mRNA surveillance pathway (ko03015);; RNA degradation (ko03018)	[AJ]	RNA processing and modification;; Translation, ribosomal structure and biogenesis	--	Polyadenylate-binding protein 8 OS=Arabidopsis thaliana OX=3702 GN=PAB8 PE=1 SV=1	S	Function unknown	PREDICTED: polyadenylate-binding protein 2 [Ipomoea nil]
Tai6.28172	--	--	--	K08518|0|vvi:100250143|K08518 syntaxin-binding protein 5 | (RefSeq) uncharacterized LOC100250143	--	[U]	Intracellular trafficking, secretion, and vesicular transport	WD domain, G-beta repeat;; Synaptobrevin	--	U	Intracellular trafficking, secretion, and vesicular transport	unnamed protein product [Coffea canephora]
Tai6.23596	--	--	Molecular Function: protein dimerization activity (GO:0046983);;	--	--	--	--	Helix-loop-helix DNA-binding domain	Transcription factor BEE 1 OS=Arabidopsis thaliana (Mouse-ear cress) PE=2 SV=1	K	Transcription	PREDICTED: transcription factor BEE 3-like [Nicotiana sylvestris]
Tai6.11875	--	--	Cellular Component: ribosome (GO:0005840);;	--	--	[J]	Translation, ribosomal structure and biogenesis	Mitochondrial ribosomal protein L51 / S25 / CI-B8 domain	--	J	Translation, ribosomal structure and biogenesis	unnamed protein product [Coffea canephora]
Ipomoea_batatas_newGene_56267	--	--	--	--	--	[R]	General function prediction only	--	--	S	Function unknown	PREDICTED: uncharacterized protein LOC109180726 [Ipomoea nil]
Tai6.7790	--	--	--	--	--	--	--	--	--	S	Function unknown	Flavonol synthase/flavanone 3-hydroxylase [Gossypium arboreum]
Tai6.540	[G]	Carbohydrate transport and metabolism	--	K01187|0|sot:102597879|K01187 alpha-glucosidase [EC:3.2.1.20] | (RefSeq) alpha-glucosidase-like	Galactose metabolism (ko00052);; Starch and sucrose metabolism (ko00500)	[G]	Carbohydrate transport and metabolism	Glycosyl hydrolases family 31	Alpha-glucosidase (Precursor) OS=Spinacia oleracea (Spinach) PE=1 SV=1	G	Carbohydrate transport and metabolism	PREDICTED: alpha-glucosidase-like [Nicotiana tomentosiformis]
Tai6.30342	--	--	--	K10144|1.13493e-33|sly:101254223|K10144 RING finger and CHY zinc finger domain-containing protein 1 [EC:2.3.2.27] | (RefSeq) E3 ubiquitin-protein ligase MIEL1	Ubiquitin mediated proteolysis (ko04120)	[R]	General function prediction only	CHY zinc finger	--	O	Posttranslational modification, protein turnover, chaperones	PREDICTED: RING finger and CHY zinc finger domain-containing protein 1-like isoform X1 [Sesamum indicum]
Tai6.32904	--	--	Biological Process: embryo development ending in seed dormancy (GO:0009793);; Biological Process: endosperm development (GO:0009960);;	--	--	--	--	--	--	S	Function unknown	PREDICTED: uncharacterized protein LOC102584663 [Solanum tuberosum]
Tai6.12977	--	--	Molecular Function: DNA binding (GO:0003677);;	--	--	--	--	Homeobox domain	WUSCHEL-related homeobox 4 GN=WOX4 OS=Arabidopsis thaliana (Mouse-ear cress) PE=2 SV=1	K	Transcription	PREDICTED: WUSCHEL-related homeobox 4 [Nicotiana sylvestris]
Ipomoea_batatas_newGene_68482	--	--	--	--	--	--	--	Reverse transcriptase-like	--	S	Function unknown	PREDICTED: uncharacterized protein LOC109158839 [Ipomoea nil]
Tai6.47924	--	--	--	--	--	[S]	Function unknown	--	MIP18 family protein At1g68310 GN=At1g68310 OS=Arabidopsis thaliana (Mouse-ear cress) PE=2 SV=2	S	Function unknown	PREDICTED: MIP18 family protein At1g68310-like [Cucumis sativus]
Ipomoea_batatas_newGene_23784	--		Molecular Function: protein kinase activity (GO:0004672);; Molecular Function: ATP binding (GO:0005524);; Biological Process: protein phosphorylation (GO:0006468);; Molecular Function: amino acid binding (GO:0016597);;	--	--	[T]	Signal transduction mechanisms	Protein tyrosine kinase;; Protein kinase domain	Serine/threonine-protein kinase STY46 OS=Arabidopsis thaliana OX=3702 GN=STY46 PE=1 SV=1	T	Signal transduction mechanisms	PREDICTED: serine/threonine-protein kinase STY46-like isoform X2 [Ipomoea nil]
Tai6.32952	[O]	Posttranslational modification, protein turnover, chaperones	Molecular Function: ubiquitin-protein transferase activity (GO:0004842);; Biological Process: response to auxin (GO:0009733);; Biological Process: embryo development (GO:0009790);; Biological Process: protein ubiquitination (GO:0016567);;	K10579|3.30857e-120|sot:102589332|K10579 ubiquitin-conjugating enzyme E2 M | (RefSeq) NEDD8-conjugating enzyme Ubc12-like	Ubiquitin mediated proteolysis (ko04120)	[O]	Posttranslational modification, protein turnover, chaperones	Ubiquitin-conjugating enzyme	NEDD8-conjugating enzyme Ubc12 GN=RCE1 OS=Arabidopsis thaliana (Mouse-ear cress) PE=1 SV=1	O	Posttranslational modification, protein turnover, chaperones	unnamed protein product [Coffea canephora]
Ipomoea_batatas_newGene_56571	--	--	--	--	--	--	--	--	--	--	--	PREDICTED: uncharacterized protein LOC109183828 [Ipomoea nil]
Tai6.49640	--	--	--	--	--	[R]	General function prediction only	Autophagy protein Apg9	--	S	Function unknown	atg9 [Gossypium arboreum]
Tai6.23980	[L]	Replication, recombination and repair	Molecular Function: magnesium ion binding (GO:0000287);; Molecular Function: DNA binding (GO:0003677);; Cellular Component: nucleoplasm (GO:0005654);; Cellular Component: nucleolus (GO:0005730);; Cellular Component: mitochondrion (GO:0005739);; Cellular Component: cytosol (GO:0005829);; Biological Process: base-excision repair (GO:0006284);; Molecular Function: 5'-3' exonuclease activity (GO:0008…	K04799|1.66609e-61|sly:101268807|K04799 flap endonuclease-1 [EC:3.-.-.-] | (RefSeq) flap endonuclease 1	DNA replication (ko03030);; Base excision repair (ko03410);; Non-homologous end-joining (ko03450)	[L]	Replication, recombination and repair	--	Flap endonuclease 1 {ECO:0000255|HAMAP-Rule:MF_03140} GN=At5g26680 OS=Arabidopsis thaliana (Mouse-ear cress) PE=2 SV=2	L	Replication, recombination and repair	PREDICTED: flap endonuclease 1 [Sesamum indicum]
Tai6.14264	--	--	Molecular Function: binding (GO:0005488);; Biological Process: transcription, DNA-templated (GO:0006351);;	--	--	[K]	Transcription	K-box region	MADS-box transcription factor 50 OS=Oryza sativa subsp. japonica (Rice) PE=2 SV=1	K	Transcription	PREDICTED: agamous-like MADS-box protein AGL19-like [Solanum tuberosum]
Ipomoea_batatas_newGene_21674	--	--	--	--	--	[R]	General function prediction only	PPR repeat family;; Pentacotripeptide-repeat region of PRORP;; Pentatricopeptide repeat domain;; PPR repeat;; PPR repeat	Pentatricopeptide repeat-containing protein At4g04790, mitochondrial OS=Arabidopsis thaliana OX=3702 GN=At4g04790 PE=2 SV=2	S	Function unknown	PREDICTED: pentatricopeptide repeat-containing protein At4g04790, mitochondrial-like [Ipomoea nil]
Tai6.48419	--	--	Biological Process: MAPK cascade (GO:0000165);; Molecular Function: MAP kinase activity (GO:0004707);; Molecular Function: ATP binding (GO:0005524);; Biological Process: protein phosphorylation (GO:0006468);;	K20600|1.37805e-28|pper:PRUPE_ppa007306mg|K20600 mitogen-activated protein kinase 4 [EC:2.7.11.24] | (RefSeq) hypothetical protein	--	[T]	Signal transduction mechanisms	--	Mitogen-activated protein kinase 2 GN=P0438H08.24 OS=Oryza sativa subsp. japonica (Rice) PE=2 SV=1	T	Signal transduction mechanisms	hypothetical protein PRUPE_ppa007306mg [Prunus persica]
Ipomoea_batatas_newGene_25967	--	--	Cellular Component: integral component of membrane (GO:0016021);;	--	--	[Q]	Secondary metabolites biosynthesis, transport and catabolism	--	--	S	Function unknown	PREDICTED: dehydrogenase/reductase SDR family member on chromosome X-like isoform X4 [Ipomoea nil]
Tai6.35740	--	--	--	K09660|5.80922e-131|sot:102583488|K09660 mannose-P-dolichol utilization defect 1 | (RefSeq) mannose-P-dolichol utilization defect 1 protein homolog 2	--	[R]	General function prediction only	PQ loop repeat	Mannose-P-dolichol utilization defect 1 protein homolog 2 GN=At4g07390 OS=Arabidopsis thaliana (Mouse-ear cress) PE=2 SV=1	S	Function unknown	PREDICTED: mannose-P-dolichol utilization defect 1 protein homolog 2-like [Nicotiana tomentosiformis]
Tai6.46687	--	--	Biological Process: protein folding (GO:0006457);; Molecular Function: cytoskeletal protein binding (GO:0008092);; Biological Process: positive gravitropism (GO:0009958);; Molecular Function: heat shock protein binding (GO:0031072);; Molecular Function: unfolded protein binding (GO:0051082);;	--	--	[O]	Posttranslational modification, protein turnover, chaperones	--	Chaperone protein dnaJ 15 GN=T2E12.8 OS=Arabidopsis thaliana (Mouse-ear cress) PE=1 SV=1	O	Posttranslational modification, protein turnover, chaperones	PREDICTED: chaperone protein dnaJ 15-like [Nicotiana sylvestris]
Ipomoea_batatas_newGene_64380	--	--	--	--	--	--	--	Lateral organ boundaries (LOB) domain	LOB domain-containing protein 37 OS=Arabidopsis thaliana OX=3702 GN=LBD37 PE=2 SV=1	S	Function unknown	PREDICTED: LOB domain-containing protein 37-like [Ipomoea nil]
Tai6.33586	--	--	Biological Process: formation of translation preinitiation complex (GO:0001731);; Molecular Function: translation initiation factor activity (GO:0003743);; Cellular Component: cytosol (GO:0005829);; Cellular Component: eukaryotic translation initiation factor 3 complex (GO:0005852);; Cellular Component: plasma membrane (GO:0005886);; Biological Process: regulation of translational initiation (GO:…	K03254|0|sot:102596360|K03254 translation initiation factor 3 subunit A | (RefSeq) eukaryotic translation initiation factor 3 subunit A-like	RNA transport (ko03013)	[J]	Translation, ribosomal structure and biogenesis	PCI domain	Eukaryotic translation initiation factor 3 subunit A {ECO:0000255|HAMAP-Rule:MF_03000} GN=TIF3A1 OS=Nicotiana tabacum (Common tobacco) PE=2 SV=1	J	Translation, ribosomal structure and biogenesis	unnamed protein product [Coffea canephora]
Tai6.45445	--	--	Cellular Component: extracellular region (GO:0005576);; Molecular Function: hydrolase activity, acting on glycosyl bonds (GO:0016798);; Biological Process: response to stimulus (GO:0050896);;	--	--	--	--	Glycosyl hydrolases family 17	Glucan endo-1,3-beta-glucosidase, acidic isoform GI9 (Precursor) GN=PR2 OS=Nicotiana tabacum (Common tobacco) PE=1 SV=1	R	General function prediction only	RecName: Full=Glucan endo-1,3-beta-glucosidase, acidic isoform GI9; AltName: Full=(1-
Tai6.8154	--	--	Cellular Component: chloroplast (GO:0009507);;	--	--	--	--	--	--	S	Function unknown	PREDICTED: uncharacterized protein LOC102581952 [Solanum tuberosum]
Tai6.7075	--	--	--	--	--	[V]	Defense mechanisms	alpha/beta hydrolase fold;; Alpha/beta hydrolase family;; Protein of unknown function (DUF2424)	Carboxylesterase 1 GN=CXE1 OS=Actinidia eriantha (Velvet vine) PE=1 SV=1	V	Defense mechanisms	PREDICTED: carboxylesterase 1-like [Solanum tuberosum]
Tai6.40416	--	--	Cellular Component: chloroplast thylakoid membrane (GO:0009535);; Cellular Component: photosystem I reaction center (GO:0009538);; Cellular Component: chloroplast envelope (GO:0009941);; Cellular Component: plastoglobule (GO:0010287);; Biological Process: photosynthesis, light reaction (GO:0019684);; Biological Process: cellular cation homeostasis (GO:0030003);; Biological Process: divalent metal…	K02693|4.44723e-15|cam:101510350|K02693 photosystem I subunit IV | (RefSeq) photosystem I reaction center subunit IV, chloroplastic-like	Photosynthesis (ko00195)	--	--	--	Photosystem I reaction center subunit IV A isoform 2 (Precursor) GN=PSAEA OS=Nicotiana sylvestris (Wood tobacco) PE=1 SV=1	R	General function prediction only	photosystem I reaction center subunit iv b, partial (chloroplast) [Camellia sinensis]
Ipomoea_batatas_newGene_13795	[G]	Carbohydrate transport and metabolism	Biological Process: lipid metabolic process (GO:0006629);; Molecular Function: phosphoric diester hydrolase activity (GO:0008081);;	--	--	--	--	--	PI-PLC X domain-containing protein At5g67130 OS=Arabidopsis thaliana OX=3702 GN=At5g67130 PE=1 SV=1	S	Function unknown	PREDICTED: PI-PLC X domain-containing protein At5g67130 [Ipomoea nil]
Tai6.19268	--	--	--	K11699|0|sot:102602961|K11699 RNA-dependent RNA polymerase [EC:2.7.7.48] | (RefSeq) probable RNA-dependent RNA polymerase 5	--	[A]	RNA processing and modification	RNA dependent RNA polymerase	Probable RNA-dependent RNA polymerase 5 GN=F6F22.4 OS=Arabidopsis thaliana (Mouse-ear cress) PE=2 SV=2	A	RNA processing and modification	PREDICTED: probable RNA-dependent RNA polymerase 5 [Solanum lycopersicum]
Ipomoea_batatas_newGene_27449	[IQR]	Lipid transport and metabolism;; Secondary metabolites biosynthesis, transport and catabolism;; General function prediction only	--	K11168|3.83013e-58|spen:107015692|K11168 dehydrogenase/reductase SDR family member 12 [EC:1.1.-.-] | (RefSeq) dehydrogenase/reductase SDR family member 12-like	--	[Q]	Secondary metabolites biosynthesis, transport and catabolism	--	--	S	Function unknown	PREDICTED: dehydrogenase/reductase SDR family member 12 [Ipomoea nil]
Tai6.42739	--	--	Cellular Component: cell part (GO:0044464);;	--	--	--	--	--	Squamosa promoter-binding-like protein 15 OS=Oryza sativa subsp. japonica (Rice) PE=2 SV=1	R	General function prediction only	unnamed protein product [Coffea canephora]
Ipomoea_batatas_newGene_3285	--	--	Molecular Function: RNA binding (GO:0003723);; Molecular Function: adenosine deaminase activity (GO:0004000);; Biological Process: RNA processing (GO:0006396);;	K15440|3.28897e-41|sly:101259338|K15440 tRNA-specific adenosine deaminase 1 [EC:3.5.4.34] | (RefSeq) tRNA-specific adenosine deaminase 1	--	[A]	RNA processing and modification	Adenosine-deaminase (editase) domain	--	S	Function unknown	PREDICTED: tRNA-specific adenosine deaminase 1 isoform X3 [Ipomoea nil]
Tai6.29433	[LKJ]	Replication, recombination and repair;; Transcription;; Translation, ribosomal structure and biogenesis	--	K12812|1.16405e-123|pda:103719228|K12812 ATP-dependent RNA helicase UAP56/SUB2 [EC:3.6.4.13] | (RefSeq) DEAD-box ATP-dependent RNA helicase 15	--	[A]	RNA processing and modification	Helicase conserved C-terminal domain	DEAD-box ATP-dependent RNA helicase 56 GN=F2I11.90 OS=Arabidopsis thaliana (Mouse-ear cress) PE=1 SV=2	A	RNA processing and modification	DEAD-box ATP-dependent RNA helicase 56 [Gossypium arboreum]
Ipomoea_batatas_newGene_54725	--	--	--	--	--	--	--	C2 domain	--	S	Function unknown	PREDICTED: uncharacterized protein LOC109185709 [Ipomoea nil]
Tai6.41077	--	--	Cellular Component: vacuole (GO:0005773);; Cellular Component: plasma membrane (GO:0005886);; Biological Process: flavonoid biosynthetic process (GO:0009813);; Biological Process: seed germination (GO:0009845);; Molecular Function: sterol 3-beta-glucosyltransferase activity (GO:0016906);; Biological Process: lipid glycosylation (GO:0030259);;	--	--	[GC]	Carbohydrate transport and metabolism;; Energy production and conversion	Glycosyltransferase family 28 N-terminal domain	Sterol 3-beta-glucosyltransferase UGT80B1 GN=T10P12.7 OS=Arabidopsis thaliana (Mouse-ear cress) PE=2 SV=1	CG	Energy production and conversion;; Carbohydrate transport and metabolism	PREDICTED: sterol 3-beta-glucosyltransferase UGT80B1-like isoform X1 [Citrus sinensis]
Tai6.43597	[E]	Amino acid transport and metabolism	Molecular Function: serine-type endopeptidase activity (GO:0004252);; Biological Process: proteolysis (GO:0006508);; Molecular Function: serine-type exopeptidase activity (GO:0070008);;	K01322|8.46175e-28|cit:102627435|K01322 prolyl oligopeptidase [EC:3.4.21.26] | (RefSeq) prolyl endopeptidase-like	--	[O]	Posttranslational modification, protein turnover, chaperones	--	--	O	Posttranslational modification, protein turnover, chaperones	hypothetical protein CISIN_1g0038781mg, partial [Citrus sinensis]
Ipomoea_batatas_newGene_32654	--	--	Molecular Function: calmodulin binding (GO:0005516);; Biological Process: defense response (GO:0006952);; Biological Process: response to biotic stimulus (GO:0009607);; Cellular Component: integral component of membrane (GO:0016021);;	K08472|7.71251e-133|sind:105170704|K08472 mlo protein | (RefSeq) MLO-like protein 6	--	--	--	Mlo family	MLO-like protein 12 OS=Arabidopsis thaliana OX=3702 GN=MLO12 PE=2 SV=2	D	Cell cycle control, cell division, chromosome partitioning	PREDICTED: MLO-like protein 6 [Ipomoea nil]
Tai6.48139	--	--	--	K14397|2.90203e-140|vvi:100261950|K14397 cleavage and polyadenylation specificity factor subunit 5 | (RefSeq) pre-mRNA cleavage factor Im 25 kDa subunit 2	mRNA surveillance pathway (ko03015)	[A]	RNA processing and modification	Nucleotide hydrolase	Pre-mRNA cleavage factor Im 25 kDa subunit 2 {ECO:0000303|PubMed:18479511} OS=Arabidopsis thaliana (Mouse-ear cress) PE=1 SV=1	A	RNA processing and modification	PREDICTED: pre-mRNA cleavage factor Im 25 kDa subunit 2-like [Sesamum indicum]
Tai6.47637	[C]	Energy production and conversion	Biological Process: peptidyl-lysine modification to peptidyl-hypusine (GO:0008612);; Molecular Function: deoxyhypusine monooxygenase activity (GO:0019135);; Molecular Function: metal ion binding (GO:0046872);; Biological Process: oxidation-reduction process (GO:0055114);;	K06072|3.80797e-48|sly:101249195|K06072 deoxyhypusine monooxygenase [EC:1.14.99.29] | (RefSeq) deoxyhypusine hydroxylase-B	--	[R]	General function prediction only	HEAT repeats;; PBS lyase HEAT-like repeat	Deoxyhypusine hydroxylase-B {ECO:0000255|HAMAP-Rule:MF_03101} OS=Oryza sativa subsp. japonica (Rice) PE=2 SV=1	R	General function prediction only	PREDICTED: deoxyhypusine hydroxylase-B [Sesamum indicum]
Tai6.24146	[O]	Posttranslational modification, protein turnover, chaperones	Biological Process: protein folding (GO:0006457);; Molecular Function: unfolded protein binding (GO:0051082);;	K09510|0|sot:102592362|K09510 DnaJ homolog subfamily B member 4 | (RefSeq) dnaJ homolog subfamily B member 1	--	[O]	Posttranslational modification, protein turnover, chaperones	DnaJ domain;; DnaJ C terminal domain	DnaJ protein ERDJ3B (Precursor) GN=F26K9.30 OS=Arabidopsis thaliana (Mouse-ear cress) PE=1 SV=1	O	Posttranslational modification, protein turnover, chaperones	PREDICTED: dnaJ homolog subfamily B member 1-like [Solanum tuberosum]
Tai6.20737	--	--	--	K14325|2.11946e-08|sot:102577454|K14325 RNA-binding protein with serine-rich domain 1 | (RefSeq) putative arginine/serine-rich protein	RNA transport (ko03013);; mRNA surveillance pathway (ko03015)	[R]	General function prediction only	--	Serine/arginine-rich splicing factor SR45 GN=F19K19.9 OS=Arabidopsis thaliana (Mouse-ear cress) PE=1 SV=1	A	RNA processing and modification	PREDICTED: serine/arginine-rich splicing factor SR45-like [Sesamum indicum]
Ipomoea_batatas_newGene_15038	--	--	--	--	--	[R]	General function prediction only	Reverse transcriptase (RNA-dependent DNA polymerase);; Integrase core domain;; gag-polypeptide of LTR copia-type;; gag-polypeptide of LTR copia-type;; Retrotransposon gag protein;; UDP-glucoronosyl and UDP-glucosyl transferase	Retrovirus-related Pol polyprotein from transposon TNT 1-94 OS=Nicotiana tabacum OX=4097 PE=2 SV=1	S	Function unknown	Integrase, catalytic core [Corchorus capsularis]
Tai6.24769	--	--	--	--	--	[P]	Inorganic ion transport and metabolism	--	Metal tolerance protein C1 GN=F17A22.22 OS=Arabidopsis thaliana (Mouse-ear cress) PE=2 SV=1	P	Inorganic ion transport and metabolism	PREDICTED: LOW QUALITY PROTEIN: metal tolerance protein 2 [Nicotiana sylvestris]
Ipomoea_batatas_newGene_63972	--	--	Cellular Component: membrane (GO:0016020);;	K20362|2.72605e-21|rcu:8266418|K20362 protein transport protein YIF1 | (RefSeq) protein YIF1B	--	[S]	Function unknown	--	--	S	Function unknown	PREDICTED: protein YIF1B [Ricinus communis]
Ipomoea_batatas_newGene_55964	[T]	Signal transduction mechanisms	Molecular Function: ion channel activity (GO:0005216);; Biological Process: anion transport (GO:0006820);; Cellular Component: membrane (GO:0016020);; Biological Process: ion transmembrane transport (GO:0034220);;	--	--	[P]	Inorganic ion transport and metabolism	--	Chloride channel protein CLC-e OS=Arabidopsis thaliana OX=3702 GN=CLC-E PE=2 SV=2	P	Inorganic ion transport and metabolism	PREDICTED: chloride channel protein CLC-e [Ipomoea nil]
Tai6.51834	--	--	Molecular Function: copper ion binding (GO:0005507);; Molecular Function: electron carrier activity (GO:0009055);;	--	--	--	--	Plastocyanin-like domain	Blue copper protein (Precursor) OS=Pisum sativum (Garden pea) PE=2 SV=1	R	General function prediction only	PREDICTED: uclacyanin-2-like [Solanum tuberosum]
Tai6.42331	--	--	Molecular Function: GTPase activator activity (GO:0005097);; Cellular Component: cytosol (GO:0005829);; Biological Process: positive regulation of GTPase activity (GO:0032851);;	K20168|2.17596e-75|pop:POPTR_0006s06520g|K20168 TBC1 domain family member 15 | (RefSeq) hypothetical protein	--	[T]	Signal transduction mechanisms	Rab-GTPase-TBC domain	--	T	Signal transduction mechanisms	PREDICTED: TBC1 domain family member 17 isoform X1 [Nelumbo nucifera]
Tai6.816	--	--	Biological Process: metal ion transport (GO:0030001);; Molecular Function: metal ion binding (GO:0046872);;	--	--	--	--	Heavy-metal-associated domain	--	P	Inorganic ion transport and metabolism	PREDICTED: copper transport protein CCH [Solanum lycopersicum]
Ipomoea_batatas_newGene_67894	--	--	Molecular Function: DNA binding (GO:0003677);;	--	--	--	--	Myb-like DNA-binding domain	Transcription factor CPC OS=Arabidopsis thaliana OX=3702 GN=CPC PE=1 SV=1	K	Transcription	PREDICTED: MYB-like transcription factor ETC1 [Ipomoea nil]
Tai6.1680	[L]	Replication, recombination and repair	--	K12818|0|vvi:100245855|K12818 ATP-dependent RNA helicase DHX8/PRP22 [EC:3.6.4.13] | (RefSeq) probable pre-mRNA-splicing factor ATP-dependent RNA helicase DEAH4	Spliceosome (ko03040)	[A]	RNA processing and modification	Helicase associated domain (HA2);; Helicase conserved C-terminal domain;; Oligonucleotide/oligosaccharide-binding (OB)-fold	Probable pre-mRNA-splicing factor ATP-dependent RNA helicase GN=At3g26560 OS=Arabidopsis thaliana (Mouse-ear cress) PE=1 SV=2	A	RNA processing and modification	unnamed protein product [Coffea canephora]
Ipomoea_batatas_newGene_13278	--	--	--	--	--	--	--	Lateral organ boundaries (LOB) domain	LOB domain-containing protein 1 OS=Arabidopsis thaliana OX=3702 GN=LBD1 PE=2 SV=1	S	Function unknown	PREDICTED: LOB domain-containing protein 1-like [Nicotiana tabacum]
Ipomoea_batatas_newGene_44915	--	--	--	--	--	--	--	--	--	--	--	PREDICTED: kinesin-like protein KIN-14S [Ipomoea nil]
Ipomoea_batatas_newGene_69696	--	--	Cellular Component: 1,3-beta-D-glucan synthase complex (GO:0000148);; Molecular Function: 1,3-beta-D-glucan synthase activity (GO:0003843);; Biological Process: (1->3)-beta-D-glucan biosynthetic process (GO:0006075);; Cellular Component: integral component of membrane (GO:0016021);;	K11000|0|sot:102578787|K11000 callose synthase [EC:2.4.1.-] | (RefSeq) callose synthase 5	--	[M]	Cell wall/membrane/envelope biogenesis	1,3-beta-glucan synthase component;; 1,3-beta-glucan synthase subunit FKS1, domain-1	Callose synthase 5 OS=Arabidopsis thaliana OX=3702 GN=CALS5 PE=1 SV=1	S	Function unknown	PREDICTED: callose synthase 5-like [Ipomoea nil]
Tai6.21259	--	--	--	--	--	--	--	--	--	S	Function unknown	PREDICTED: uncharacterized protein LOC104120257 [Nicotiana tomentosiformis]
Tai6.30328	--	--	Molecular Function: phosphatidylserine decarboxylase activity (GO:0004609);; Molecular Function: calcium ion binding (GO:0005509);; Biological Process: phospholipid biosynthetic process (GO:0008654);;	K01613|7.86727e-28|sot:102591241|K01613 phosphatidylserine decarboxylase [EC:4.1.1.65] | (RefSeq) phosphatidylserine decarboxylase proenzyme 2-like	Glycerophospholipid metabolism (ko00564)	[I]	Lipid transport and metabolism	Phosphatidylserine decarboxylase	Phosphatidylserine decarboxylase 2 alpha chain GN=P0401G10.19 OS=Oryza sativa subsp. japonica (Rice) PE=3 SV=2	I	Lipid transport and metabolism	PREDICTED: phosphatidylserine decarboxylase proenzyme 3-like [Solanum tuberosum]
Ipomoea_batatas_newGene_64605	[K]	Transcription	Molecular Function: protein serine/threonine kinase activity (GO:0004674);; Molecular Function: ATP binding (GO:0005524);; Biological Process: protein phosphorylation (GO:0006468);; Cellular Component: integral component of membrane (GO:0016021);;	--	--	--	--	Leucine rich repeat N-terminal domain;; Leucine rich repeat;; Leucine Rich Repeat	LRR receptor-like serine/threonine-protein kinase FEI 1 OS=Arabidopsis thaliana OX=3702 GN=FEI1 PE=1 SV=1	T	Signal transduction mechanisms	PREDICTED: LRR receptor-like serine/threonine-protein kinase FEI 1 [Ipomoea nil]
Ipomoea_batatas_newGene_37619	--	--	--	K08869|2.36621e-60|sly:101251319|K08869 aarF domain-containing kinase | (RefSeq) aarF domain-containing protein kinase	--	[R]	General function prediction only	--	Protein ABC transporter 1, mitochondrial OS=Arabidopsis thaliana OX=3702 GN=ABC1 PE=2 SV=1	S	Function unknown	PREDICTED: protein ABC transporter 1, mitochondrial [Ipomoea nil]
Ipomoea_batatas_newGene_879	--	--	--	--	--	[O]	Posttranslational modification, protein turnover, chaperones	Ring finger domain;; RING-H2 zinc finger domain;; Zinc finger, C3HC4 type (RING finger);; Zinc finger, C3HC4 type (RING finger);; RING-like zinc finger;; RING-type zinc-finger	E3 ubiquitin-protein ligase MBR1 OS=Arabidopsis thaliana OX=3702 GN=MBR1 PE=1 SV=1	O	Posttranslational modification, protein turnover, chaperones	PREDICTED: probable E3 ubiquitin-protein ligase HIP1 isoform X2 [Ipomoea nil]
Tai6.13903	--	--	--	--	--	--	--	--	--	S	Function unknown	PREDICTED: uncharacterized protein LOC104219252 [Nicotiana sylvestris]
Tai6.28951	--	--	Molecular Function: nucleotide binding (GO:0000166);; Molecular Function: protein kinase activity (GO:0004672);;	K08269|1.13268e-111|sly:101247744|K08269 serine/threonine-protein kinase ULK/ATG1 [EC:2.7.11.1] | (RefSeq) serine/threonine-protein kinase ATG1c	Regulation of autophagy (ko04140)	[OUT]	Posttranslational modification, protein turnover, chaperones;; Intracellular trafficking, secretion, and vesicular transport;; Signal transduction mechanisms	Domain of unknown function (DUF3543)	--	T	Signal transduction mechanisms	PREDICTED: serine/threonine-protein kinase ATG1 isoform X2 [Solanum lycopersicum]
Tai6.30382	[RTKL]	General function prediction only;; Signal transduction mechanisms;; Transcription;; Replication, recombination and repair	--	K04733|0|vvi:100242248|K04733 interleukin-1 receptor-associated kinase 4 [EC:2.7.11.1] | (RefSeq) rust resistance kinase Lr10-like	--	[T]	Signal transduction mechanisms	Protein kinase domain;; Protein tyrosine kinase	Probable receptor-like protein kinase At1g67000 (Precursor) GN=At1g67000 OS=Arabidopsis thaliana (Mouse-ear cress) PE=2 SV=2	T	Signal transduction mechanisms	unnamed protein product [Coffea canephora]
Ipomoea_batatas_newGene_69195	[K]	Transcription	--	--	--	[T]	Signal transduction mechanisms	NB-ARC domain;; Leucine rich repeat	Putative disease resistance protein RGA3 OS=Solanum bulbocastanum OX=147425 GN=RGA3 PE=2 SV=2	S	Function unknown	PREDICTED: putative disease resistance RPP13-like protein 1, partial [Ipomoea nil]
Tai6.46146	[L]	Replication, recombination and repair	Biological Process: base-excision repair (GO:0006284);; Molecular Function: DNA-3-methyladenine glycosylase activity (GO:0008725);;	K01246|4.8235e-90|sly:101247118|K01246 DNA-3-methyladenine glycosylase I [EC:3.2.2.20] | (RefSeq) uncharacterized LOC101247118	Base excision repair (ko03410)	--	--	Methyladenine glycosylase	--	R	General function prediction only	PREDICTED: uncharacterized protein LOC104248004 [Nicotiana sylvestris]
Tai6.45198	[K]	Transcription	Molecular Function: ATP binding (GO:0005524);; Cellular Component: nucleolus (GO:0005730);; Cellular Component: chloroplast (GO:0009507);; Biological Process: DNA duplex unwinding (GO:0032508);; Molecular Function: ATP-dependent 5'-3' DNA helicase activity (GO:0043141);;	K11338|0|sly:101262595|K11338 RuvB-like protein 2 [EC:3.6.4.12] | (RefSeq) ruvB-like 2	--	[K]	Transcription	TIP49 C-terminus;; ATPase family associated with various cellular activities (AAA);; Holliday junction DNA helicase ruvB N-terminus;; AAA domain;; AAA domain (dynein-related subfamily);; DnaB-like helicase C terminal domain	RuvB-like protein 1 GN=RIN1 OS=Arabidopsis thaliana (Mouse-ear cress) PE=1 SV=1	L	Replication, recombination and repair	PREDICTED: ruvB-like 2 [Nicotiana sylvestris]
Ipomoea_batatas_newGene_41546	--	--	--	K09338|3.31361e-09|cit:102622133|K09338 homeobox-leucine zipper protein | (RefSeq) homeobox-leucine zipper protein HOX11	--	--	--	--	--	K	Transcription	PREDICTED: homeobox-leucine zipper protein HOX11 [Ipomoea nil]
Tai6.8146	--	--	--	--	--	[O]	Posttranslational modification, protein turnover, chaperones	Xylanase inhibitor N-terminal;; Eukaryotic aspartyl protease	Aspartic proteinase-like protein 2 (Precursor) GN=At1g65240 OS=Arabidopsis thaliana (Mouse-ear cress) PE=1 SV=2	O	Posttranslational modification, protein turnover, chaperones	PREDICTED: aspartic proteinase-like protein 2 isoform X2 [Nicotiana tomentosiformis]
Tai6.1255	[V]	Defense mechanisms	Molecular Function: nucleotide binding (GO:0000166);; Biological Process: transport (GO:0006810);; Biological Process: cellular process (GO:0009987);; Molecular Function: ATPase activity (GO:0016887);;	K05665|0|sot:102591179|K05665 ATP-binding cassette, subfamily C (CFTR/MRP), member 1 | (RefSeq) putative ABC transporter C family member 15	--	[Q]	Secondary metabolites biosynthesis, transport and catabolism	ABC transporter transmembrane region;; Protein of unknown function (DUF498/DUF598)	ABC transporter C family member 9 GN=T2O9.140 OS=Arabidopsis thaliana (Mouse-ear cress) PE=2 SV=2	V	Defense mechanisms	PREDICTED: putative ABC transporter C family member 15 [Nicotiana sylvestris]
Tai6.1139	--	--	Molecular Function: RNA 7-methylguanosine cap binding (GO:0000340);; Molecular Function: translation initiation factor activity (GO:0003743);; Cellular Component: nucleus (GO:0005634);; Cellular Component: cytosol (GO:0005829);; Biological Process: translational initiation (GO:0006413);; Biological Process: negative regulation of defense response to virus (GO:0050687);;	K03259|1.73201e-35|mdm:103403580|K03259 translation initiation factor 4E | (RefSeq) eukaryotic translation initiation factor	RNA transport (ko03013)	[J]	Translation, ribosomal structure and biogenesis	Eukaryotic initiation factor 4E	Eukaryotic translation initiation factor isoform 4E-2 OS=Triticum aestivum (Wheat) PE=1 SV=1	J	Translation, ribosomal structure and biogenesis	eukaryotic translation initiation factor iso4E [Lactuca sativa]
Tai6.50354	--	--	--	--	--	--	--	--	--	S	Function unknown	PREDICTED: uncharacterized protein LOC104118754 [Nicotiana tomentosiformis]
Tai6.32026	--	--	Molecular Function: transcription cofactor activity (GO:0003712);; Molecular Function: histone acetyltransferase activity (GO:0004402);; Cellular Component: nucleus (GO:0005634);; Biological Process: regulation of transcription, DNA-templated (GO:0006355);; Molecular Function: zinc ion binding (GO:0008270);; Biological Process: histone acetylation (GO:0016573);;	--	--	[K]	Transcription	TAZ zinc finger	BTB/POZ and TAZ domain-containing protein 1 GN=BT1 OS=Arabidopsis thaliana (Mouse-ear cress) PE=1 SV=1	K	Transcription	unnamed protein product [Coffea canephora]
Ipomoea_batatas_newGene_7127	[O]	Posttranslational modification, protein turnover, chaperones	Molecular Function: serine-type endopeptidase activity (GO:0004252);; Cellular Component: cell wall (GO:0005618);;	--	--	--	--	Subtilase family	Subtilisin-like protease SBT5.6 OS=Arabidopsis thaliana OX=3702 GN=SBT5.6 PE=2 SV=1	--	--	PREDICTED: subtilisin-like protease SBT5.6 [Ipomoea nil]
Tai6.17068	--	--	Cellular Component: mitochondrial inner membrane (GO:0005743);; Biological Process: mitochondrial transport (GO:0006839);; Cellular Component: integral component of membrane (GO:0016021);;	--	--	[C]	Energy production and conversion	Mitochondrial carrier protein	Probable S-adenosylmethionine carrier 2, chloroplastic (Precursor) GN=SAMC2 OS=Arabidopsis thaliana (Mouse-ear cress) PE=2 SV=1	C	Energy production and conversion	PREDICTED: uncharacterized protein LOC104118722 [Nicotiana tomentosiformis]
Tai6.17882	--	--	--	K08770|5.47881e-43|tcc:TCM_020929|K08770 ubiquitin C | (RefSeq) Ubiquitin 4, putative isoform 1	--	[OR]	Posttranslational modification, protein turnover, chaperones;; General function prediction only	Ubiquitin family;; Ubiquitin-2 like Rad60 SUMO-like;; Ubiquitin-like domain	Ubiquitin-related 8 (Precursor) GN=UBQ8 OS=Arabidopsis thaliana (Mouse-ear cress) PE=3 SV=1	O	Posttranslational modification, protein turnover, chaperones	PREDICTED: polyubiquitin-like [Nicotiana tomentosiformis]
Ipomoea_batatas_newGene_31668	--	--	--	--	--	[R]	General function prediction only	Integrase core domain	Retrovirus-related Pol polyprotein from transposon TNT 1-94 OS=Nicotiana tabacum OX=4097 PE=2 SV=1	L	Replication, recombination and repair	PREDICTED: uncharacterized protein LOC105970659 [Erythranthe guttata]
Tai6.11336	--	--	--	--	--	--	--	Protein tyrosine kinase;; Protein kinase domain	G-type lectin S-receptor-like serine/threonine-protein kinase At4g03230 (Precursor) GN=At4g03230 OS=Arabidopsis thaliana (Mouse-ear cress) PE=3 SV=3	T	Signal transduction mechanisms	PREDICTED: G-type lectin S-receptor-like serine/threonine-protein kinase At4g27290 [Nicotiana sylvestris]
Tai6.7192	--	--	--	--	--	--	--	--	--	S	Function unknown	PREDICTED: uncharacterized protein LOC104223102 [Nicotiana sylvestris]
Ipomoea_batatas_newGene_12010	--	--	--	--	--	[R]	General function prediction only	--	--	S	Function unknown	PREDICTED: uncharacterized protein LOC109192125 [Ipomoea nil]
Ipomoea_batatas_newGene_71250	--	--	--	K15382|7.35243e-08|pper:PRUPE_ppa010181mg|K15382 solute carrier family 50 (sugar transporter) | (RefSeq) hypothetical protein	--	--	--	--	Bidirectional sugar transporter SWEET1 OS=Arabidopsis thaliana OX=3702 GN=SWEET1 PE=1 SV=1	U	Intracellular trafficking, secretion, and vesicular transport	PREDICTED: bidirectional sugar transporter SWEET1-like [Ipomoea nil]
Tai6.43067	[O]	Posttranslational modification, protein turnover, chaperones	--	K00799|6.64526e-75|sly:101244013|K00799 glutathione S-transferase [EC:2.5.1.18] | (RefSeq) probable glutathione S-transferase	Glutathione metabolism (ko00480)	[O]	Posttranslational modification, protein turnover, chaperones	Glutathione S-transferase, N-terminal domain;; Glutathione S-transferase, N-terminal domain;; Glutathione S-transferase, N-terminal domain;; Glutathione S-transferase, C-terminal domain;; Glutathione S-transferase, C-terminal domain	Probable glutathione S-transferase parA GN=PARA OS=Nicotiana tabacum (Common tobacco) PE=2 SV=1	O	Posttranslational modification, protein turnover, chaperones	unnamed protein product [Coffea canephora]
Ipomoea_batatas_newGene_25182	--	--	Biological Process: metabolic process (GO:0008152);; Biological Process: cellular process (GO:0009987);; Molecular Function: oxidoreductase activity, acting on the CH-CH group of donors, iron-sulfur protein as acceptor (GO:0016636);; Biological Process: single-organism process (GO:0044699);;	K08101|1.06411e-18|sot:102604691|K08101 phytochromobilin:ferredoxin oxidoreductase [EC:1.3.7.4] | (RefSeq) phytochromobilin:ferredoxin oxidoreductase, chloroplastic	Porphyrin and chlorophyll metabolism (ko00860)	--	--	--	Phytochromobilin:ferredoxin oxidoreductase, chloroplastic OS=Arabidopsis thaliana OX=3702 GN=HY2 PE=2 SV=1	H	Coenzyme transport and metabolism	PREDICTED: phytochromobilin:ferredoxin oxidoreductase, chloroplastic isoform X1 [Ipomoea nil]
Tai6.16793	[RTKL]	General function prediction only;; Signal transduction mechanisms;; Transcription;; Replication, recombination and repair	Biological Process: respiratory burst involved in defense response (GO:0002679);; Biological Process: cell surface pattern recognition receptor signaling pathway (GO:0002752);; Molecular Function: protein serine/threonine kinase activity (GO:0004674);; Molecular Function: ATP binding (GO:0005524);; Cellular Component: plasma membrane (GO:0005886);; Biological Process: protein targeting to membran…	K13429|0|sly:100736514|K13429 chitin elicitor receptor kinase 1 | (RefSeq) Bti9; LysM receptor-like kinase	Plant-pathogen interaction (ko04626)	--	--	Protein kinase domain;; Protein tyrosine kinase	Chitin elicitor receptor kinase 1 (Precursor) GN=MIL23.20 OS=Arabidopsis thaliana (Mouse-ear cress) PE=1 SV=1	T	Signal transduction mechanisms	LysM receptor-like kinase precursor [Solanum lycopersicum]
Ipomoea_batatas_newGene_10091	--	--	--	--	--	[T]	Signal transduction mechanisms	NB-ARC domain	Late blight resistance protein R1-A OS=Solanum demissum OX=50514 GN=R1A PE=3 SV=1	S	Function unknown	PREDICTED: putative late blight resistance protein homolog R1A-10 [Ipomoea nil]
Tai6.47433	[R]	General function prediction only	Molecular Function: protein kinase activity (GO:0004672);; Molecular Function: ATP binding (GO:0005524);; Biological Process: protein phosphorylation (GO:0006468);;	--	--	--	--	TPR repeat;; Protein tyrosine kinase;; Protein kinase domain	Probable serine/threonine-protein kinase At4g35230 GN=At4g35230 OS=Arabidopsis thaliana (Mouse-ear cress) PE=1 SV=1	T	Signal transduction mechanisms	receptor protein kinase, putative [Ricinus communis]
Ipomoea_batatas_newGene_13669	--	--	Molecular Function: copper ion binding (GO:0005507);; Cellular Component: plant-type cell wall (GO:0009505);; Cellular Component: plasmodesma (GO:0009506);; Molecular Function: oxidoreductase activity, oxidizing metal ions (GO:0016722);; Biological Process: oxidation-reduction process (GO:0055114);;	--	--	[Q]	Secondary metabolites biosynthesis, transport and catabolism	Multicopper oxidase	L-ascorbate oxidase homolog OS=Brassica napus OX=3708 GN=Bp10 PE=2 SV=1	Q	Secondary metabolites biosynthesis, transport and catabolism	PREDICTED: L-ascorbate oxidase homolog [Ipomoea nil]
Tai6.33065	--	--	Molecular Function: enzyme inhibitor activity (GO:0004857);; Cellular Component: cell wall (GO:0005618);; Molecular Function: pectinesterase activity (GO:0030599);; Biological Process: cell wall modification (GO:0042545);; Biological Process: negative regulation of catalytic activity (GO:0043086);; Molecular Function: aspartyl esterase activity (GO:0045330);; Biological Process: pectin catabolic …	K01051|3.02883e-180|vvi:100255703|K01051 pectinesterase [EC:3.1.1.11] | (RefSeq) pectinesterase 2	Pentose and glucuronate interconversions (ko00040);; Starch and sucrose metabolism (ko00500)	--	--	Pectinesterase	Pectinesterase 2 (Precursor) GN=PECS-2.1 OS=Citrus sinensis (Sweet orange) PE=2 SV=1	G	Carbohydrate transport and metabolism	PREDICTED: pectinesterase 2 [Vitis vinifera]
Ipomoea_batatas_newGene_31967	--	--	--	--	--	[R]	General function prediction only	PPR repeat;; PPR repeat family;; PPR repeat;; Pentatricopeptide repeat domain	Putative pentatricopeptide repeat-containing protein At5g59200, chloroplastic OS=Arabidopsis thaliana OX=3702 GN=PCMP-E41 PE=3 SV=1	S	Function unknown	PREDICTED: pentatricopeptide repeat-containing protein At3g29230-like [Ipomoea nil]
Ipomoea_batatas_newGene_11271	--	--	--	--	--	--	--	Protein of unknown function (DUF688)	--	--	--	PREDICTED: uncharacterized protein LOC109168038 isoform X1 [Ipomoea nil]
Ipomoea_batatas_newGene_18697	--	--	Molecular Function: zinc ion binding (GO:0008270);;	--	--	[K]	Transcription	--	--	O	Posttranslational modification, protein turnover, chaperones	PREDICTED: uncharacterized protein LOC109149358 isoform X2 [Ipomoea nil]
Tai6.4379	--	--	--	--	--	--	--	--	F-box protein At2g26850 GN=At2g26850 OS=Arabidopsis thaliana (Mouse-ear cress) PE=2 SV=1	R	General function prediction only	PREDICTED: F-box protein At2g26850-like isoform X2 [Nicotiana tomentosiformis]
Ipomoea_batatas_newGene_41742	--	--	Cellular Component: membrane (GO:0016020);;	--	--	--	--	Pollen allergen;; Lytic transglycolase	Putative expansin-B2 OS=Arabidopsis thaliana OX=3702 GN=EXPB2 PE=3 SV=2	G	Carbohydrate transport and metabolism	PREDICTED: expansin-B15-like [Ipomoea nil]
Ipomoea_batatas_newGene_65399	--		--	--	--	--	--	Protein tyrosine kinase;; Protein kinase domain	Probable LRR receptor-like serine/threonine-protein kinase At1g51820 OS=Arabidopsis thaliana OX=3702 GN=At1g51820 PE=2 SV=1	T	Signal transduction mechanisms	PREDICTED: putative leucine-rich repeat receptor-like serine/threonine-protein kinase At2g19230 isoform X1 [Ipomoea nil]
Ipomoea_batatas_newGene_20299	--	--	--	--	--	--	--	--	--	--	--	PREDICTED: putative late blight resistance protein homolog R1A-4 [Ipomoea nil]
Tai6.13862	--	--	Molecular Function: transferase activity (GO:0016740);;	K00799|5.03214e-34|pmum:103331300|K00799 glutathione S-transferase [EC:2.5.1.18] | (RefSeq) probable glutathione S-transferase	Glutathione metabolism (ko00480)	[O]	Posttranslational modification, protein turnover, chaperones	Glutathione S-transferase, N-terminal domain	Glutathione S-transferase U7 GN=F16P2.20 OS=Arabidopsis thaliana (Mouse-ear cress) PE=2 SV=1	O	Posttranslational modification, protein turnover, chaperones	PREDICTED: probable glutathione S-transferase [Prunus mume]
Ipomoea_batatas_newGene_5736	--	--	--	--	--	--	--	--	Protein ENHANCED DISEASE RESISTANCE 2 OS=Arabidopsis thaliana OX=3702 GN=EDR2 PE=2 SV=1	S	Function unknown	PREDICTED: protein ENHANCED DISEASE RESISTANCE 2-like [Ipomoea nil]
Ipomoea_batatas_newGene_15251	--	--	--	--	--	--	--	--	Putative late blight resistance protein homolog R1B-13 OS=Solanum demissum OX=50514 GN=R1B-13 PE=3 SV=1	S	Function unknown	PREDICTED: putative late blight resistance protein homolog R1A-4 [Ipomoea nil]
Tai6.37964	--	--	--	K14500|4.32273e-90|sot:102604642|K14500 BR-signaling kinase [EC:2.7.11.1] | (RefSeq) probable serine/threonine-protein kinase At4g35230	Plant hormone signal transduction (ko04075)	--	--	Protein tyrosine kinase;; Protein kinase domain	Probable serine/threonine-protein kinase At4g35230 GN=At4g35230 OS=Arabidopsis thaliana (Mouse-ear cress) PE=1 SV=1	T	Signal transduction mechanisms	PREDICTED: probable serine/threonine-protein kinase At4g35230 [Sesamum indicum]
Tai6.46939	[T]	Signal transduction mechanisms	Molecular Function: hydrolase activity (GO:0016787);;	K04382|3.40752e-12|ath:AT2G42500|K04382 serine/threonine-protein phosphatase 2A catalytic subunit [EC:3.1.3.16] | (RefSeq) PP2A-3; protein phosphatase 2A-3	mRNA surveillance pathway (ko03015)	[T]	Signal transduction mechanisms	Calcineurin-like phosphoesterase	Serine/threonine-protein phosphatase PP2A catalytic subunit OS=Nicotiana tabacum (Common tobacco) PE=2 SV=1	T	Signal transduction mechanisms	Ser/Thr protein phosphatase homologous to PP2A [Malus domestica]
Tai6.41597	[O]	Posttranslational modification, protein turnover, chaperones	Cellular Component: ubiquitin ligase complex (GO:0000151);; Molecular Function: ubiquitin-protein transferase activity (GO:0004842);; Biological Process: protein ubiquitination (GO:0016567);;	K10588|0|sot:102582735|K10588 ubiquitin-protein ligase E3 B [EC:2.3.2.26] | (RefSeq) E3 ubiquitin-protein ligase UPL7	Ubiquitin mediated proteolysis (ko04120)	[O]	Posttranslational modification, protein turnover, chaperones	HECT-domain (ubiquitin-transferase)	E3 ubiquitin-protein ligase UPL7 GN=UPL7 OS=Arabidopsis thaliana (Mouse-ear cress) PE=2 SV=1	O	Posttranslational modification, protein turnover, chaperones	PREDICTED: E3 ubiquitin-protein ligase UPL7 [Nicotiana sylvestris]
Ipomoea_batatas_newGene_2850	--	--	Biological Process: gene silencing by RNA (GO:0031047);;	--	--	--	--	--	Factor of DNA methylation 2 OS=Arabidopsis thaliana OX=3702 GN=FDM2 PE=1 SV=1	--	--	PREDICTED: factor of DNA methylation 4-like isoform X1 [Ipomoea nil]
Ipomoea_batatas_newGene_565	--	--	--	--	--	--	--	--	--	S	Function unknown	PREDICTED: uncharacterized protein LOC109168135 [Ipomoea nil]
Ipomoea_batatas_newGene_14559	--		Molecular Function: kinase activity (GO:0016301);;	--	--	--	--	Protein kinase domain;; Protein tyrosine kinase;; D-mannose binding lectin;; PAN-like domain	G-type lectin S-receptor-like serine/threonine-protein kinase SD2-5 OS=Arabidopsis thaliana OX=3702 GN=SD25 PE=1 SV=1	--	--	PREDICTED: G-type lectin S-receptor-like serine/threonine-protein kinase SD2-5 isoform X1 [Ipomoea nil]
Ipomoea_batatas_newGene_31645	--	--	Molecular Function: electron carrier activity (GO:0009055);; Cellular Component: integral component of membrane (GO:0016021);; Cellular Component: anchored component of plasma membrane (GO:0046658);;	--	--	--	--	Plastocyanin-like domain	Blue copper protein OS=Pisum sativum OX=3888 PE=2 SV=1	S	Function unknown	PREDICTED: blue copper protein-like [Ipomoea nil]
Ipomoea_batatas_newGene_58621	[P]	Inorganic ion transport and metabolism	Molecular Function: potassium ion transmembrane transporter activity (GO:0015079);; Cellular Component: integral component of membrane (GO:0016021);; Biological Process: potassium ion transmembrane transport (GO:0071805);;	K03549|0|sot:102587299|K03549 KUP system potassium uptake protein | (RefSeq) potassium transporter 4-like	--	--	--	K+ potassium transporter	Potassium transporter 4 OS=Arabidopsis thaliana OX=3702 GN=POT4 PE=1 SV=2	P	Inorganic ion transport and metabolism	PREDICTED: potassium transporter 4-like [Ipomoea nil]
Tai6.47879	[PR]	Inorganic ion transport and metabolism;; General function prediction only	Cellular Component: chloroplast inner membrane (GO:0009706);; Molecular Function: chlorophyllide a oxygenase [overall] activity (GO:0010277);; Cellular Component: integral component of membrane (GO:0016021);; Molecular Function: vanillate monooxygenase activity (GO:0018489);; Biological Process: protein targeting to chloroplast (GO:0045036);; Molecular Function: metal ion binding (GO:0046872);; M…	--	--	--	--	Pheophorbide a oxygenase;; Rieske [2Fe-2S] domain	Protein TIC 55, chloroplastic (Precursor) GN=TIC55 OS=Pisum sativum (Garden pea) PE=1 SV=1	S	Function unknown	PREDICTED: protein TIC 55, chloroplastic [Nicotiana tomentosiformis]
Tai6.40931	[J]	Translation, ribosomal structure and biogenesis	Molecular Function: threonine-tRNA ligase activity (GO:0004829);; Molecular Function: ATP binding (GO:0005524);; Cellular Component: cytoplasm (GO:0005737);; Biological Process: threonyl-tRNA aminoacylation (GO:0006435);; Molecular Function: hydrolase activity (GO:0016787);;	K01868|3.11812e-76|vvi:100256277|K01868 threonyl-tRNA synthetase [EC:6.1.1.3] | (RefSeq) threonine--tRNA ligase, chloroplastic/mitochondrial 2	Aminoacyl-tRNA biosynthesis (ko00970)	[J]	Translation, ribosomal structure and biogenesis	--	--	J	Translation, ribosomal structure and biogenesis	PREDICTED: probable threonine--tRNA ligase, cytoplasmic [Nicotiana sylvestris]
Ipomoea_batatas_newGene_5261	--	--	Biological Process: multicellular organism development (GO:0007275);;	--	--	--	--	--	Protein RST1 OS=Arabidopsis thaliana OX=3702 GN=RST1 PE=2 SV=2	S	Function unknown	PREDICTED: protein RST1 isoform X4 [Ipomoea nil]
Ipomoea_batatas_newGene_68531	--	--	--	--	--	--	--	Sieve element occlusion C-terminus;; Sieve element occlusion N-terminus	Protein SIEVE ELEMENT OCCLUSION B OS=Arabidopsis thaliana OX=3702 GN=SEOB PE=1 SV=1	S	Function unknown	PREDICTED: protein SIEVE ELEMENT OCCLUSION B-like [Ipomoea nil]
Tai6.42228	[E]	Amino acid transport and metabolism	Biological Process: oligopeptide transport (GO:0006857);; Molecular Function: nitrate transmembrane transporter activity (GO:0015112);; Biological Process: nitrate transport (GO:0015706);; Cellular Component: membrane (GO:0016020);;	K14638|0|sot:102604984|K14638 solute carrier family 15 (peptide/histidine transporter), member 3/4 | (RefSeq) protein NRT1/ PTR FAMILY 7.3-like	--	[E]	Amino acid transport and metabolism	POT family	Protein NRT1/ PTR FAMILY 7.3 GN=F5D14.23 OS=Arabidopsis thaliana (Mouse-ear cress) PE=1 SV=2	P	Inorganic ion transport and metabolism	PREDICTED: protein NRT1/ PTR FAMILY 7.3 isoform X3 [Nicotiana sylvestris]
Tai6.37074	--	--	Molecular Function: DNA binding (GO:0003677);;	K09338|1.3714e-63|sly:101251349|K09338 homeobox-leucine zipper protein | (RefSeq) homeobox-leucine zipper protein ATHB-40	--	[K]	Transcription	Homeobox domain	Homeobox-leucine zipper protein ATHB-40 GN=ATHB-40 OS=Arabidopsis thaliana (Mouse-ear cress) PE=2 SV=3	K	Transcription	PREDICTED: homeobox-leucine zipper protein ATHB-40 [Solanum lycopersicum]
Tai6.18512	--	--	Biological Process: triose phosphate transport (GO:0015717);; Cellular Component: membrane (GO:0016020);; Molecular Function: substrate-specific transmembrane transporter activity (GO:0022891);; Biological Process: cellular metabolic process (GO:0044237);; Biological Process: primary metabolic process (GO:0044238);; Cellular Component: chloroplast part (GO:0044434);; Biological Process: organic s…	K15283|1.08844e-60|vvi:100257292|K15283 solute carrier family 35, member E1 | (RefSeq) triose phosphate/phosphate translocator, chloroplastic	--	[GE]	Carbohydrate transport and metabolism;; Amino acid transport and metabolism	--	Triose phosphate/phosphate translocator, chloroplastic (Precursor) GN=TPT OS=Flaveria pringlei PE=2 SV=1	EG	Amino acid transport and metabolism;; Carbohydrate transport and metabolism	PREDICTED: triose phosphate/phosphate translocator, chloroplastic [Sesamum indicum]
Ipomoea_batatas_newGene_31594	--	--	Molecular Function: binding (GO:0005488);; Cellular Component: endomembrane system (GO:0012505);; Cellular Component: membrane (GO:0016020);;	--	--	[T]	Signal transduction mechanisms	--	Receptor-like serine/threonine-protein kinase NCRK OS=Arabidopsis thaliana OX=3702 GN=NCRK PE=1 SV=1	T	Signal transduction mechanisms	PREDICTED: receptor-like serine/threonine-protein kinase NCRK [Ipomoea nil]
Tai6.41056	[BK]	Chromatin structure and dynamics;; Transcription	--	--	--	[K]	Transcription	Bromodomain	Transcription factor GTE2 GN=GTE2 OS=Arabidopsis thaliana (Mouse-ear cress) PE=2 SV=2	K	Transcription	PSTVd RNA-binding protein Virp1d [Solanum lycopersicum]
Tai6.16774	--	--	Molecular Function: magnesium ion binding (GO:0000287);; Molecular Function: glutathione synthase activity (GO:0004363);; Molecular Function: ATP binding (GO:0005524);; Cellular Component: cytosol (GO:0005829);; Biological Process: glutathione biosynthetic process (GO:0006750);; Biological Process: toxin catabolic process (GO:0009407);; Cellular Component: chloroplast (GO:0009507);; Biological Pr…	K01920|5.66425e-79|sot:102589405|K01920 glutathione synthase [EC:6.3.2.3] | (RefSeq) glutathione synthetase, chloroplastic	Cysteine and methionine metabolism (ko00270);; Glutathione metabolism (ko00480)	[Q]	Secondary metabolites biosynthesis, transport and catabolism	Eukaryotic glutathione synthase, ATP binding domain	Glutathione synthetase, chloroplastic (Precursor) GN=GSH2 OS=Solanum lycopersicum (Tomato) PE=2 SV=1	Q	Secondary metabolites biosynthesis, transport and catabolism	PREDICTED: glutathione synthetase, chloroplastic-like [Solanum tuberosum]
Ipomoea_batatas_newGene_15634	--	--	Molecular Function: GTPase activator activity (GO:0005096);; Cellular Component: intracellular (GO:0005622);; Biological Process: intracellular protein transport (GO:0006886);; Cellular Component: endomembrane system (GO:0012505);; Molecular Function: Rab GTPase binding (GO:0017137);; Biological Process: regulation of vesicle fusion (GO:0031338);; Biological Process: activation of GTPase activity…	--	--	[R]	General function prediction only	--	--	S	Function unknown	PREDICTED: TBC1 domain family member 13 [Ipomoea nil]
Tai6.12469	--	--	Molecular Function: aldo-keto reductase (NADP) activity (GO:0004033);; Molecular Function: glutamate dehydrogenase [NAD(P)+] activity (GO:0004353);; Cellular Component: cytosol (GO:0005829);; Biological Process: cellular amino acid metabolic process (GO:0006520);; Molecular Function: L-galactose dehydrogenase activity (GO:0010349);; Biological Process: L-ascorbic acid biosynthetic process (GO:001…	K17744|9.8211e-35|pop:POPTR_0009s08490g|K17744 L-galactose dehydrogenase [EC:1.1.1.316] | (RefSeq) POPTRDRAFT_833135; L-galactose dehydrogenase family protein	Ascorbate and aldarate metabolism (ko00053)	[C]	Energy production and conversion	Aldo/keto reductase family	L-galactose dehydrogenase GN=LGALDH OS=Arabidopsis thaliana (Mouse-ear cress) PE=1 SV=1	C	Energy production and conversion	D-arabinose 1-dehydrogenase [Gossypium arboreum]
Tai6.34005	--	--	Molecular Function: RNA polymerase II transcription cofactor activity (GO:0001104);; Biological Process: regulation of transcription from RNA polymerase II promoter (GO:0006357);; Cellular Component: mediator complex (GO:0016592);;	--	--	--	--	--	Mediator of RNA polymerase II transcription subunit 12 GN=F5I10.24 OS=Arabidopsis thaliana (Mouse-ear cress) PE=1 SV=1	K	Transcription	PREDICTED: mediator of RNA polymerase II transcription subunit 12 [Nicotiana tomentosiformis]
Ipomoea_batatas_newGene_24862	--	--	--	--	--	--	--	Potato type II proteinase inhibitor family	Proteinase inhibitor type-2 CEVI57 OS=Solanum lycopersicum OX=4081 GN=CEVI57 PE=2 SV=1	--	--	PREDICTED: proteinase inhibitor type-2 CEVI57-like [Ipomoea nil]
Ipomoea_batatas_newGene_8038	--	--	--	--	--	[GMW]	Carbohydrate transport and metabolism;; Cell wall/membrane/envelope biogenesis;; Extracellular structures	--	--	S	Function unknown	PREDICTED: probable glucuronoxylan glucuronosyltransferase F8H isoform X2 [Oryza sativa Japonica Group]
Tai6.27068	[J]	Translation, ribosomal structure and biogenesis	Biological Process: RNA methylation (GO:0001510);; Biological Process: pseudouridine synthesis (GO:0001522);; Molecular Function: RNA binding (GO:0003723);; Cellular Component: nucleolus (GO:0005730);; Cellular Component: cytosol (GO:0005829);; Biological Process: purine nucleotide biosynthetic process (GO:0006164);; Biological Process: RNA processing (GO:0006396);; Cellular Component: plasmodesm…	K11131|0|vvi:100258019|K11131 H/ACA ribonucleoprotein complex subunit 4 [EC:5.4.99.-] | (RefSeq) H/ACA ribonucleoprotein complex subunit 4	Ribosome biogenesis in eukaryotes (ko03008)	[J]	Translation, ribosomal structure and biogenesis	DKCLD (NUC011) domain;; TruB family pseudouridylate synthase (N terminal domain);; PUA domain;; Hsp20/alpha crystallin family	H/ACA ribonucleoprotein complex subunit 4 GN=F24I3.230 OS=Arabidopsis thaliana (Mouse-ear cress) PE=1 SV=1	J	Translation, ribosomal structure and biogenesis	PREDICTED: H/ACA ribonucleoprotein complex subunit 4 [Nicotiana sylvestris]
Ipomoea_batatas_newGene_9043	[X]	--	--	--	--	[R]	General function prediction only	Integrase core domain	Uncharacterized mitochondrial protein AtMg00750 OS=Arabidopsis thaliana OX=3702 GN=AtMg00750 PE=4 SV=1	L	Replication, recombination and repair	PREDICTED: uncharacterized protein LOC109174985 [Ipomoea nil]
Tai6.6818	[RTKL]	General function prediction only;; Signal transduction mechanisms;; Transcription;; Replication, recombination and repair	--	--	--	--	--	Protein kinase domain;; Protein tyrosine kinase	Probable LRR receptor-like serine/threonine-protein kinase At3g47570 (Precursor) GN=At3g47570 OS=Arabidopsis thaliana (Mouse-ear cress) PE=2 SV=1	S	Function unknown	PREDICTED: putative receptor-like protein kinase At3g47110 [Sesamum indicum]
Tai6.2816	--	--	--	--	--	[R]	General function prediction only	--	--	R	General function prediction only	PREDICTED: uncharacterized protein LOC104095670 [Nicotiana tomentosiformis]
Tai6.9595	--	--	--	--	--	--	--	--	--	U	Intracellular trafficking, secretion, and vesicular transport	PREDICTED: TBC1 domain family member 8B [Vitis vinifera]
Ipomoea_batatas_newGene_47552	[G]	Carbohydrate transport and metabolism	Molecular Function: beta-galactosidase activity (GO:0004565);; Cellular Component: cell wall (GO:0005618);; Cellular Component: vacuole (GO:0005773);; Biological Process: carbohydrate metabolic process (GO:0005975);; Molecular Function: carbohydrate binding (GO:0030246);;	--	--	[G]	Carbohydrate transport and metabolism	Glycosyl hydrolases family 35	Beta-galactosidase 3 OS=Arabidopsis thaliana OX=3702 GN=BGAL3 PE=2 SV=1	G	Carbohydrate transport and metabolism	PREDICTED: beta-galactosidase 3-like [Ipomoea nil]
Ipomoea_batatas_newGene_62660	--	--	Molecular Function: transcription factor activity, sequence-specific DNA binding (GO:0003700);; Biological Process: transcription, DNA-templated (GO:0006351);; Molecular Function: sequence-specific DNA binding (GO:0043565);; Cellular Component: intracellular part (GO:0044424);;	--	--	[K]	Transcription	--	GATA transcription factor 9 OS=Arabidopsis thaliana OX=3702 GN=GATA9 PE=2 SV=1	K	Transcription	PREDICTED: GATA transcription factor 9-like [Ipomoea nil]
Tai6.42843	--	--	Molecular Function: catalytic activity (GO:0003824);; Biological Process: metabolic process (GO:0008152);; Cellular Component: membrane (GO:0016020);;	--	--	[GMW]	Carbohydrate transport and metabolism;; Cell wall/membrane/envelope biogenesis;; Extracellular structures	Exostosin family	Probable arabinosyltransferase ARAD2 GN=ARAD2 OS=Arabidopsis thaliana (Mouse-ear cress) PE=1 SV=1	GMW	Carbohydrate transport and metabolism;; Cell wall/membrane/envelope biogenesis;; Extracellular structures	PREDICTED: probable arabinosyltransferase ARAD2 [Nicotiana sylvestris]
Tai6.35242	--	--	Molecular Function: mRNA binding (GO:0003729);; Cellular Component: mRNA cleavage factor complex (GO:0005849);; Biological Process: mRNA polyadenylation (GO:0006378);; Molecular Function: hydrolase activity (GO:0016787);;	K14397|1.87258e-72|vvi:100261950|K14397 cleavage and polyadenylation specificity factor subunit 5 | (RefSeq) pre-mRNA cleavage factor Im 25 kDa subunit 2	mRNA surveillance pathway (ko03015)	[A]	RNA processing and modification	Nucleotide hydrolase	Pre-mRNA cleavage factor Im 25 kDa subunit 2 {ECO:0000303|PubMed:18479511} OS=Arabidopsis thaliana (Mouse-ear cress) PE=1 SV=1	A	RNA processing and modification	PREDICTED: pre-mRNA cleavage factor Im 25 kDa subunit 2-like [Sesamum indicum]
Tai6.51709	[RTKL]	General function prediction only;; Signal transduction mechanisms;; Transcription;; Replication, recombination and repair	Biological Process: activation of MAPKK activity (GO:0000186);; Molecular Function: MAP kinase kinase kinase activity (GO:0004709);; Molecular Function: ATP binding (GO:0005524);;	--	--	[T]	Signal transduction mechanisms	Protein kinase domain;; Protein tyrosine kinase	Pto-interacting protein 1 OS=Solanum lycopersicum (Tomato) PE=1 SV=2	T	Signal transduction mechanisms	hypothetical protein EUGRSUZ_A01018 [Eucalyptus grandis]
Tai6.27702	[J]	Translation, ribosomal structure and biogenesis	--	K05542|0|sly:101247588|K05542 tRNA-dihydrouridine synthase 1 [EC:1.3.1.88] | (RefSeq) tRNA-dihydrouridine(16/17) synthase [NAD(P)(+)]-like	--	[J]	Translation, ribosomal structure and biogenesis	Dihydrouridine synthase (Dus);; Histidine biosynthesis protein	tRNA-dihydrouridine(47) synthase [NAD(P)(+)]-like OS=Oryza sativa subsp. japonica (Rice) PE=2 SV=2	J	Translation, ribosomal structure and biogenesis	PREDICTED: tRNA-dihydrouridine(16/17) synthase [NAD(P)(+)]-like [Nicotiana sylvestris]
Ipomoea_batatas_newGene_17235	--	--	--	--	--	[R]	General function prediction only	Reverse transcriptase (RNA-dependent DNA polymerase);; zinc-binding in reverse transcriptase	Putative ribonuclease H protein At1g65750 OS=Arabidopsis thaliana OX=3702 GN=At1g65750 PE=3 SV=1	S	Function unknown	PREDICTED: uncharacterized protein LOC109181280 [Ipomoea nil]
Tai6.36932	[U]	Intracellular trafficking, secretion, and vesicular transport	Cellular Component: plasma membrane (GO:0005886);; Cellular Component: chloroplast (GO:0009507);; Cellular Component: integral component of membrane (GO:0016021);; Biological Process: vesicle-mediated transport (GO:0016192);;	K08511|1.30211e-131|sly:101259877|K08511 vesicle-associated membrane protein 72 | (RefSeq) vesicle-associated membrane protein 722	--	[U]	Intracellular trafficking, secretion, and vesicular transport	Synaptobrevin;; Regulated-SNARE-like domain	Vesicle-associated membrane protein 722 GN=F25I18.14 OS=Arabidopsis thaliana (Mouse-ear cress) PE=2 SV=2	U	Intracellular trafficking, secretion, and vesicular transport	hypothetical protein MIMGU_mgv1a013442mg [Erythranthe guttata]
Ipomoea_batatas_newGene_54450	[G]	Carbohydrate transport and metabolism	Biological Process: polysaccharide catabolic process (GO:0000272);; Molecular Function: hydrolase activity, acting on glycosyl bonds (GO:0016798);; Cellular Component: intracellular part (GO:0044424);;	K01177|3.54782e-132|sind:105171828|K01177 beta-amylase [EC:3.2.1.2] | (RefSeq) beta-amylase 1, chloroplastic	Starch and sucrose metabolism (ko00500)	--	--	Glycosyl hydrolase family 14;; Glycosyl hydrolase family 14	Beta-amylase 1, chloroplastic OS=Arabidopsis thaliana OX=3702 GN=BAM1 PE=1 SV=1	S	Function unknown	PREDICTED: beta-amylase 1, chloroplastic-like [Ipomoea nil]
Ipomoea_batatas_newGene_36103	--	--	Molecular Function: acetylglucosaminyltransferase activity (GO:0008375);; Cellular Component: integral component of membrane (GO:0016021);;	--	--	--	--	Core-2/I-Branching enzyme	--	S	Function unknown	PREDICTED: uncharacterized protein LOC109192218 [Ipomoea nil]
Tai6.45725	--	--	--	K17613|4.2831e-08|pvu:PHAVU_009G112700g|K17613 calcineurin-binding protein cabin-1 | (RefSeq) hypothetical protein	--	--	--	--	--	S	Function unknown	hypothetical protein PHAVU_009G112700g [Phaseolus vulgaris]
Tai6.53024	--	--	--	--	--	[D]	Cell cycle control, cell division, chromosome partitioning	--	--	D	Cell cycle control, cell division, chromosome partitioning	PREDICTED: uncharacterized protein LOC102604479 [Solanum tuberosum]
Ipomoea_batatas_newGene_15786	--	--	--	--	--	--	--	--	--	S	Function unknown	PREDICTED: uncharacterized protein LOC109189790 [Ipomoea nil]
Ipomoea_batatas_newGene_38631	[I]	Lipid transport and metabolism	Molecular Function: transferase activity (GO:0016740);;	--	--	--	--	SAM dependent carboxyl methyltransferase	Salicylate carboxymethyltransferase OS=Clarkia breweri OX=36903 GN=SAMT PE=1 SV=1	S	Function unknown	PREDICTED: salicylate carboxymethyltransferase-like [Ipomoea nil]
Ipomoea_batatas_newGene_67691	--	--	Molecular Function: Rho guanyl-nucleotide exchange factor activity (GO:0005089);; Biological Process: positive regulation of GTPase activity (GO:0043547);;	--	--	--	--	PRONE (Plant-specific Rop nucleotide exchanger)	Rop guanine nucleotide exchange factor 3 OS=Arabidopsis thaliana OX=3702 GN=ROPGEF3 PE=2 SV=1	S	Function unknown	PREDICTED: rop guanine nucleotide exchange factor 3 isoform X1 [Ipomoea nil]
Ipomoea_batatas_newGene_10414	--	--	Biological Process: cytidine to uridine editing (GO:0016554);;	--	--	[R]	General function prediction only	PPR repeat;; PPR repeat family;; PPR repeat;; Pentatricopeptide repeat domain;; Tetratricopeptide repeat	Pentatricopeptide repeat-containing protein At1g62260, mitochondrial OS=Arabidopsis thaliana OX=3702 GN=PCMP-E10 PE=2 SV=1	S	Function unknown	PREDICTED: pentatricopeptide repeat-containing protein At1g62260, mitochondrial [Ipomoea nil]
Tai6.36836	[LKJ]	Replication, recombination and repair;; Transcription;; Translation, ribosomal structure and biogenesis	Molecular Function: nucleic acid binding (GO:0003676);; Molecular Function: ATP binding (GO:0005524);; Cellular Component: nucleus (GO:0005634);; Molecular Function: ATP-dependent helicase activity (GO:0008026);; Biological Process: pyrimidine ribonucleotide biosynthetic process (GO:0009220);;	--	--	[A]	RNA processing and modification	Helicase conserved C-terminal domain;; Heavy-metal-associated domain;; Heavy-metal-associated domain	DEAD-box ATP-dependent RNA helicase 10 GN=RH10 OS=Arabidopsis thaliana (Mouse-ear cress) PE=2 SV=2	A	RNA processing and modification	PREDICTED: DEAD-box ATP-dependent RNA helicase 10-like, partial [Cucumis sativus]
Tai6.19497	[R]	General function prediction only	Biological Process: coumarin biosynthetic process (GO:0009805);; Biological Process: lignin biosynthetic process (GO:0009809);; Biological Process: methylation (GO:0032259);; Molecular Function: caffeoyl-CoA O-methyltransferase activity (GO:0042409);; Biological Process: response to cadmium ion (GO:0046686);; Molecular Function: metal ion binding (GO:0046872);;	K00588|1.87117e-44|sly:101265977|K00588 caffeoyl-CoA O-methyltransferase [EC:2.1.1.104] | (RefSeq) caffeoyl-CoA O-methyltransferase	Phenylalanine metabolism (ko00360);; Phenylpropanoid biosynthesis (ko00940);; Flavonoid biosynthesis (ko00941);; Stilbenoid, diarylheptanoid and gingerol biosynthesis (ko00945)	[Q]	Secondary metabolites biosynthesis, transport and catabolism	O-methyltransferase	Caffeoyl-CoA O-methyltransferase 2 GN=CCOAOMT2 OS=Populus trichocarpa (Western balsam poplar) PE=2 SV=1	Q	Secondary metabolites biosynthesis, transport and catabolism	caffeoyl-CoA O-methyltransferase [Leucaena leucocephala]
Tai6.25934	[R]	General function prediction only	--	K15153|9.9173e-64|sly:101246697|K15153 mediator of RNA polymerase II transcription subunit 31 | (RefSeq) mediator of RNA polymerase II transcription subunit 31	--	[KL]	Transcription;; Replication, recombination and repair	SOH1	Mediator of RNA polymerase II transcription subunit 31 GN=F28I16.60 OS=Arabidopsis thaliana (Mouse-ear cress) PE=1 SV=1	K	Transcription	unnamed protein product [Coffea canephora]
Tai6.44939	--	--	--	--	--	--	--	Mitochondrial ATPase inhibitor, IATP	--	S	Function unknown	PREDICTED: rho GTPase-activating protein gacHH-like [Solanum tuberosum]
Tai6.16755	[J]	Translation, ribosomal structure and biogenesis	Molecular Function: iron ion binding (GO:0005506);; Biological Process: translation (GO:0006412);; Cellular Component: plant-type cell wall (GO:0009505);; Cellular Component: chloroplast stroma (GO:0009570);; Molecular Function: peptide deformylase activity (GO:0042586);; Biological Process: co-translational protein modification (GO:0043686);;	--	--	[J]	Translation, ribosomal structure and biogenesis	Polypeptide deformylase;; Glyoxalase/Bleomycin resistance protein/Dioxygenase superfamily	Peptide deformylase 1A, chloroplastic (Precursor) GN=PDF1A OS=Solanum lycopersicum (Tomato) PE=2 SV=1	J	Translation, ribosomal structure and biogenesis	PREDICTED: peptide deformylase 1A, chloroplastic [Sesamum indicum]
Tai6.15385	[IQR]	Lipid transport and metabolism;; Secondary metabolites biosynthesis, transport and catabolism;; General function prediction only	Biological Process: metabolic process (GO:0008152);; Molecular Function: oxidoreductase activity (GO:0016491);;	K08081|2.06641e-112|pop:POPTR_0006s09080g|K08081 tropinone reductase I [EC:1.1.1.206] | (RefSeq) POPTRDRAFT_717182; hypothetical protein	Tropane, piperidine and pyridine alkaloid biosynthesis (ko00960)	[R]	General function prediction only	short chain dehydrogenase;; Enoyl-(Acyl carrier protein) reductase;; KR domain	Tropinone reductase homolog OS=Datura stramonium (Jimsonweed) PE=2 SV=1	Q	Secondary metabolites biosynthesis, transport and catabolism	RecName: Full=Tropinone reductase homolog; AltName: Full=P29X [Datura stramonium]
Ipomoea_batatas_newGene_47493	--	--	Cellular Component: integral component of membrane (GO:0016021);; Molecular Function: cellulose synthase (UDP-forming) activity (GO:0016760);; Biological Process: cellulose biosynthetic process (GO:0030244);;	K10999|1.86531e-147|sind:105167840|K10999 cellulose synthase A [EC:2.4.1.12] | (RefSeq) cellulose synthase A catalytic subunit 8 [UDP-forming]-like	--	--	--	Cellulose synthase	Cellulose synthase A catalytic subunit 8 [UDP-forming] OS=Arabidopsis thaliana OX=3702 GN=CESA8 PE=1 SV=1	M	Cell wall/membrane/envelope biogenesis	PREDICTED: cellulose synthase A catalytic subunit 8 [UDP-forming] [Ipomoea nil]
Tai6.31622	--	--	--	--	--	--	--	Myb-like DNA-binding domain;; MYB-CC type transfactor, LHEQLE motif	Myb family transcription factor APL GN=APL OS=Arabidopsis thaliana (Mouse-ear cress) PE=2 SV=2	K	Transcription	PREDICTED: myb family transcription factor APL isoform X1 [Sesamum indicum]
Ipomoea_batatas_newGene_22781	--	--	--	--	--	[R]	General function prediction only	--	Topless-related protein 4 OS=Arabidopsis thaliana OX=3702 GN=TPR4 PE=1 SV=2	S	Function unknown	WD40 domain-containing protein [Cephalotus follicularis]
Ipomoea_batatas_newGene_28682	--	--	--	--	--	[T]	Signal transduction mechanisms	--	Probable receptor-like protein kinase At1g80640 OS=Arabidopsis thaliana OX=3702 GN=At1g80640 PE=2 SV=1	T	Signal transduction mechanisms	PREDICTED: proline-rich receptor-like protein kinase PERK2 [Ipomoea nil]
Tai6.14306	[RTKL]	General function prediction only;; Signal transduction mechanisms;; Transcription;; Replication, recombination and repair	--	--	--	--	--	Protein tyrosine kinase;; Protein kinase domain	Probable inactive receptor kinase RLK902 (Precursor) GN=RLK902 OS=Arabidopsis thaliana (Mouse-ear cress) PE=1 SV=1	T	Signal transduction mechanisms	PREDICTED: probable inactive receptor kinase At1g48480 [Solanum lycopersicum]
Ipomoea_batatas_newGene_71577	[O]	Posttranslational modification, protein turnover, chaperones	Biological Process: gravitropism (GO:0009630);; Biological Process: plastid organization (GO:0009657);; Cellular Component: membrane (GO:0016020);; Biological Process: photosynthesis, light reaction (GO:0019684);; Biological Process: cellular protein complex assembly (GO:0043623);;	--	--	--	--	--	DDT domain-containing protein PTM OS=Arabidopsis thaliana OX=3702 GN=PTM PE=1 SV=1	M	Cell wall/membrane/envelope biogenesis	PREDICTED: uncharacterized protein LOC109185225 [Ipomoea nil]
Ipomoea_batatas_newGene_55722	--	--	--	--	--	[T]	Signal transduction mechanisms	NB-ARC domain	Putative disease resistance RPP13-like protein 3 OS=Arabidopsis thaliana OX=3702 GN=RPP13L3 PE=3 SV=1	S	Function unknown	PREDICTED: putative late blight resistance protein homolog R1A-4 [Ipomoea nil]
Tai6.1948	--	--	--	K14767|9.76551e-66|mdm:103453664|K14767 U3 small nucleolar RNA-associated protein 3 | (RefSeq) something about silencing protein 10	--	[B]	Chromatin structure and dynamics	Sas10/Utp3/C1D family	--	B	Chromatin structure and dynamics	PREDICTED: something about silencing protein 10 isoform X1 [Nicotiana tomentosiformis]
Tai6.10390	[FGR]	Nucleotide transport and metabolism;; Carbohydrate transport and metabolism;; General function prediction only	Molecular Function: nucleotide binding (GO:0000166);; Molecular Function: sulfate adenylyltransferase (ADP) activity (GO:0004780);; Cellular Component: peroxisome (GO:0005777);; Biological Process: sulfur compound metabolic process (GO:0006790);; Biological Process: purine ribonucleotide metabolic process (GO:0009150);; Molecular Function: adenylylsulfatase activity (GO:0047627);;	--	--	[R]	General function prediction only	Scavenger mRNA decapping enzyme C-term binding;; HIT domain	14 kDa zinc-binding protein GN=ZBP14 OS=Zea mays (Maize) PE=1 SV=1	R	General function prediction only	PREDICTED: histidine triad nucleotide-binding protein 3 [Nicotiana tomentosiformis]
Tai6.49465	--	--	--	--	--	--	--	Tubby C 2	--	S	Function unknown	PREDICTED: protein LURP-one-related 7-like [Solanum tuberosum]
Tai6.41305	--	--	Molecular Function: protein serine/threonine kinase activity (GO:0004674);; Molecular Function: protein serine/threonine/tyrosine kinase activity (GO:0004712);; Molecular Function: non-membrane spanning protein tyrosine kinase activity (GO:0004715);; Molecular Function: ATP binding (GO:0005524);; Cellular Component: nucleus (GO:0005634);; Cellular Component: cytosol (GO:0005829);; Biological Proc…	--	--	[T]	Signal transduction mechanisms	--	--	T	Signal transduction mechanisms	PREDICTED: serine/threonine-protein kinase HT1-like [Nicotiana tomentosiformis]
Tai6.27661	--	--	--	--	--	[S]	Function unknown	--	MIP18 family protein At1g68310 GN=At1g68310 OS=Arabidopsis thaliana (Mouse-ear cress) PE=2 SV=2	S	Function unknown	hypothetical protein MIMGU_mgv1a015430mg [Erythranthe guttata]
Tai6.42968	[R]	General function prediction only	Biological Process: carbohydrate metabolic process (GO:0005975);; Molecular Function: arabinose-5-phosphate isomerase activity (GO:0019146);; Molecular Function: carbohydrate binding (GO:0030246);; Molecular Function: adenyl nucleotide binding (GO:0030554);;	K06041|3.23498e-74|pop:POPTR_0002s03850g|K06041 arabinose-5-phosphate isomerase [EC:5.3.1.13] | (RefSeq) POPTRDRAFT_816080; hypothetical protein	--	--	--	CBS domain	Probable arabinose 5-phosphate isomerase GN=T5N23_50 OS=Arabidopsis thaliana (Mouse-ear cress) PE=2 SV=1	R	General function prediction only	PREDICTED: probable arabinose 5-phosphate isomerase isoform X1 [Sesamum indicum]
Tai6.5834	[G]	Carbohydrate transport and metabolism	Molecular Function: 6-phosphofructokinase activity (GO:0003872);; Molecular Function: ATP binding (GO:0005524);; Cellular Component: 6-phosphofructokinase complex (GO:0005945);; Biological Process: glycolytic process (GO:0006096);; Biological Process: phosphorylation (GO:0016310);; Molecular Function: diphosphate-fructose-6-phosphate 1-phosphotransferase activity (GO:0047334);;	K00895|0|sly:101246811|K00895 diphosphate-dependent phosphofructokinase [EC:2.7.1.90] | (RefSeq) pyrophosphate--fructose 6-phosphate 1-phosphotransferase subunit alpha-like	Glycolysis / Gluconeogenesis (ko00010);; Pentose phosphate pathway (ko00030);; Fructose and mannose metabolism (ko00051)	[G]	Carbohydrate transport and metabolism	--	Pyrophosphate--fructose 6-phosphate 1-phosphotransferase subunit alpha {ECO:0000255|HAMAP-Rule:MF_03185} OS=Ricinus communis (Castor bean) PE=3 SV=1	G	Carbohydrate transport and metabolism	PREDICTED: pyrophosphate--fructose 6-phosphate 1-phosphotransferase subunit alpha [Sesamum indicum]
Tai6.14492	[RTKL]	General function prediction only;; Signal transduction mechanisms;; Transcription;; Replication, recombination and repair	Molecular Function: protein serine/threonine kinase activity (GO:0004674);; Molecular Function: ATP binding (GO:0005524);; Biological Process: protein phosphorylation (GO:0006468);;	K04733|4.41585e-45|sot:102580765|K04733 interleukin-1 receptor-associated kinase 4 [EC:2.7.11.1] | (RefSeq) putative receptor-like protein kinase At4g00960	--	--	--	Protein kinase domain;; Protein tyrosine kinase	Cysteine-rich receptor-like protein kinase 3 (Precursor) GN=CRK3 OS=Arabidopsis thaliana (Mouse-ear cress) PE=2 SV=1	T	Signal transduction mechanisms	PREDICTED: cysteine-rich receptor-like protein kinase 3 [Nicotiana sylvestris]
Tai6.17505	[RTKL]	General function prediction only;; Signal transduction mechanisms;; Transcription;; Replication, recombination and repair	--	--	--	[T]	Signal transduction mechanisms	Protein kinase domain;; Protein tyrosine kinase;; Lipopolysaccharide kinase (Kdo/WaaP) family	Mitogen-activated protein kinase 16 GN=MPK16 OS=Arabidopsis thaliana (Mouse-ear cress) PE=2 SV=2	T	Signal transduction mechanisms	PREDICTED: mitogen-activated protein kinase 15-like isoform X2 [Nelumbo nucifera]
Tai6.17316	--	--	--	--	--	[L]	Replication, recombination and repair	hAT family C-terminal dimerisation region;; Domain of unknown function (DUF4413)	Putative AC transposase OS=Zea mays (Maize) PE=2 SV=2	L	Replication, recombination and repair	PREDICTED: zinc finger BED domain-containing protein RICESLEEPER 2-like [Nicotiana sylvestris]
Tai6.27680	[R]	General function prediction only	Molecular Function: GTP binding (GO:0005525);; Cellular Component: plasma membrane (GO:0005886);; Biological Process: small GTPase mediated signal transduction (GO:0007264);; Biological Process: determination of bilateral symmetry (GO:0009855);; Biological Process: polarity specification of adaxial/abaxial axis (GO:0009944);; Biological Process: meristem initiation (GO:0010014);; Biological Proce…	--	--	[U]	Intracellular trafficking, secretion, and vesicular transport	Ras family;; Miro-like protein;; ADP-ribosylation factor family;; 50S ribosome-binding GTPase	Ras-related protein RABA5b GN=RABA5B OS=Arabidopsis thaliana (Mouse-ear cress) PE=2 SV=1	U	Intracellular trafficking, secretion, and vesicular transport	PREDICTED: ras-related protein RABA5b [Nicotiana tomentosiformis]
Tai6.49111	[G]	Carbohydrate transport and metabolism	Cellular Component: cell wall (GO:0005618);; Biological Process: cellular glucan metabolic process (GO:0006073);; Molecular Function: xyloglucan:xyloglucosyl transferase activity (GO:0016762);; Molecular Function: xyloglucan-specific endo-beta-1,4-glucanase activity (GO:0033946);; Cellular Component: apoplast (GO:0048046);;	K08235|3.33414e-152|tcc:TCM_000870|K08235 xyloglucan:xyloglucosyl transferase [EC:2.4.1.207] | (RefSeq) Xyloglucan endotransglycosylase	--	--	--	Glycosyl hydrolases family 16;; Xyloglucan endo-transglycosylase (XET) C-terminus	Probable xyloglucan endotransglucosylase/hydrolase protein 6 (Precursor) GN=MPA24.8 OS=Arabidopsis thaliana (Mouse-ear cress) PE=2 SV=2	G	Carbohydrate transport and metabolism	xyloglucan endotransglucosylase/hydrolase [Ipomoea nil]
Tai6.4698	--	--	Cellular Component: extracellular region (GO:0005576);;	--	--	--	--	BURP domain	Polygalacturonase-1 non-catalytic subunit beta (Precursor) GN=GP1 OS=Solanum lycopersicum (Tomato) PE=1 SV=1	R	General function prediction only	PREDICTED: polygalacturonase-1 non-catalytic subunit beta-like [Nicotiana sylvestris]
Ipomoea_batatas_newGene_32876	--	--	--	--	--	--	--	TIR domain;; TIR domain	TMV resistance protein N OS=Nicotiana glutinosa OX=35889 GN=N PE=1 SV=1	S	Function unknown	PREDICTED: TMV resistance protein N-like [Ipomoea nil]
Tai6.37262	--	--	Molecular Function: zinc ion binding (GO:0008270);;	K11968|9.14874e-155|sot:102591652|K11968 ariadne-1 [EC:2.3.2.27] | (RefSeq) probable E3 ubiquitin-protein ligase ARI2	--	[O]	Posttranslational modification, protein turnover, chaperones	--	Probable E3 ubiquitin-protein ligase ARI2 GN=ARI2 OS=Arabidopsis thaliana (Mouse-ear cress) PE=2 SV=1	O	Posttranslational modification, protein turnover, chaperones	unnamed protein product [Coffea canephora]
Tai6.41240	[R]	General function prediction only	Cellular Component: plasma membrane (GO:0005886);; Cellular Component: plasmodesma (GO:0009506);; Molecular Function: FMN binding (GO:0010181);; Biological Process: negative regulation of transcription, DNA-templated (GO:0045892);; Molecular Function: 2-hydroxy-1,4-benzoquinone reductase activity (GO:0050625);; Biological Process: oxidation-reduction process (GO:0055114);;	--	--	[R]	General function prediction only	NADPH-dependent FMN reductase;; Flavodoxin;; Flavodoxin-like fold	NAD(P)H dehydrogenase (quinone) FQR1 {ECO:0000305} OS=Arabidopsis thaliana (Mouse-ear cress) PE=1 SV=1	R	General function prediction only	PREDICTED: P25 protein-like [Nicotiana sylvestris]
Ipomoea_batatas_newGene_37299	--	--	Molecular Function: DNA binding (GO:0003677);; Cellular Component: nucleus (GO:0005634);; Molecular Function: lipid binding (GO:0008289);;	K09338|2.15085e-85|sly:101265620|K09338 homeobox-leucine zipper protein | (RefSeq) homeobox-leucine zipper protein PROTODERMAL FACTOR 2-like	--	--	--	--	Homeobox-leucine zipper protein PROTODERMAL FACTOR 2 OS=Arabidopsis thaliana OX=3702 GN=PDF2 PE=2 SV=1	--	--	PREDICTED: homeobox-leucine zipper protein MERISTEM L1-like [Ipomoea nil]
Ipomoea_batatas_newGene_36725	[IQ]	Lipid transport and metabolism;; Secondary metabolites biosynthesis, transport and catabolism	Biological Process: fatty acid biosynthetic process (GO:0006633);;	K03955|2.17531e-52|sot:102598187|K03955 NADH dehydrogenase (ubiquinone) 1 alpha/beta subcomplex 1 | (RefSeq) acyl carrier protein 3, mitochondrial	Oxidative phosphorylation (ko00190)	[CIQ]	Energy production and conversion;; Lipid transport and metabolism;; Secondary metabolites biosynthesis, transport and catabolism	Phosphopantetheine attachment site	Acyl carrier protein 3, mitochondrial OS=Arabidopsis thaliana OX=3702 GN=MTACP2 PE=1 SV=1	I	Lipid transport and metabolism	PREDICTED: acyl carrier protein 3, mitochondrial isoform X2 [Ipomoea nil]
Ipomoea_batatas_newGene_12614	--	--	--	--	--	--	--	--	--	--	--	PREDICTED: uncharacterized protein LOC109153859 isoform X1 [Ipomoea nil]
Tai6.5080	--	--	--	--	--	--	--	Protein of unknown function (DUF1421)	--	S	Function unknown	PREDICTED: extensin-like [Nicotiana tomentosiformis]
Ipomoea_batatas_newGene_65413	--	--	Biological Process: response to stress (GO:0006950);;	--	--	--	--	Universal stress protein family	--	S	Function unknown	PREDICTED: uncharacterized protein LOC109149651 [Ipomoea nil]
Ipomoea_batatas_newGene_15474	[K]	Transcription	--	--	--	--	--	Leucine Rich repeats (2 copies);; Leucine rich repeat;; Glycosyl hydrolase family 9	TMV resistance protein N OS=Nicotiana glutinosa OX=35889 GN=N PE=1 SV=1	S	Function unknown	PREDICTED: TMV resistance protein N-like isoform X1 [Ipomoea nil]
Tai6.6346	[O]	Posttranslational modification, protein turnover, chaperones	Biological Process: protein folding (GO:0006457);; Cellular Component: chloroplast (GO:0009507);;	--	--	[O]	Posttranslational modification, protein turnover, chaperones	DnaJ domain	Chaperone protein dnaJ 39 GN=T2K10.3 OS=Arabidopsis thaliana (Mouse-ear cress) PE=2 SV=2	O	Posttranslational modification, protein turnover, chaperones	PREDICTED: dnaJ homolog subfamily C member 14 [Nicotiana sylvestris]
Tai6.29105	[E]	Amino acid transport and metabolism	Biological Process: tryptophan biosynthetic process (GO:0000162);; Molecular Function: tryptophan synthase activity (GO:0004834);; Molecular Function: pyridoxal phosphate binding (GO:0030170);; Molecular Function: 2-alkenal reductase [NAD(P)] activity (GO:0032440);; Biological Process: oxidation-reduction process (GO:0055114);;	K01696|0|sot:102581209|K01696 tryptophan synthase beta chain [EC:4.2.1.20] | (RefSeq) tryptophan synthase beta chain 1-like	Glycine, serine and threonine metabolism (ko00260);; Phenylalanine, tyrosine and tryptophan biosynthesis (ko00400);; Biosynthesis of amino acids (ko01230)	[E]	Amino acid transport and metabolism	Pyridoxal-phosphate dependent enzyme	Tryptophan synthase beta chain 2, chloroplastic (Precursor) GN=TSB OS=Camptotheca acuminata (Happy tree) PE=2 SV=1	E	Amino acid transport and metabolism	PREDICTED: tryptophan synthase beta chain 1 [Nicotiana tomentosiformis]
Tai6.16985	--	--	--	K17426|2.03856e-34|cmo:103492196|K17426 large subunit ribosomal protein L45 | (RefSeq) 39S ribosomal protein L45, mitochondrial	--	[J]	Translation, ribosomal structure and biogenesis	Tim44-like domain	--	J	Translation, ribosomal structure and biogenesis	hypothetical protein MIMGU_mgv1a014237mg [Erythranthe guttata]
Tai6.47172	--	--	Biological Process: maltose metabolic process (GO:0000023);; Molecular Function: ferrochelatase activity (GO:0004325);; Molecular Function: protein serine/threonine kinase activity (GO:0004674);; Molecular Function: protein binding (GO:0005515);; Molecular Function: ATP binding (GO:0005524);; Cellular Component: nucleus (GO:0005634);; Biological Process: pentose-phosphate shunt (GO:0006098);; Bio…	K08287|9.6344e-47|cic:CICLE_v10020223mg|K08287 dual-specificity kinase [EC:2.7.12.1] | (RefSeq) hypothetical protein	--	[T]	Signal transduction mechanisms	--	Serine/threonine-protein kinase AFC2 GN=AFC2 OS=Arabidopsis thaliana (Mouse-ear cress) PE=1 SV=1	T	Signal transduction mechanisms	hypothetical protein CICLE_v10020223mg [Citrus clementina]
Tai6.27968	--	--	--	--	--	--	--	--	Putative late blight resistance protein homolog R1A-6 GN=R1A-6 OS=Solanum demissum (Wild potato) PE=3 SV=2	T	Signal transduction mechanisms	PREDICTED: putative late blight resistance protein homolog R1A-4-like [Solanum tuberosum]
Tai6.16605	--	--	--	--	--	--	--	Plant invertase/pectin methylesterase inhibitor	21 kDa protein (Precursor) OS=Daucus carota (Wild carrot) PE=2 SV=1	R	General function prediction only	PREDICTED: 21 kDa protein-like [Nicotiana tomentosiformis]
Ipomoea_batatas_newGene_21844	--	--	--	--	--	--	--	--	--	--	--	PREDICTED: uncharacterized protein LOC109187400 [Ipomoea nil]
Ipomoea_batatas_newGene_27514	--		Molecular Function: protein serine/threonine kinase activity (GO:0004674);; Molecular Function: ATP binding (GO:0005524);; Biological Process: protein phosphorylation (GO:0006468);; Cellular Component: integral component of membrane (GO:0016021);;	--	--	--	--	Protein kinase domain;; Protein tyrosine kinase	Probable receptor-like protein kinase At5g39020 OS=Arabidopsis thaliana OX=3702 GN=At5g39020 PE=2 SV=1	T	Signal transduction mechanisms	PREDICTED: LEAF RUST 10 DISEASE-RESISTANCE LOCUS RECEPTOR-LIKE PROTEIN KINASE-like 2.4 [Ipomoea nil]
Ipomoea_batatas_newGene_74366	[R]	General function prediction only	--	--	--	[B]	Chromatin structure and dynamics	SET domain;; Tetratricopeptide repeat;; Tetratricopeptide repeat;; Tetratricopeptide repeat;; Tetratricopeptide repeat;; TPR repeat;; Tetratricopeptide repeat	Inactive TPR repeat-containing thioredoxin TTL3 OS=Arabidopsis thaliana OX=3702 GN=TTL3 PE=1 SV=2	S	Function unknown	PREDICTED: SET and MYND domain-containing protein 4 isoform X1 [Ipomoea nil]
Tai6.28038	--	--	--	--	--	[L]	Replication, recombination and repair	Domain of unknown function (DUF1771);; Smr domain	Polyadenylate-binding protein-interacting protein 7 GN=CID7 OS=Arabidopsis thaliana (Mouse-ear cress) PE=1 SV=1	L	Replication, recombination and repair	PREDICTED: uncharacterized protein LOC105163956 isoform X2 [Sesamum indicum]
Ipomoea_batatas_newGene_44766	--	--	--	--	--	--	--	--	--	--	--	PREDICTED: uncharacterized protein LOC109173497 [Ipomoea nil]
Tai6.5951	[S]	Function unknown	--	--	--	--	--	Leucine Rich repeats (2 copies);; Leucine rich repeat;; Leucine Rich Repeat;; Protein tyrosine kinase;; Protein kinase domain;; Leucine Rich repeat;; Leucine rich repeat	Leucine-rich repeat receptor-like tyrosine-protein kinase At2g41820 (Precursor) GN=At2g41820 OS=Arabidopsis thaliana (Mouse-ear cress) PE=2 SV=1	T	Signal transduction mechanisms	PREDICTED: leucine-rich repeat receptor-like tyrosine-protein kinase At2g41820 [Nicotiana tomentosiformis]
Tai6.191	--	--	Molecular Function: adenyl nucleotide binding (GO:0030554);;	--	--	--	--	PB1 domain;; CBS domain	CBS domain-containing protein CBSCBSPB5 GN=CBSCBSPB5 OS=Arabidopsis thaliana (Mouse-ear cress) PE=1 SV=1	S	Function unknown	PREDICTED: CBS domain-containing protein CBSCBSPB5-like isoform X2 [Nicotiana sylvestris]
Tai6.11599	--	--	--	K14772|0|sly:101248519|K14772 U3 small nucleolar RNA-associated protein 20 | (RefSeq) small subunit processome component 20 homolog	--	[V]	Defense mechanisms	Down-regulated in metastasis;; HEAT-like repeat	--	V	Defense mechanisms	PREDICTED: small subunit processome component 20 homolog [Nicotiana sylvestris]
Tai6.20504	[IQ]	Lipid transport and metabolism;; Secondary metabolites biosynthesis, transport and catabolism	Biological Process: phenylpropanoid metabolic process (GO:0009698);; Biological Process: anthocyanin-containing compound biosynthetic process (GO:0009718);; Biological Process: response to sucrose (GO:0009744);; Biological Process: response to UV-B (GO:0010224);; Biological Process: pollen exine formation (GO:0010584);; Molecular Function: 4-coumarate-CoA ligase activity (GO:0016207);; Molecular …	K01904|0|sot:102581073|K01904 4-coumarate--CoA ligase [EC:6.2.1.12] | (RefSeq) 4-coumarate--CoA ligase 2-like	Ubiquinone and other terpenoid-quinone biosynthesis (ko00130);; Phenylalanine metabolism (ko00360);; Phenylpropanoid biosynthesis (ko00940)	[I]	Lipid transport and metabolism	AMP-binding enzyme;; AMP-binding enzyme C-terminal domain	4-coumarate--CoA ligase 2 OS=Glycine max (Soybean) PE=2 SV=2	H	Coenzyme transport and metabolism	4-coumarate:CoA ligase [Ipomoea batatas]
Ipomoea_batatas_newGene_3974	[P]	Inorganic ion transport and metabolism	--	K01674|8.24827e-31|sind:105170874|K01674 carbonic anhydrase [EC:4.2.1.1] | (RefSeq) alpha carbonic anhydrase 7	Nitrogen metabolism (ko00910)	[R]	General function prediction only	Eukaryotic-type carbonic anhydrase	Alpha carbonic anhydrase 8 OS=Arabidopsis thaliana OX=3702 GN=ACA8 PE=3 SV=3	P	Inorganic ion transport and metabolism	PREDICTED: bifunctional monodehydroascorbate reductase and carbonic anhydrase nectarin-3-like [Ipomoea nil]
Ipomoea_batatas_newGene_46655	[O]	Posttranslational modification, protein turnover, chaperones	Molecular Function: serine-type endopeptidase activity (GO:0004252);; Cellular Component: cell wall (GO:0005618);; Biological Process: proteolysis (GO:0006508);;	--	--	--	--	PA domain	Subtilisin-like protease SBT1.2 OS=Arabidopsis thaliana OX=3702 GN=SBT1.2 PE=2 SV=1	O	Posttranslational modification, protein turnover, chaperones	PREDICTED: subtilisin-like protease SBT1.2 [Ipomoea nil]
Tai6.30768	--	--	--	--	--	--	--	--	--	S	Function unknown	PREDICTED: uncharacterized protein LOC104242662 [Nicotiana sylvestris]
Tai6.46072	[OC]	Posttranslational modification, protein turnover, chaperones;; Energy production and conversion	Biological Process: photosystem II assembly (GO:0010207);;	--	--	--	--	Glutaredoxin-like domain (DUF836);; emp24/gp25L/p24 family/GOLD	Transmembrane emp24 domain-containing protein p24delta4 (Precursor) GN=CYB OS=Arabidopsis thaliana (Mouse-ear cress) PE=1 SV=1	S	Function unknown	glutaredoxin 2 [Medicago truncatula]
Tai6.22829	--	--	Cellular Component: vacuole (GO:0005773);; Biological Process: response to nitrate (GO:0010167);; Biological Process: nitrate transport (GO:0015706);;	--	--	[R]	General function prediction only	ML domain;; ML-like domain	--	R	General function prediction only	PREDICTED: putative phosphatidylglycerol/phosphatidylinositol transfer protein DDB_G0282179 [Phoenix dactylifera]
Tai6.16665	--	--	Cellular Component: chloroplast (GO:0009507);;	--	--	--	--	GDP-fucose protein O-fucosyltransferase	Uncharacterized protein At1g04910 GN=At1g04910 OS=Arabidopsis thaliana (Mouse-ear cress) PE=2 SV=1	S	Function unknown	PREDICTED: uncharacterized protein At1g04910 [Nicotiana tomentosiformis]
Ipomoea_batatas_newGene_67880	[K]	Transcription	--	--	--	[R]	General function prediction only	Leucine rich repeat;; Leucine Rich repeats (2 copies);; Leucine rich repeat N-terminal domain;; Leucine Rich Repeat	Receptor-like protein EIX2 OS=Solanum lycopersicum OX=4081 GN=EIX2 PE=1 SV=2	S	Function unknown	PREDICTED: receptor like protein 30-like [Ipomoea nil]
Tai6.20986	[P]	Inorganic ion transport and metabolism	--	--	--	[Q]	Secondary metabolites biosynthesis, transport and catabolism	ABC transporter;; AAA ATPase domain	Protein STAR1 OS=Oryza sativa subsp. japonica (Rice) PE=1 SV=1	Q	Secondary metabolites biosynthesis, transport and catabolism	PREDICTED: ABC transporter I family member 17 isoform X3 [Nelumbo nucifera]
Tai6.36810	[O]	Posttranslational modification, protein turnover, chaperones	Molecular Function: ubiquitin-protein transferase activity (GO:0004842);; Biological Process: protein ubiquitination (GO:0016567);;	--	--	[O]	Posttranslational modification, protein turnover, chaperones	Ubiquitin-conjugating enzyme	Ubiquitin-conjugating enzyme E2 7 GN=UBC7 OS=Arabidopsis thaliana (Mouse-ear cress) PE=2 SV=1	O	Posttranslational modification, protein turnover, chaperones	unnamed protein product [Coffea canephora]
Ipomoea_batatas_newGene_71550	[M]	Cell wall/membrane/envelope biogenesis	--	--	--	--	--	Mur ligase family, catalytic domain	--	M	Cell wall/membrane/envelope biogenesis	PREDICTED: uncharacterized protein LOC109189053 isoform X3 [Ipomoea nil]
Ipomoea_batatas_newGene_60605	--	--	--	K02605|1.03351e-79|sly:101250867|K02605 origin recognition complex subunit 3 | (RefSeq) origin of replication complex subunit 3	--	[L]	Replication, recombination and repair	Origin recognition complex (ORC) subunit 3 N-terminus	Origin of replication complex subunit 3 OS=Arabidopsis thaliana OX=3702 GN=ORC3 PE=1 SV=1	L	Replication, recombination and repair	PREDICTED: origin of replication complex subunit 3 [Ipomoea nil]
Tai6.15913	--	--	--	--	--	[R]	General function prediction only	--	Zinc finger protein MAGPIE {ECO:0000303|PubMed:17785527} OS=Arabidopsis thaliana (Mouse-ear cress) PE=1 SV=1	--	--	Zinc finger protein MAGPIE [Morus notabilis]
Ipomoea_batatas_newGene_50659	--	--	--	--	--	--	--	--	--	S	Function unknown	PREDICTED: uncharacterized protein LOC109162806 isoform X2 [Ipomoea nil]
Ipomoea_batatas_newGene_49001	[O]	Posttranslational modification, protein turnover, chaperones	Molecular Function: glutathione transferase activity (GO:0004364);; Cellular Component: cytoplasm (GO:0005737);; Biological Process: glutathione metabolic process (GO:0006749);; Biological Process: toxin catabolic process (GO:0009407);;	K00799|9.27812e-124|vvi:100264557|K00799 glutathione S-transferase [EC:2.5.1.18] | (RefSeq) probable glutathione S-transferase	Glutathione metabolism (ko00480)	[O]	Posttranslational modification, protein turnover, chaperones	Glutathione S-transferase, N-terminal domain;; Glutathione S-transferase, N-terminal domain;; Glutathione S-transferase, C-terminal domain;; Glutathione S-transferase, N-terminal domain;; Glutathione S-transferase, C-terminal domain	Probable glutathione S-transferase parC OS=Nicotiana tabacum OX=4097 GN=PARC PE=2 SV=1	O	Posttranslational modification, protein turnover, chaperones	PREDICTED: probable glutathione S-transferase parC [Ipomoea nil]
Tai6.25823	[S]	Function unknown	Cellular Component: chloroplast inner membrane (GO:0009706);;	--	--	[S]	Function unknown	Uncharacterized protein family UPF0016	GDT1-like protein 2, chloroplastic (Precursor) GN=At4g13590 OS=Arabidopsis thaliana (Mouse-ear cress) PE=1 SV=2	S	Function unknown	PREDICTED: GDT1-like protein 2, chloroplastic [Nicotiana tomentosiformis]
Tai6.27700	--	--	--	K14570|1.11747e-40|sly:101248438|K14570 RNA exonuclease 1 [EC:3.1.-.-] | (RefSeq) small RNA degrading nuclease 1-like	Ribosome biogenesis in eukaryotes (ko03008)	[L]	Replication, recombination and repair	--	Small RNA degrading nuclease 3 GN=SDN3 OS=Arabidopsis thaliana (Mouse-ear cress) PE=1 SV=1	L	Replication, recombination and repair	unnamed protein product [Coffea canephora]
Tai6.33124	[G]	Carbohydrate transport and metabolism	Molecular Function: hydrolase activity, hydrolyzing O-glycosyl compounds (GO:0004553);; Biological Process: carbohydrate metabolic process (GO:0005975);; Molecular Function: protein binding, bridging (GO:0030674);; Molecular Function: actin filament binding (GO:0051015);;	--	--	--	--	Cellulase (glycosyl hydrolase family 5)	--	R	General function prediction only	PREDICTED: probable glucan 1,3-beta-glucosidase A [Populus euphratica]
Ipomoea_batatas_newGene_1246	--	--	Cellular Component: cytoplasm (GO:0005737);; Biological Process: metal ion transport (GO:0030001);; Molecular Function: transition metal ion binding (GO:0046914);; Biological Process: cellular transition metal ion homeostasis (GO:0046916);;	--	--	[P]	Inorganic ion transport and metabolism	Heavy-metal-associated domain	Heavy metal-associated isoprenylated plant protein 8 OS=Arabidopsis thaliana OX=3702 GN=HIPP08 PE=3 SV=1	S	Function unknown	PREDICTED: heavy metal-associated isoprenylated plant protein 7-like [Ipomoea nil]
Ipomoea_batatas_newGene_56676	--	--	--	K15414|9.03968e-50|sot:102592967|K15414 complement component 1 Q subcomponent-binding protein, mitochondrial | (RefSeq) uncharacterized protein At2g39795, mitochondrial-like	--	[C]	Energy production and conversion	--	Uncharacterized protein At2g39795, mitochondrial OS=Arabidopsis thaliana OX=3702 GN=At2g39795 PE=1 SV=1	S	Function unknown	PREDICTED: uncharacterized protein At2g39795, mitochondrial-like [Ipomoea nil]
Tai6.12370	--	--	Biological Process: RNA methylation (GO:0001510);; Molecular Function: structural constituent of ribosome (GO:0003735);; Biological Process: translation (GO:0006412);; Cellular Component: cytosolic ribosome (GO:0022626);; Biological Process: ribosome biogenesis (GO:0042254);;	K14815|1.39448e-20|cam:101495578|K14815 mRNA turnover protein 4 | (RefSeq) mRNA turnover protein 4 homolog	--	[A]	RNA processing and modification	--	--	A	RNA processing and modification	unnamed protein product [Coffea canephora]
Tai6.1300	--	--	Biological Process: RNA methylation (GO:0001510);;	--	--	[S]	Function unknown	Protein of unknown function (DUF1301)	--	S	Function unknown	PREDICTED: uncharacterized protein LOC104588639 [Nelumbo nucifera]
Tai6.15511	[J]	Translation, ribosomal structure and biogenesis	Molecular Function: glycine-tRNA ligase activity (GO:0004820);; Molecular Function: ATP binding (GO:0005524);; Cellular Component: mitochondrion (GO:0005739);; Biological Process: glycyl-tRNA aminoacylation (GO:0006426);; Biological Process: response to cadmium ion (GO:0046686);;	K01880|0|sly:101257430|K01880 glycyl-tRNA synthetase [EC:6.1.1.14] | (RefSeq) glycine--tRNA ligase, mitochondrial 1-like	Aminoacyl-tRNA biosynthesis (ko00970)	[J]	Translation, ribosomal structure and biogenesis	tRNA synthetase class II core domain (G, H, P, S and T);; Anticodon binding domain;; WHEP-TRS domain	Glycine--tRNA ligase 1, mitochondrial (Precursor) GN=GLYRS-1 OS=Arabidopsis thaliana (Mouse-ear cress) PE=2 SV=1	J	Translation, ribosomal structure and biogenesis	PREDICTED: glycine--tRNA ligase 1, mitochondrial-like [Nicotiana sylvestris]
Tai6.50303	[D]	Cell cycle control, cell division, chromosome partitioning	--	--	--	[D]	Cell cycle control, cell division, chromosome partitioning	SMC proteins Flexible Hinge Domain	Structural maintenance of chromosomes protein 1 GN=T5N23.30 OS=Arabidopsis thaliana (Mouse-ear cress) PE=2 SV=2	D	Cell cycle control, cell division, chromosome partitioning	PREDICTED: structural maintenance of chromosomes protein 1 [Sesamum indicum]
Ipomoea_batatas_newGene_2344	--	--	--	--	--	--	--	Protein of unknown function (DUF1313)	Protein EARLY FLOWERING 4 OS=Arabidopsis thaliana OX=3702 GN=ELF4 PE=1 SV=1	S	Function unknown	PREDICTED: protein EARLY FLOWERING 4-like isoform X1 [Ipomoea nil]
Tai6.35911	--	--	--	--	--	[U]	Intracellular trafficking, secretion, and vesicular transport	Reticulon	Reticulon-like protein B16 GN=RTNLB16 OS=Arabidopsis thaliana (Mouse-ear cress) PE=2 SV=1	U	Intracellular trafficking, secretion, and vesicular transport	PREDICTED: reticulon-like protein B16 isoform X3 [Nicotiana tomentosiformis]
Tai6.7082	[P]	Inorganic ion transport and metabolism	Cellular Component: integral component of membrane (GO:0016021);; Biological Process: transmembrane transport (GO:0055085);;	--	--	[P]	Inorganic ion transport and metabolism	Sodium/calcium exchanger protein	Cation/calcium exchanger 5 GN=F7G19.17 OS=Arabidopsis thaliana (Mouse-ear cress) PE=2 SV=1	P	Inorganic ion transport and metabolism	unnamed protein product [Coffea canephora]
Tai6.2797	[R]	General function prediction only	--	--	--	[R]	General function prediction only	Alpha/beta hydrolase family;; Alpha/beta hydrolase family;; Prolyl oligopeptidase family;; alpha/beta hydrolase fold;; Serine hydrolase (FSH1)	--	R	General function prediction only	PREDICTED: alpha/beta hydrolase domain-containing protein 17C [Sesamum indicum]
Tai6.15863	[MG]	Cell wall/membrane/envelope biogenesis;; Carbohydrate transport and metabolism	Molecular Function: catalytic activity (GO:0003824);; Biological Process: cellular metabolic process (GO:0044237);; Molecular Function: coenzyme binding (GO:0050662);;	--	--	[V]	Defense mechanisms	NAD dependent epimerase/dehydratase family;; 3-beta hydroxysteroid dehydrogenase/isomerase family;; NADH(P)-binding;; Male sterility protein;; NmrA-like family;; short chain dehydrogenase;; KR domain	Cinnamoyl-CoA reductase 1 GN=T24D18.5 OS=Arabidopsis thaliana (Mouse-ear cress) PE=1 SV=1	M	Cell wall/membrane/envelope biogenesis	PREDICTED: cinnamoyl-CoA reductase 1-like [Solanum tuberosum]
Ipomoea_batatas_newGene_33640	--	--	--	--	--	[R]	General function prediction only	PPR repeat family;; PPR repeat;; PPR repeat;; Pentatricopeptide repeat domain;; Pentacotripeptide-repeat region of PRORP	Pentatricopeptide repeat-containing protein At1g11900 OS=Arabidopsis thaliana OX=3702 GN=At1g11900 PE=2 SV=1	S	Function unknown	PREDICTED: pentatricopeptide repeat-containing protein At1g11900 isoform X1 [Ipomoea nil]
Tai6.54725	[R]	General function prediction only	Molecular Function: nucleotide binding (GO:0000166);; Molecular Function: RNA binding (GO:0003723);;	K13126|3.25178e-82|pper:PRUPE_ppa002618mg|K13126 polyadenylate-binding protein | (RefSeq) hypothetical protein	RNA transport (ko03013);; mRNA surveillance pathway (ko03015);; RNA degradation (ko03018)	[AJ]	RNA processing and modification;; Translation, ribosomal structure and biogenesis	RNA recognition motif. (a.k.a. RRM, RBD, or RNP domain);; RNA recognition motif (a.k.a. RRM, RBD, or RNP domain);; RNA recognition motif. (a.k.a. RRM, RBD, or RNP domain)	Polyadenylate-binding protein 2 GN=PAB2 OS=Arabidopsis thaliana (Mouse-ear cress) PE=1 SV=1	A	RNA processing and modification	hypothetical protein PRUPE_ppa002618mg [Prunus persica]
Tai6.11985	--	--	--	--	--	[R]	General function prediction only	PPR repeat family;; PPR repeat;; Pentatricopeptide repeat domain;; PPR repeat;; Tetratricopeptide repeat	Pentatricopeptide repeat-containing protein At3g59040 GN=At3g59040 OS=Arabidopsis thaliana (Mouse-ear cress) PE=2 SV=2	R	General function prediction only	PREDICTED: pentatricopeptide repeat-containing protein At3g59040 [Solanum lycopersicum]
Tai6.97	--	--	Molecular Function: DNA binding (GO:0003677);; Biological Process: response to stress (GO:0006950);;	--	--	--	--	DnaJ domain	--	O	Posttranslational modification, protein turnover, chaperones	PREDICTED: uncharacterized protein LOC104102095 [Nicotiana tomentosiformis]
Tai6.31484	--	--	--	--	--	[S]	Function unknown	Vitamin B6 photo-protection and homoeostasis	Protein root UVB sensitive 4 {ECO:0000303|PubMed:19515790} OS=Arabidopsis thaliana (Mouse-ear cress) PE=2 SV=1	S	Function unknown	PREDICTED: protein root UVB sensitive 4 isoform X4 [Vitis vinifera]
Ipomoea_batatas_newGene_46147	--	--	--	K21026|4.56237e-50|sot:102592229|K21026 acetylajmaline esterase [EC:3.1.1.80] | (RefSeq) GDSL esterase/lipase At1g28590-like	--	--	--	--	GDSL esterase/lipase At1g28590 OS=Arabidopsis thaliana OX=3702 GN=At1g28590 PE=2 SV=2	S	Function unknown	PREDICTED: GDSL esterase/lipase At1g28590-like [Ipomoea nil]
Tai6.37159	[R]	General function prediction only	Molecular Function: oxidoreductase activity (GO:0016491);; Biological Process: oxidation-reduction process (GO:0055114);;	--	--	[R]	General function prediction only	Aldo/keto reductase family	Methylecgonone reductase OS=Erythroxylum coca (Coca plant) PE=1 SV=1	R	General function prediction only	PREDICTED: methylecgonone reductase-like [Solanum tuberosum]
Tai6.26301	--	--	Molecular Function: calcium ion binding (GO:0005509);;	K17824|1.04299e-40|sot:102601773|K17824 DCN1-like protein 4/5 | (RefSeq) DCN1-like protein 4	--	--	--	--	--	S	Function unknown	PREDICTED: DCN1-like protein 4-like isoform X1 [Solanum tuberosum]
Tai6.31080	[R]	General function prediction only	--	--	--	[H]	Coenzyme transport and metabolism	Cobalamin synthesis protein cobW C-terminal domain	--	H	Coenzyme transport and metabolism	PREDICTED: COBW domain-containing protein 1 isoform X2 [Populus euphratica]
Ipomoea_batatas_newGene_59515	--	--	Molecular Function: DNA binding (GO:0003677);; Cellular Component: nucleus (GO:0005634);; Biological Process: regulation of transcription, DNA-templated (GO:0006355);;	--	--	--	--	No apical meristem (NAM) protein	NAC domain-containing protein 35 OS=Arabidopsis thaliana OX=3702 GN=NAC035 PE=1 SV=2	S	Function unknown	PREDICTED: NAC domain-containing protein 35-like [Ipomoea nil]
Ipomoea_batatas_newGene_45578	--	--	Cellular Component: membrane (GO:0016020);;	--	--	[T]	Signal transduction mechanisms	--	Cytochrome b561 and DOMON domain-containing protein At5g47530 OS=Arabidopsis thaliana OX=3702 GN=At5g47530 PE=2 SV=1	S	Function unknown	PREDICTED: cytochrome b561 and DOMON domain-containing protein At5g47530-like [Ipomoea nil]
Tai6.1422	--	--	Molecular Function: transcription factor activity, sequence-specific DNA binding (GO:0003700);; Cellular Component: intracellular (GO:0005622);; Biological Process: regulation of transcription, DNA-templated (GO:0006355);; Molecular Function: zinc ion binding (GO:0008270);; Biological Process: shade avoidance (GO:0009641);;	--	--	--	--	B-box zinc finger	B-box zinc finger protein 21 {ECO:0000303|PubMed:19920209} GN=At1g75540 OS=Arabidopsis thaliana (Mouse-ear cress) PE=1 SV=1	S	Function unknown	hypothetical protein JCGZ_04510 [Jatropha curcas]
Ipomoea_batatas_newGene_42850	--	--	--	--	--	--	--	Transposase family tnp2;; Domain of unknown function (DUF4218)	--	S	Function unknown	PREDICTED: uncharacterized protein LOC109158407 [Ipomoea nil]
Tai6.24787	--	--	Biological Process: mitotic cell cycle (GO:0000278);; Biological Process: cytokinesis by cell plate formation (GO:0000911);; Biological Process: regionalization (GO:0003002);; Molecular Function: DNA binding (GO:0003677);; Cellular Component: nucleus (GO:0005634);; Cellular Component: cytosol (GO:0005829);; Biological Process: DNA repair (GO:0006281);; Biological Process: protein glycosylation (G…	K10610|0|vvi:100256664|K10610 DNA damage-binding protein 1 | (RefSeq) DNA damage-binding protein 1	Nucleotide excision repair (ko03420);; Ubiquitin mediated proteolysis (ko04120)	[L]	Replication, recombination and repair	CPSF A subunit region	DNA damage-binding protein 1 GN=DDB1 OS=Solanum lycopersicum (Tomato) PE=1 SV=1	L	Replication, recombination and repair	PREDICTED: DNA damage-binding protein 1 [Sesamum indicum]
Ipomoea_batatas_newGene_54560	--	--	Molecular Function: nucleotide binding (GO:0000166);; Molecular Function: RNA binding (GO:0003723);; Biological Process: RNA processing (GO:0006396);;	K12842|2.42988e-20|sind:105164128|K12842 U2-associated protein SR140 | (RefSeq) U2 snRNP-associated SURP motif-containing protein	Spliceosome (ko03040)	[R]	General function prediction only	--	Protein RRC1 OS=Arabidopsis thaliana OX=3702 GN=RRC1 PE=1 SV=1	S	Function unknown	PREDICTED: protein RRC1-like [Nicotiana tabacum]
Ipomoea_batatas_newGene_51726	--	--	--	--	--	--	--	Potential DNA-binding domain	--	S	Function unknown	PREDICTED: INO80 complex subunit D-like [Ipomoea nil]
Tai6.48036	[O]	Posttranslational modification, protein turnover, chaperones	Molecular Function: ubiquitin-protein transferase activity (GO:0004842);; Cellular Component: nucleus (GO:0005634);; Molecular Function: zinc ion binding (GO:0008270);; Molecular Function: ubiquitin conjugating enzyme binding (GO:0031624);; Biological Process: negative regulation of organ growth (GO:0046621);; Biological Process: floral organ development (GO:0048437);; Biological Process: protein…	K19045|2.54742e-42|pmum:103330467|K19045 E3 ubiquitin-protein ligase BIG BROTHER and related proteins [EC:2.3.2.27] | (RefSeq) E3 ubiquitin ligase BIG BROTHER	--	[O]	Posttranslational modification, protein turnover, chaperones	Ring finger domain;; RING-H2 zinc finger;; Zinc finger, C3HC4 type (RING finger);; Zinc finger, C3HC4 type (RING finger);; Zinc finger, C3HC4 type (RING finger);; zinc-RING finger domain;; Anaphase-promoting complex subunit 11 RING-H2 finger	E3 ubiquitin ligase BIG BROTHER GN=BB OS=Arabidopsis thaliana (Mouse-ear cress) PE=1 SV=1	S	Function unknown	PREDICTED: E3 ubiquitin ligase BIG BROTHER [Prunus mume]
Ipomoea_batatas_newGene_43713	--	--	Biological Process: cellulose microfibril organization (GO:0010215);; Biological Process: cell growth (GO:0016049);; Cellular Component: anchored component of membrane (GO:0031225);;	--	--	--	--	COBRA-like protein	COBRA-like protein 1 OS=Oryza sativa subsp. japonica OX=39947 GN=BC1L6 PE=2 SV=1	S	Function unknown	PREDICTED: COBRA-like protein 1 [Ipomoea nil]
Tai6.42445	--	--	Cellular Component: Golgi apparatus (GO:0005794);;	--	--	[GMW]	Carbohydrate transport and metabolism;; Cell wall/membrane/envelope biogenesis;; Extracellular structures	Exostosin family	Probable glucuronoxylan glucuronosyltransferase F8H GN=F8H OS=Arabidopsis thaliana (Mouse-ear cress) PE=2 SV=1	GMW	Carbohydrate transport and metabolism;; Cell wall/membrane/envelope biogenesis;; Extracellular structures	PREDICTED: probable glucuronoxylan glucuronosyltransferase F8H-like [Solanum tuberosum]
Tai6.6878	--	--	Molecular Function: hydrolase activity, acting on ester bonds (GO:0016788);;	K14648|2.36891e-41|sot:102584210|K14648 poly(U)-specific endoribonuclease [EC:3.1.-.-] | (RefSeq) poly(U)-specific endoribonuclease-B	--	[R]	General function prediction only	Endoribonuclease XendoU	--	R	General function prediction only	PREDICTED: poly(U)-specific endoribonuclease-B [Nicotiana tomentosiformis]
Ipomoea_batatas_newGene_20036	[P]	Inorganic ion transport and metabolism	Molecular Function: transporter activity (GO:0005215);; Biological Process: transport (GO:0006810);; Cellular Component: integral component of membrane (GO:0016021);;	K03322|2.1674e-21|aly:ARALYDRAFT_888989|K03322 manganese transport protein | (RefSeq) hypothetical protein	--	[P]	Inorganic ion transport and metabolism	Natural resistance-associated macrophage protein	Metal transporter Nramp6 OS=Arabidopsis thaliana OX=3702 GN=NRAMP6 PE=2 SV=2	P	Inorganic ion transport and metabolism	PREDICTED: metal transporter Nramp6-like [Ipomoea nil]
Tai6.3191	--	--	--	--	--	--	--	Phloem protein 2	Protein PHLOEM PROTEIN 2-LIKE A9 GN=PP2A9 OS=Arabidopsis thaliana (Mouse-ear cress) PE=2 SV=1	R	General function prediction only	unnamed protein product [Coffea canephora]
Tai6.48067	--	--	Molecular Function: peroxidase activity (GO:0004601);; Biological Process: response to oxidative stress (GO:0006979);; Molecular Function: heme binding (GO:0020037);; Molecular Function: metal ion binding (GO:0046872);; Biological Process: oxidation-reduction process (GO:0055114);;	K00430|1.3961e-128|sot:102580868|K00430 peroxidase [EC:1.11.1.7] | (RefSeq) peroxidase 47	Phenylpropanoid biosynthesis (ko00940)	--	--	Peroxidase	Peroxidase 47 (Precursor) GN=F17M5.180 OS=Arabidopsis thaliana (Mouse-ear cress) PE=2 SV=2	G	Carbohydrate transport and metabolism	anionic peroxidase swpa7 [Ipomoea batatas]
Tai6.45886	[E]	Amino acid transport and metabolism	Molecular Function: 3-dehydroquinate synthase activity (GO:0003856);; Cellular Component: endosome (GO:0005768);; Cellular Component: Golgi apparatus (GO:0005794);; Cellular Component: trans-Golgi network (GO:0005802);; Biological Process: ubiquinone biosynthetic process (GO:0006744);; Biological Process: aromatic amino acid family biosynthetic process (GO:0009073);; Cellular Component: chloropla…	K01735|0|sly:544273|K01735 3-dehydroquinate synthase [EC:4.2.3.4] | (RefSeq) DHQS, AROB; dehydroquinate synthase	Phenylalanine, tyrosine and tryptophan biosynthesis (ko00400);; Biosynthesis of amino acids (ko01230)	[E]	Amino acid transport and metabolism	3-dehydroquinate synthase;; Iron-containing alcohol dehydrogenase;; Iron-containing alcohol dehydrogenase	3-dehydroquinate synthase, chloroplastic (Precursor) GN=LOC544273 OS=Solanum lycopersicum (Tomato) PE=2 SV=1	E	Amino acid transport and metabolism	PREDICTED: 3-dehydroquinate synthase, chloroplastic [Nicotiana tomentosiformis]
Ipomoea_batatas_newGene_9763	--	--	Molecular Function: hydrolase activity, acting on ester bonds (GO:0016788);;	K21026|1.67626e-35|spen:107012185|K21026 acetylajmaline esterase [EC:3.1.1.80] | (RefSeq) GDSL esterase/lipase At1g28590-like	--	--	--	--	GDSL esterase/lipase At1g28590 OS=Arabidopsis thaliana OX=3702 GN=At1g28590 PE=2 SV=2	S	Function unknown	PREDICTED: GDSL esterase/lipase At1g28590-like [Ipomoea nil]
Ipomoea_batatas_newGene_42286	--	--	Cellular Component: integral component of membrane (GO:0016021);;	K10532|3.90968e-25|sot:102589569|K10532 heparan-alpha-glucosaminide N-acetyltransferase [EC:2.3.1.78] | (RefSeq) heparan-alpha-glucosaminide N-acetyltransferase-like	Glycosaminoglycan degradation (ko00531)	[S]	Function unknown	--	--	S	Function unknown	heparan-alpha-glucosaminide N-acetyltransferase-like [Durio zibethinus]
Tai6.9757	--	--	--	--	--	--	--	--	--	P	Inorganic ion transport and metabolism	PREDICTED: CRC domain-containing protein TSO1-like [Solanum tuberosum]
Tai6.16043	--	--	Molecular Function: transporter activity (GO:0005215);; Biological Process: intracellular protein transport (GO:0006886);; Biological Process: ER to Golgi vesicle-mediated transport (GO:0006888);; Molecular Function: zinc ion binding (GO:0008270);; Cellular Component: COPII vesicle coat (GO:0030127);;	--	--	[U]	Intracellular trafficking, secretion, and vesicular transport	Sec23/Sec24 trunk domain;; Sec23/Sec24 helical domain;; Sec23/Sec24 zinc finger	Protein transport protein Sec24-like At3g07100 GN=At3g07100 OS=Arabidopsis thaliana (Mouse-ear cress) PE=2 SV=2	U	Intracellular trafficking, secretion, and vesicular transport	PREDICTED: protein transport protein Sec24B [Nicotiana tomentosiformis]
Tai6.51188	[J]	Translation, ribosomal structure and biogenesis	Molecular Function: transcription factor activity, sequence-specific DNA binding (GO:0003700);; Biological Process: regulation of transcription, DNA-templated (GO:0006355);; Biological Process: ribosome biogenesis (GO:0042254);;	K14574|7.20229e-169|sot:102600952|K14574 ribosome maturation protein SDO1 | (RefSeq) ribosome maturation protein SBDS	Ribosome biogenesis in eukaryotes (ko03008)	[J]	Translation, ribosomal structure and biogenesis	SBDS protein C-terminal domain	--	J	Translation, ribosomal structure and biogenesis	PREDICTED: ribosome maturation protein SBDS [Nicotiana sylvestris]
Ipomoea_batatas_newGene_38321	--	--	--	--	--	--	--	Transcriptional regulator of RNA polII, SAGA, subunit	--	S	Function unknown	PREDICTED: uncharacterized protein LOC109189096 isoform X1 [Ipomoea nil]
Tai6.32798	--	--	Molecular Function: nucleic acid binding (GO:0003676);;	K13210|1.47473e-68|sly:101267010|K13210 far upstream element-binding protein | (RefSeq) far upstream element-binding protein 2	--	[A]	RNA processing and modification	KH domain;; KH domain;; KH domain	--	A	RNA processing and modification	PREDICTED: far upstream element-binding protein 2 [Solanum lycopersicum]
Tai6.44630	[Q]	Secondary metabolites biosynthesis, transport and catabolism	Biological Process: transport (GO:0006810);;	K12400|4.16509e-150|sly:101246170|K12400 AP-4 complex subunit epsilon-1 | (RefSeq) AP-4 complex subunit epsilon	--	[U]	Intracellular trafficking, secretion, and vesicular transport	Cytochrome P450;; Cytochrome P450	AP-4 complex subunit epsilon GN=At1g31730 OS=Arabidopsis thaliana (Mouse-ear cress) PE=1 SV=1	U	Intracellular trafficking, secretion, and vesicular transport	PREDICTED: AP-4 complex subunit epsilon isoform X2 [Nicotiana tomentosiformis]
Ipomoea_batatas_newGene_47451	[HR]	Coenzyme transport and metabolism;; General function prediction only	Molecular Function: hydrolase activity (GO:0016787);;	--	--	--	--	alpha/beta hydrolase fold;; Alpha/beta hydrolase family	--	S	Function unknown	PREDICTED: uncharacterized protein LOC109185878 [Ipomoea nil]
Tai6.26694	[RTKL]	General function prediction only;; Signal transduction mechanisms;; Transcription;; Replication, recombination and repair	--	--	--	--	--	Protein tyrosine kinase;; Protein kinase domain;; Leucine Rich repeats (2 copies);; Leucine rich repeat;; Leucine Rich Repeat	Protein STRUBBELIG-RECEPTOR FAMILY 3 (Precursor) GN=SRF3 OS=Arabidopsis thaliana (Mouse-ear cress) PE=2 SV=1	T	Signal transduction mechanisms	PREDICTED: protein STRUBBELIG-RECEPTOR FAMILY 3 isoform X3 [Nicotiana tomentosiformis]
Tai6.29119	[G]	Carbohydrate transport and metabolism	Molecular Function: hydrolase activity, hydrolyzing O-glycosyl compounds (GO:0004553);; Cellular Component: cell wall (GO:0005618);; Biological Process: cellular glucan metabolic process (GO:0006073);; Molecular Function: xyloglucan:xyloglucosyl transferase activity (GO:0016762);; Cellular Component: apoplast (GO:0048046);;	K08235|1.10223e-143|sot:102594670|K08235 xyloglucan:xyloglucosyl transferase [EC:2.4.1.207] | (RefSeq) xyloglucan endotransglucosylase/hydrolase 2-like	--	--	--	Glycosyl hydrolases family 16;; Xyloglucan endo-transglycosylase (XET) C-terminus	Probable xyloglucan endotransglucosylase/hydrolase protein 16 (Precursor) GN=XTH16 OS=Arabidopsis thaliana (Mouse-ear cress) PE=2 SV=2	G	Carbohydrate transport and metabolism	PREDICTED: brassinosteroid-regulated protein BRU1-like isoform X1 [Nicotiana sylvestris]
Ipomoea_batatas_newGene_71449	--	--	--	K06630|4.4721e-08|gra:105773547|K06630 14-3-3 protein epsilon | (RefSeq) 14-3-3 protein 7	--	[O]	Posttranslational modification, protein turnover, chaperones	--	14-3-3-like protein GF14 mu OS=Arabidopsis thaliana OX=3702 GN=GRF9 PE=1 SV=2	T	Signal transduction mechanisms	14-3-3-like protein D isoform X2 [Manihot esculenta]
Ipomoea_batatas_newGene_38899	--	--	--	--	--	[T]	Signal transduction mechanisms	NB-ARC domain	Late blight resistance protein R1-A OS=Solanum demissum OX=50514 GN=R1A PE=3 SV=1	S	Function unknown	PREDICTED: putative late blight resistance protein homolog R1A-3 [Ipomoea nil]
Tai6.13106	--	--	--	--	--	[R]	General function prediction only	Kelch motif;; Kelch motif;; Galactose oxidase, central domain;; Galactose oxidase, central domain;; Kelch motif;; F-box domain	F-box/kelch-repeat protein At1g30090 GN=At1g30090 OS=Arabidopsis thaliana (Mouse-ear cress) PE=2 SV=1	R	General function prediction only	unnamed protein product [Coffea canephora]
Ipomoea_batatas_newGene_46594	--	--	--	--	--	[R]	General function prediction only	--	Topless-related protein 4 OS=Arabidopsis thaliana OX=3702 GN=TPR4 PE=1 SV=2	S	Function unknown	PREDICTED: topless-related protein 4-like [Nicotiana tabacum]
Ipomoea_batatas_newGene_37	--	--	--	--	--	--	--	--	--	S	Function unknown	PREDICTED: zinc finger MYND domain-containing protein 15 [Ipomoea nil]
Ipomoea_batatas_newGene_43870	--	--	--	--	--	--	--	--	--	--	--	PREDICTED: uncharacterized protein LOC109172732 [Ipomoea nil]
Tai6.22030	--	--	--	--	--	--	--	Protein of unknown function (DUF3245)	--	S	Function unknown	PREDICTED: uncharacterized protein PB1E7.01c isoform X2 [Nicotiana tomentosiformis]
Tai6.7105	--	--	--	--	--	[S]	Function unknown	Telomere stability and silencing	--	S	Function unknown	PREDICTED: protein SDE2 homolog [Nicotiana tomentosiformis]
Tai6.49042	--	--	Molecular Function: zinc ion binding (GO:0008270);;	--	--	[R]	General function prediction only	AN1-like Zinc finger;; C2H2-type zinc finger;; Zinc finger, C2H2 type	Zinc finger AN1 and C2H2 domain-containing stress-associated protein 11 GN=SAP11 OS=Arabidopsis thaliana (Mouse-ear cress) PE=2 SV=1	R	General function prediction only	PREDICTED: zinc finger AN1 and C2H2 domain-containing stress-associated protein 16-like [Nicotiana sylvestris]
Tai6.11955	[GEPR]	Carbohydrate transport and metabolism;; Amino acid transport and metabolism;; Inorganic ion transport and metabolism;; General function prediction only	Cellular Component: integral component of membrane (GO:0016021);; Molecular Function: substrate-specific transmembrane transporter activity (GO:0022891);; Biological Process: transmembrane transport (GO:0055085);;	K08150|4.65947e-115|pper:PRUPE_ppa003417mg|K08150 MFS transporter, SP family, solute carrier family 2 (myo-inositol transporter), member 13 | (RefSeq) hypothetical protein	--	[R]	General function prediction only	Sugar (and other) transporter;; Sugar (and other) transporter;; Armadillo/beta-catenin-like repeat	Inositol transporter 4 GN=INT4 OS=Arabidopsis thaliana (Mouse-ear cress) PE=1 SV=1	R	General function prediction only	PREDICTED: inositol transporter 4-like [Sesamum indicum]
Tai6.42183	[G]	Carbohydrate transport and metabolism	--	K05349|5.73074e-158|cmo:103497095|K05349 beta-glucosidase [EC:3.2.1.21] | (RefSeq) beta-glucosidase BoGH3B-like	Cyanoamino acid metabolism (ko00460);; Starch and sucrose metabolism (ko00500);; Phenylpropanoid biosynthesis (ko00940)	--	--	Glycosyl hydrolase family 3 N terminal domain;; Glycosyl hydrolase family 3 C-terminal domain	Beta-D-xylosidase 1 (Precursor) GN=K7J8.3 OS=Arabidopsis thaliana (Mouse-ear cress) PE=1 SV=1	G	Carbohydrate transport and metabolism	PREDICTED: lysosomal beta glucosidase-like [Eucalyptus grandis]
Tai6.32967	--	--	Molecular Function: heat shock protein binding (GO:0031072);; Molecular Function: unfolded protein binding (GO:0051082);;	--	--	--	--	--	--	R	General function prediction only	PREDICTED: uncharacterized protein LOC105162097 [Sesamum indicum]
Tai6.631	--	--	Cellular Component: plasma membrane (GO:0005886);;	--	--	--	--	Plant pleckstrin homology-like region;; Auxin canalisation	--	S	Function unknown	unnamed protein product [Coffea canephora]
Ipomoea_batatas_newGene_6376	[IR]	Lipid transport and metabolism;; General function prediction only	--	--	--	--	--	--	GDSL esterase/lipase 1 OS=Arabidopsis thaliana OX=3702 GN=GLIP1 PE=1 SV=1	S	Function unknown	PREDICTED: GDSL esterase/lipase 1-like [Ipomoea nil]
Ipomoea_batatas_newGene_15153	--	--	Molecular Function: zinc ion binding (GO:0008270);; Cellular Component: integral component of membrane (GO:0016021);;	--	--	[A]	RNA processing and modification	RING-variant domain	Probable E3 ubiquitin ligase SUD1 OS=Arabidopsis thaliana OX=3702 GN=SUD1 PE=1 SV=1	O	Posttranslational modification, protein turnover, chaperones	PREDICTED: uncharacterized protein LOC109177363 isoform X2 [Ipomoea nil]
Tai6.2857	[RTKL]	General function prediction only;; Signal transduction mechanisms;; Transcription;; Replication, recombination and repair	Molecular Function: nucleotide binding (GO:0000166);; Molecular Function: protein kinase activity (GO:0004672);;	--	--	[T]	Signal transduction mechanisms	Protein kinase domain;; Protein tyrosine kinase	Casein kinase I isoform delta-like GN=At4g26100 OS=Arabidopsis thaliana (Mouse-ear cress) PE=2 SV=2	T	Signal transduction mechanisms	PREDICTED: casein kinase I-like [Nicotiana sylvestris]
Ipomoea_batatas_newGene_27406	--	--	Molecular Function: structural constituent of ribosome (GO:0003735);; Biological Process: translation (GO:0006412);; Biological Process: transport (GO:0006810);; Cellular Component: integral component of membrane (GO:0016021);;	K15102|0|sot:102599564|K15102 solute carrier family 25 (mitochondrial phosphate transporter), member 3 | (RefSeq) mitochondrial phosphate carrier protein 1, mitochondrial-like	--	[C]	Energy production and conversion	Mitochondrial carrier protein	Mitochondrial phosphate carrier protein 1, mitochondrial OS=Arabidopsis thaliana OX=3702 GN=MPT1 PE=2 SV=1	S	Function unknown	PREDICTED: mitochondrial phosphate carrier protein 1, mitochondrial [Ipomoea nil]
Tai6.44669	[R]	General function prediction only	--	--	--	[L]	Replication, recombination and repair	Topoisomerase C-terminal repeat	--	L	Replication, recombination and repair	PREDICTED: uncharacterized protein LOC104109629 isoform X2 [Nicotiana tomentosiformis]
Tai6.22066	[E]	Amino acid transport and metabolism	--	K01640|2.50984e-37|pper:PRUPE_ppa006068mg|K01640 hydroxymethylglutaryl-CoA lyase [EC:4.1.3.4] | (RefSeq) hypothetical protein	Synthesis and degradation of ketone bodies (ko00072);; Valine, leucine and isoleucine degradation (ko00280);; Butanoate metabolism (ko00650);; Peroxisome (ko04146)	[CE]	Energy production and conversion;; Amino acid transport and metabolism	HMGL-like	Hydroxymethylglutaryl-CoA lyase, mitochondrial GN=HMGCL OS=Arabidopsis thaliana (Mouse-ear cress) PE=1 SV=2	CE	Energy production and conversion;; Amino acid transport and metabolism	hypothetical protein JCGZ_22742 [Jatropha curcas]
Ipomoea_batatas_newGene_66974	--	--	--	--	--	--	--	Sieve element occlusion C-terminus	--	--	--	PREDICTED: protein SIEVE ELEMENT OCCLUSION B-like [Ipomoea nil]
Ipomoea_batatas_newGene_7571	--	--	--	--	--	[R]	General function prediction only	Domain of unknown function;; Ankyrin repeats (3 copies);; Ankyrin repeats (many copies);; Ankyrin repeat;; Ankyrin repeats (many copies);; Ankyrin repeat	Ankyrin repeat-containing protein ITN1 OS=Arabidopsis thaliana OX=3702 GN=ITN1 PE=1 SV=1	S	Function unknown	PREDICTED: ankyrin repeat-containing protein ITN1-like [Ipomoea nil]
Ipomoea_batatas_newGene_15506	--	--	--	K10767|9.64722e-09|bvg:104888178|K10767 mRNA N6-methyladenine demethylase [EC:1.14.11.53] | (RefSeq) RNA demethylase ALKBH5-like	--	--	--	--	--	S	Function unknown	PREDICTED: RNA demethylase ALKBH5-like [Ipomoea nil]
Ipomoea_batatas_newGene_71117	--	--	Biological Process: double-strand break repair via homologous recombination (GO:0000724);; Molecular Function: ubiquitin-protein transferase activity (GO:0004842);; Cellular Component: plasma membrane (GO:0005886);; Molecular Function: zinc ion binding (GO:0008270);; Biological Process: regulation of meristem structural organization (GO:0009934);; Biological Process: maintenance of root meristem …	K10683|7.59991e-167|sot:102589099|K10683 BRCA1-associated RING domain protein 1 | (RefSeq) BRCA1-associated RING domain protein 1	--	[LK]	Replication, recombination and repair;; Transcription	BRCT domain, a BRCA1 C-terminus domain;; BRCA1 C Terminus (BRCT) domain;; PHD-like zinc-binding domain;; twin BRCT domain	BRCA1-associated RING domain protein 1 OS=Arabidopsis thaliana OX=3702 GN=BARD1 PE=1 SV=1	S	Function unknown	PREDICTED: BRCA1-associated RING domain protein 1 [Ipomoea nil]
Tai6.4781	--	--	--	--	--	[I]	Lipid transport and metabolism	Lipase (class 3)	Phospholipase A1-Igamma2, chloroplastic (Precursor) GN=At2g30550 OS=Arabidopsis thaliana (Mouse-ear cress) PE=1 SV=2	I	Lipid transport and metabolism	PREDICTED: uncharacterized protein LOC104107034 [Nicotiana tomentosiformis]
Tai6.8453	[PR]	Inorganic ion transport and metabolism;; General function prediction only	Molecular Function: oxidoreductase activity (GO:0016491);; Molecular Function: 2 iron, 2 sulfur cluster binding (GO:0051537);; Biological Process: oxidation-reduction process (GO:0055114);;	--	--	--	--	Rieske-like [2Fe-2S] domain	--	S	Function unknown	PREDICTED: uncharacterized protein LOC102578855 [Solanum tuberosum]
Ipomoea_batatas_newGene_49190	--	--	--	--	--	[R]	General function prediction only	Leucine rich repeat;; Leucine Rich repeats (2 copies);; Leucine Rich Repeat;; Leucine rich repeat N-terminal domain	Receptor-like protein 9a OS=Arabidopsis thaliana OX=3702 GN=RLP9A PE=2 SV=1	S	Function unknown	PREDICTED: receptor-like protein 12 isoform X1 [Ipomoea nil]
Tai6.51548	[O]	Posttranslational modification, protein turnover, chaperones	Molecular Function: serine-type endopeptidase activity (GO:0004252);; Biological Process: proteolysis (GO:0006508);; Cellular Component: chloroplast thylakoid membrane (GO:0009535);;	--	--	[O]	Posttranslational modification, protein turnover, chaperones	PDZ domain;; Trypsin	Protease Do-like 10, mitochondrial (Precursor) GN=DEGP10 OS=Arabidopsis thaliana (Mouse-ear cress) PE=2 SV=1	O	Posttranslational modification, protein turnover, chaperones	PREDICTED: protease Do-like 10, mitochondrial-like [Solanum tuberosum]
Ipomoea_batatas_newGene_57373	--	--	--	--	--	--	--	--	--	--	--	PREDICTED: uncharacterized protein LOC109164918 isoform X2 [Ipomoea nil]
Tai6.24531	--	--	--	--	--	--	--	Protein of unknown function (DUF3755)	--	S	Function unknown	PREDICTED: uncharacterized protein LOC104241730 isoform X2 [Nicotiana sylvestris]
Tai6.12829	--	--	Molecular Function: DNA binding (GO:0003677);; Biological Process: regulation of transcription, DNA-templated (GO:0006355);;	--	--	--	--	No apical meristem (NAM) protein	NAC domain-containing protein 90 GN=NAC090 OS=Arabidopsis thaliana (Mouse-ear cress) PE=2 SV=1	S	Function unknown	PREDICTED: NAC domain-containing protein 90-like [Solanum tuberosum]
Tai6.54422	--	--	Biological Process: drug transmembrane transport (GO:0006855);; Molecular Function: drug transmembrane transporter activity (GO:0015238);; Molecular Function: antiporter activity (GO:0015297);; Cellular Component: membrane (GO:0016020);;	--	--	[R]	General function prediction only	--	MATE efflux family protein 4, chloroplastic (Precursor) GN=DTX46 OS=Arabidopsis thaliana (Mouse-ear cress) PE=2 SV=1	R	General function prediction only	PREDICTED: MATE efflux family protein 4, chloroplastic [Sesamum indicum]
Tai6.24219	--	--	--	--	--	--	--	--	--	--	--	hypothetical protein MIMGU_mgv1a017616mg [Erythranthe guttata]
Ipomoea_batatas_newGene_30668	--	--	Biological Process: response to stress (GO:0006950);;	--	--	--	--	Late embryogenesis abundant protein	Protein SENESCENCE-ASSOCIATED GENE 21, mitochondrial OS=Arabidopsis thaliana OX=3702 GN=SAG21 PE=2 SV=1	S	Function unknown	PREDICTED: protein SENESCENCE-ASSOCIATED GENE 21, mitochondrial-like [Ipomoea nil]
Tai6.5310	--	--	--	--	--	--	--	--	--	S	Function unknown	PREDICTED: uncharacterized protein LOC104088207 [Nicotiana tomentosiformis]
Tai6.31724	--	--	Molecular Function: DNA binding (GO:0003677);; Molecular Function: chromatin binding (GO:0003682);; Molecular Function: transcription factor activity, sequence-specific DNA binding (GO:0003700);; Biological Process: regulation of transcription, DNA-templated (GO:0006355);; Biological Process: N-terminal protein myristoylation (GO:0006499);; Biological Process: fatty acid beta-oxidation (GO:000663…	--	--	--	--	MYB-CC type transfactor, LHEQLE motif;; Myb-like DNA-binding domain	Protein PHR1-LIKE 1 GN=PHL1 OS=Arabidopsis thaliana (Mouse-ear cress) PE=1 SV=1	S	Function unknown	PREDICTED: myb family transcription factor APL-like [Sesamum indicum]
Ipomoea_batatas_newGene_30109	--	--	Molecular Function: serine-type carboxypeptidase activity (GO:0004185);; Biological Process: proteolysis (GO:0006508);; Cellular Component: integral component of membrane (GO:0016021);;	K16296|1.51675e-22|sot:107062459|K16296 serine carboxypeptidase-like clade I [EC:3.4.16.-] | (RefSeq) serine carboxypeptidase-like 17	--	[OE]	Posttranslational modification, protein turnover, chaperones;; Amino acid transport and metabolism	Serine carboxypeptidase	Serine carboxypeptidase-like 8 OS=Arabidopsis thaliana OX=3702 GN=SCPL8 PE=1 SV=2	E	Amino acid transport and metabolism	PREDICTED: serine carboxypeptidase-like 12 isoform X1 [Ipomoea nil]
Ipomoea_batatas_newGene_48593	--	--	--	K20222|2.97771e-59|spen:107027811|K20222 importin-5 | (RefSeq) importin-5-like	--	[YU]	Nuclear structure;; Intracellular trafficking, secretion, and vesicular transport	--	--	U	Intracellular trafficking, secretion, and vesicular transport	PREDICTED: importin-5-like [Ipomoea nil]
Tai6.4777	[RTKL]	General function prediction only;; Signal transduction mechanisms;; Transcription;; Replication, recombination and repair	Molecular Function: protein serine/threonine kinase activity (GO:0004674);; Molecular Function: ATP binding (GO:0005524);; Cellular Component: extracellular region (GO:0005576);; Cellular Component: plasma membrane (GO:0005886);; Biological Process: protein phosphorylation (GO:0006468);; Cellular Component: integral component of membrane (GO:0016021);; Molecular Function: transmembrane receptor p…	--	--	--	--	Protein kinase domain;; Protein tyrosine kinase	Receptor-like protein kinase (Precursor) GN=INRPK1 OS=Ipomoea nil (Japanese morning glory) PE=2 SV=2	T	Signal transduction mechanisms	receptor-like protein kinase INRPK1a [Ipomoea nil]
Tai6.24829	--	--	--	--	--	--	--	Alpha/beta hydrolase family;; Alpha/beta hydrolase family	--	R	General function prediction only	PREDICTED: uncharacterized protein LOC104115460 isoform X1 [Nicotiana tomentosiformis]
Tai6.13661	--	--	--	--	--	--	--	Plant protein of unknown function;; Plant protein of unknown function	UPF0481 protein At3g47200 GN=At3g47200 OS=Arabidopsis thaliana (Mouse-ear cress) PE=2 SV=1	S	Function unknown	PREDICTED: UPF0481 protein At3g47200-like isoform X1 [Nicotiana sylvestris]
Tai6.6361	[U]	Intracellular trafficking, secretion, and vesicular transport	Cellular Component: nucleus (GO:0005634);; Biological Process: protein N-linked glycosylation (GO:0006487);; Biological Process: intracellular protein transport (GO:0006886);; Molecular Function: protein transporter activity (GO:0008565);; Cellular Component: clathrin adaptor complex (GO:0030131);; Biological Process: cellulose biosynthetic process (GO:0030244);; Molecular Function: protein histi…	--	--	[U]	Intracellular trafficking, secretion, and vesicular transport	Adaptin N terminal region	Beta-adaptin-like protein A GN=BETAA-AD OS=Arabidopsis thaliana (Mouse-ear cress) PE=1 SV=1	U	Intracellular trafficking, secretion, and vesicular transport	PREDICTED: beta-adaptin-like protein A [Nicotiana sylvestris]
Ipomoea_batatas_newGene_24975	--	--	--	K14488|3.39372e-06|vvi:100245472|K14488 SAUR family protein | (RefSeq) auxin-responsive protein SAUR71	Plant hormone signal transduction (ko04075)	--	--	--	--	--	--	PREDICTED: indole-3-acetic acid-induced protein ARG7 [Ipomoea nil]
Tai6.44013	--	--	Biological Process: maltose metabolic process (GO:0000023);; Biological Process: pentose-phosphate shunt (GO:0006098);; Cellular Component: chloroplast stroma (GO:0009570);; Biological Process: chloroplast relocation (GO:0009902);; Biological Process: thylakoid membrane organization (GO:0010027);; Biological Process: starch biosynthetic process (GO:0019252);; Biological Process: isopentenyl dipho…	--	--	--	--	--	--	S	Function unknown	hypothetical protein CICLE_v10021945mg [Citrus clementina]
Tai6.28376	[QR]	Secondary metabolites biosynthesis, transport and catabolism;; General function prediction only	--	--	--	--	--	Thiopurine S-methyltransferase (TPMT);; Methyltransferase domain;; Methyltransferase domain;; Methyltransferase domain;; Methyltransferase domain;; Methyltransferase domain	Probable thiol methyltransferase 2 GN=HOL3 OS=Arabidopsis thaliana (Mouse-ear cress) PE=1 SV=1	R	General function prediction only	hypothetical protein JCGZ_19270 [Jatropha curcas]
Ipomoea_batatas_newGene_5609	--	--	--	--	--	[R]	General function prediction only	--	--	--	--	hypothetical protein PRUPE_4G223300 [Prunus persica]
Tai6.39571	--	--	Cellular Component: integral component of plasma membrane (GO:0005887);; Molecular Function: sucrose transmembrane transporter activity (GO:0008515);; Biological Process: sucrose transport (GO:0015770);; Biological Process: transmembrane transport (GO:0055085);;	K15378|1.48221e-11|cam:101495868|K15378 solute carrier family 45, member 1/2/4 | (RefSeq) sucrose transport protein-like	--	[G]	Carbohydrate transport and metabolism	--	Sucrose transport protein SUC5 GN=SUC5 OS=Arabidopsis thaliana (Mouse-ear cress) PE=1 SV=1	G	Carbohydrate transport and metabolism	sucrose transporter 2x [Ipomoea batatas]
Tai6.30357	[R]	General function prediction only	Molecular Function: ATP binding (GO:0005524);; Molecular Function: GTP binding (GO:0005525);; Biological Process: Mo-molybdopterin cofactor biosynthetic process (GO:0006777);;	K06947|0|sly:101262800|K06947 polynucleotide 5'-hydroxyl-kinase GRC3/NOL9 [EC:2.7.1.-] | (RefSeq) polynucleotide 5'-hydroxyl-kinase NOL9	--	[R]	General function prediction only	Pre-mRNA cleavage complex II protein Clp1;; Molybdopterin guanine dinucleotide synthesis protein B	Polynucleotide 5&apos;-hydroxyl-kinase NOL9 GN=At5g11010 OS=Arabidopsis thaliana (Mouse-ear cress) PE=2 SV=1	R	General function prediction only	PREDICTED: polynucleotide 5&apos;-hydroxyl-kinase NOL9 isoform X1 [Nicotiana tomentosiformis]
Tai6.34285	[O]	Posttranslational modification, protein turnover, chaperones	--	--	--	[O]	Posttranslational modification, protein turnover, chaperones	DnaJ domain	Chaperone protein dnaJ 11, chloroplastic (Precursor) GN=T19K4.170 OS=Arabidopsis thaliana (Mouse-ear cress) PE=1 SV=2	O	Posttranslational modification, protein turnover, chaperones	PREDICTED: chaperone protein dnaJ 11, chloroplastic-like [Sesamum indicum]
Tai6.12923	--	--	Molecular Function: ATP binding (GO:0005524);; Molecular Function: nucleoside-triphosphatase activity (GO:0017111);;	--	--	[O]	Posttranslational modification, protein turnover, chaperones	--	--	O	Posttranslational modification, protein turnover, chaperones	PREDICTED: ATPase family AAA domain-containing protein 1-like [Nicotiana tomentosiformis]
Tai6.48407	--	--	--	--	--	--	--	--	Pentatricopeptide repeat-containing protein At2g30100, chloroplastic (Precursor) GN=At2g30100 OS=Arabidopsis thaliana (Mouse-ear cress) PE=2 SV=2	S	Function unknown	PREDICTED: pentatricopeptide repeat-containing protein At2g30100, chloroplastic isoform X1 [Nicotiana sylvestris]
Ipomoea_batatas_newGene_39545	--	--	Biological Process: cellular amino acid biosynthetic process (GO:0008652);; Molecular Function: transferase activity, transferring acyl groups (GO:0016746);;	K00620|1.02166e-09|zma:100383335|K00620 glutamate N-acetyltransferase / amino-acid N-acetyltransferase [EC:2.3.1.35 2.3.1.1] | (RefSeq) pco075894, GRMZM2G044237; uncharacterized LOC100383335	Arginine biosynthesis (ko00220);; 2-Oxocarboxylic acid metabolism (ko01210);; Biosynthesis of amino acids (ko01230)	[E]	Amino acid transport and metabolism	--	Arginine biosynthesis bifunctional protein ArgJ, chloroplastic OS=Zea mays OX=4577 PE=2 SV=1	E	Amino acid transport and metabolism	PREDICTED: uncharacterized protein LOC109192269 [Ipomoea nil]
Tai6.34859	[GEPR]	Carbohydrate transport and metabolism;; Amino acid transport and metabolism;; Inorganic ion transport and metabolism;; General function prediction only	Cellular Component: integral component of membrane (GO:0016021);; Biological Process: transmembrane transport (GO:0055085);;	--	--	[G]	Carbohydrate transport and metabolism	Major Facilitator Superfamily	--	G	Carbohydrate transport and metabolism	PREDICTED: protein spinster-like [Nicotiana sylvestris]
Ipomoea_batatas_newGene_70295	--	--	--	--	--	--	--	--	--	S	Function unknown	PREDICTED: uncharacterized protein LOC109181281 [Ipomoea nil]
Tai6.9023	--	--	--	--	--	[T]	Signal transduction mechanisms	NB-ARC domain;; AAA domain;; AAA ATPase domain	Putative disease resistance protein RGA3 GN=RGA3 OS=Solanum bulbocastanum (Wild potato) PE=2 SV=2	T	Signal transduction mechanisms	PREDICTED: putative disease resistance protein RGA3 [Nicotiana tomentosiformis]
Ipomoea_batatas_newGene_70163	--	--	Molecular Function: protein dimerization activity (GO:0046983);;	--	--	--	--	Helix-loop-helix DNA-binding domain	Transcription factor bHLH51 OS=Arabidopsis thaliana OX=3702 GN=BHLH51 PE=2 SV=1	K	Transcription	PREDICTED: transcription factor bHLH30-like [Ipomoea nil]
Tai6.38236	--	--	Molecular Function: metallocarboxypeptidase activity (GO:0004181);; Biological Process: proteolysis (GO:0006508);; Molecular Function: zinc ion binding (GO:0008270);; Cellular Component: membrane (GO:0016020);;	--	--	[S]	Function unknown	Zinc carboxypeptidase	--	R	General function prediction only	PREDICTED: mast cell carboxypeptidase A [Nicotiana tomentosiformis]
Tai6.15823	--	--	--	K05750|1.55785e-79|sly:101259399|K05750 NCK-associated protein 1 | (RefSeq) protein NAP1	--	[R]	General function prediction only	Membrane-associated apoptosis protein	Protein NAP1 GN=T4C15.22 OS=Arabidopsis thaliana (Mouse-ear cress) PE=1 SV=2	R	General function prediction only	PREDICTED: protein NAP1 [Nicotiana tomentosiformis]
Tai6.23840	[RTKL]	General function prediction only;; Signal transduction mechanisms;; Transcription;; Replication, recombination and repair	Molecular Function: calmodulin-dependent protein kinase activity (GO:0004683);; Molecular Function: calcium ion binding (GO:0005509);; Molecular Function: ATP binding (GO:0005524);; Cellular Component: plasma membrane (GO:0005886);; Biological Process: protein phosphorylation (GO:0006468);;	K13412|0|sly:101252935|K13412 calcium-dependent protein kinase [EC:2.7.11.1] | (RefSeq) calcium-dependent protein kinase 4	Plant-pathogen interaction (ko04626)	[T]	Signal transduction mechanisms	Protein kinase domain;; EF hand;; EF-hand domain pair;; EF-hand domain;; Protein tyrosine kinase;; EF-hand domain pair;; EF hand;; Cytoskeletal-regulatory complex EF hand;; Ca2+ insensitive EF hand;; Lipopolysaccharide kinase (Kdo/WaaP) family	Calcium-dependent protein kinase 4 GN=CPK4 OS=Solanum tuberosum (Potato) PE=2 SV=1	T	Signal transduction mechanisms	PREDICTED: calcium-dependent protein kinase 4 [Solanum lycopersicum]
Ipomoea_batatas_newGene_45960	--	--	Molecular Function: nicotinate-nucleotide diphosphorylase (carboxylating) activity (GO:0004514);; Molecular Function: nicotinate phosphoribosyltransferase activity (GO:0004516);; Biological Process: NAD biosynthetic process (GO:0009435);; Biological Process: nicotinate nucleotide salvage (GO:0019358);;	K00763|1.99377e-15|pmum:103339902|K00763 nicotinate phosphoribosyltransferase [EC:6.3.4.21] | (RefSeq) nicotinate phosphoribosyltransferase 2	Nicotinate and nicotinamide metabolism (ko00760)	[H]	Coenzyme transport and metabolism	--	Nicotinate phosphoribosyltransferase 2 OS=Arabidopsis thaliana OX=3702 GN=NAPRT2 PE=2 SV=1	H	Coenzyme transport and metabolism	PREDICTED: nicotinate phosphoribosyltransferase 2-like [Ipomoea nil]
Tai6.1599	--	--	Molecular Function: phosphatidylinositol phospholipase C activity (GO:0004435);; Molecular Function: signal transducer activity (GO:0004871);; Molecular Function: calcium ion binding (GO:0005509);; Biological Process: lipid metabolic process (GO:0006629);; Biological Process: intracellular signal transduction (GO:0035556);;	K05857|0|sly:100301920|K05857 phosphatidylinositol phospholipase C, delta [EC:3.1.4.11] | (RefSeq) PI-phospholipase C PLC4	Inositol phosphate metabolism (ko00562);; Phosphatidylinositol signaling system (ko04070);; AGE-RAGE signaling pathway in diabetic complications (ko04933)	[T]	Signal transduction mechanisms	Phosphatidylinositol-specific phospholipase C, X domain;; Phosphatidylinositol-specific phospholipase C, Y domain;; C2 domain;; Phosphoinositide-specific phospholipase C, efhand-like	Phosphoinositide phospholipase C 4 GN=MZN1.19 OS=Arabidopsis thaliana (Mouse-ear cress) PE=2 SV=2	I	Lipid transport and metabolism	1-phosphatidylinositol-4,5-bisphosphate phosphodiesterase [Nicotiana rustica]
Tai6.46056	[LKJ]	Replication, recombination and repair;; Transcription;; Translation, ribosomal structure and biogenesis	Molecular Function: translation initiation factor activity (GO:0003743);; Molecular Function: ATP binding (GO:0005524);; Biological Process: translational initiation (GO:0006413);; Molecular Function: ATP-dependent helicase activity (GO:0008026);;	--	--	[J]	Translation, ribosomal structure and biogenesis	DEAD/DEAH box helicase	Eukaryotic initiation factor 4A-3 OS=Nicotiana plumbaginifolia (Leadwort-leaved tobacco) PE=2 SV=1	A	RNA processing and modification	PREDICTED: eukaryotic initiation factor 4A-3-like [Sesamum indicum]
Tai6.22354	--	--	Biological Process: glycerol ether metabolic process (GO:0006662);; Biological Process: response to oxidative stress (GO:0006979);; Molecular Function: electron carrier activity (GO:0009055);; Biological Process: response to water deprivation (GO:0009414);; Cellular Component: chloroplast stroma (GO:0009570);; Cellular Component: chloroplast envelope (GO:0009941);; Molecular Function: protein dis…	--	--	[O]	Posttranslational modification, protein turnover, chaperones	Thioredoxin;; Thioredoxin-like	Thioredoxin-like protein CDSP32, chloroplastic (Precursor) GN=CDSP32 OS=Arabidopsis thaliana (Mouse-ear cress) PE=1 SV=1	O	Posttranslational modification, protein turnover, chaperones	CDSP32 protein (Chloroplast Drought-induced Stress Protein of 32kDa) [Solanum tuberosum]
Ipomoea_batatas_newGene_57790	--	--	--	--	--	[R]	General function prediction only	PPR repeat family;; PPR repeat;; PPR repeat;; Pentatricopeptide repeat domain;; PPR repeat;; PPR repeat family;; PPR repeat	Pentatricopeptide repeat-containing protein At4g33170 OS=Arabidopsis thaliana OX=3702 GN=PCMP-H53 PE=3 SV=1	S	Function unknown	PREDICTED: pentatricopeptide repeat-containing protein At4g20770-like [Ipomoea nil]
Tai6.29743	[MG]	Cell wall/membrane/envelope biogenesis;; Carbohydrate transport and metabolism	Molecular Function: catalytic activity (GO:0003824);; Biological Process: cellular metabolic process (GO:0044237);; Molecular Function: coenzyme binding (GO:0050662);;	K10046|3.0197e-63|mus:103990359|K10046 GDP-D-mannose 3', 5'-epimerase [EC:5.1.3.18 5.1.3.-] | (RefSeq) GDP-mannose 3,5-epimerase 1	Ascorbate and aldarate metabolism (ko00053);; Amino sugar and nucleotide sugar metabolism (ko00520)	[GM]	Carbohydrate transport and metabolism;; Cell wall/membrane/envelope biogenesis	--	GDP-mannose 3,5-epimerase GN=At5g28840 OS=Arabidopsis thaliana (Mouse-ear cress) PE=1 SV=1	M	Cell wall/membrane/envelope biogenesis	GDP-D-mannose-3&apos;,5&apos;-epimerase, partial [Rosa roxburghii]
Tai6.43713	[LKJ]	Replication, recombination and repair;; Transcription;; Translation, ribosomal structure and biogenesis	Molecular Function: translation initiation factor activity (GO:0003743);; Molecular Function: ATP binding (GO:0005524);; Biological Process: translational initiation (GO:0006413);; Molecular Function: ATP-dependent helicase activity (GO:0008026);;	K13025|1.31424e-37|tcc:TCM_007746|K13025 ATP-dependent RNA helicase [EC:3.6.4.13] | (RefSeq) Eukaryotic initiation factor 4A-III isoform 1	RNA transport (ko03013);; mRNA surveillance pathway (ko03015);; Spliceosome (ko03040)	[J]	Translation, ribosomal structure and biogenesis	Helicase conserved C-terminal domain	Eukaryotic initiation factor 4A-3 OS=Nicotiana plumbaginifolia (Leadwort-leaved tobacco) PE=2 SV=1	A	RNA processing and modification	RNA helicase [Arabidopsis thaliana]
Ipomoea_batatas_newGene_59436	--	--	--	--	--	--	--	--	Putative late blight resistance protein homolog R1B-13 OS=Solanum demissum OX=50514 GN=R1B-13 PE=3 SV=1	S	Function unknown	PREDICTED: putative late blight resistance protein homolog R1B-16 isoform X1 [Ipomoea nil]
Ipomoea_batatas_newGene_29194	--	--	Cellular Component: Golgi apparatus (GO:0005794);; Cellular Component: integral component of membrane (GO:0016021);; Molecular Function: O-acetyltransferase activity (GO:0016413);; Biological Process: cell wall organization or biogenesis (GO:0071554);;	--	--	--	--	GDSL/SGNH-like Acyl-Esterase family found in Pmr5 and Cas1p	Protein trichome birefringence-like 6 OS=Arabidopsis thaliana OX=3702 GN=TBL6 PE=2 SV=1	S	Function unknown	PREDICTED: protein trichome birefringence-like 6 [Ipomoea nil]
Tai6.12406	--	--	--	--	--	--	--	--	--	S	Function unknown	PREDICTED: uncharacterized protein LOC104103820 isoform X2 [Nicotiana tomentosiformis]
Tai6.11189	--	--	--	K18177|4.22176e-23|brp:103856349|K18177 cytochrome c oxidase assembly factor 4 | (RefSeq) uncharacterized LOC103856349	--	--	--	--	--	S	Function unknown	PREDICTED: uncharacterized protein LOC103856349 [Brassica rapa]
Tai6.54231	--	--	Molecular Function: transferase activity, transferring phosphorus-containing groups (GO:0016772);;	K08835|7.98812e-69|sot:102592715|K08835 serine/threonine-protein kinase OSR1/STK39 [EC:2.7.11.1] | (RefSeq) serine/threonine-protein kinase BLUS1	--	[T]	Signal transduction mechanisms	--	--	T	Signal transduction mechanisms	PREDICTED: serine/threonine-protein kinase BLUS1-like isoform X1 [Solanum tuberosum]
Tai6.17735	[J]	Translation, ribosomal structure and biogenesis	Molecular Function: translation initiation factor activity (GO:0003743);; Biological Process: translational initiation (GO:0006413);;	K03239|1.1494e-173|sot:102587123|K03239 translation initiation factor eIF-2B subunit alpha | (RefSeq) translation initiation factor eIF-2B subunit alpha-like	RNA transport (ko03013)	[J]	Translation, ribosomal structure and biogenesis	Initiation factor 2 subunit family	Methylthioribose-1-phosphate isomerase {ECO:0000255|HAMAP-Rule:MF_03119} GN=RCOM_0711420 OS=Ricinus communis (Castor bean) PE=2 SV=1	J	Translation, ribosomal structure and biogenesis	PREDICTED: translation initiation factor eIF-2B subunit alpha-like [Sesamum indicum]
Tai6.49074	--	--	Molecular Function: zinc ion binding (GO:0008270);; Biological Process: photoperiodism, flowering (GO:0048573);;	K10640|1.06186e-82|sot:102600249|K10640 E3 ubiquitin-protein ligase RNF25 [EC:2.3.2.27] | (RefSeq) E3 ubiquitin-protein ligase RNF25	--	--	--	RWD domain;; Ring finger domain	--	O	Posttranslational modification, protein turnover, chaperones	PREDICTED: E3 ubiquitin-protein ligase RNF25 [Nicotiana tomentosiformis]
Tai6.29797	[P]	Inorganic ion transport and metabolism	Molecular Function: voltage-gated chloride channel activity (GO:0005247);; Biological Process: chloride transport (GO:0006821);; Cellular Component: integral component of membrane (GO:0016021);; Molecular Function: adenyl nucleotide binding (GO:0030554);; Biological Process: transmembrane transport (GO:0055085);;	--	--	[P]	Inorganic ion transport and metabolism	Voltage gated chloride channel	Chloride channel protein CLC-f GN=F20N2.5 OS=Arabidopsis thaliana (Mouse-ear cress) PE=2 SV=2	P	Inorganic ion transport and metabolism	PREDICTED: chloride channel protein CLC-f-like [Nicotiana sylvestris]
Ipomoea_batatas_newGene_53070	--	--	--	--	--	[R]	General function prediction only	--	--	S	Function unknown	PREDICTED: uncharacterized protein LOC109164833 [Ipomoea nil]
Ipomoea_batatas_newGene_62680	--	--	--	--	--	--	--	--	--	--	--	PREDICTED: uncharacterized protein LOC109155623 isoform X1 [Ipomoea nil]
Ipomoea_batatas_newGene_24506	--	--	--	--	--	--	--	--	--	--	--	PREDICTED: cell differentiation protein RCD1 homolog [Ipomoea nil]
Tai6.10239	[GER]	Carbohydrate transport and metabolism;; Amino acid transport and metabolism;; General function prediction only	Cellular Component: Golgi membrane (GO:0000139);; Molecular Function: nucleotide-sugar transmembrane transporter activity (GO:0005338);; Molecular Function: sugar:proton symporter activity (GO:0005351);; Biological Process: carbohydrate transport (GO:0008643);; Biological Process: nucleotide-sugar transport (GO:0015780);; Cellular Component: integral component of membrane (GO:0016021);;	--	--	[G]	Carbohydrate transport and metabolism	Nucleotide-sugar transporter;; UAA transporter family;; EamA-like transporter family	CMP-sialic acid transporter 4 OS=Arabidopsis thaliana (Mouse-ear cress) PE=2 SV=1	G	Carbohydrate transport and metabolism	CMP-sialic acid transporter, putative [Ricinus communis]
Ipomoea_batatas_newGene_67886	--	--	--	--	--	--	--	Protein of unknown function (DUF630);; Protein of unknown function (DUF632);; Protein of unknown function (DUF632);; Protein of unknown function (DUF632)	--	--	--	PREDICTED: uncharacterized protein LOC109190543 [Ipomoea nil]
Tai6.43480	--	--	Cellular Component: nucleus (GO:0005634);; Biological Process: negative regulation of photomorphogenesis (GO:0010100);;	--	--	--	--	--	--	S	Function unknown	PREDICTED: uncharacterized protein LOC104090414 [Nicotiana tomentosiformis]
Ipomoea_batatas_newGene_66988	--	--	Molecular Function: lyase activity (GO:0016829);; Molecular Function: metal ion binding (GO:0046872);;	K15086|8.80469e-117|vvi:100853639|K15086 (3S)-linalool synthase [EC:4.2.3.25] | (RefSeq) (3S,6E)-nerolidol synthase 1-like	Monoterpenoid biosynthesis (ko00902)	--	--	Terpene synthase family, metal binding domain;; Terpene synthase family, metal binding domain	(3S,6E)-nerolidol synthase 2, chloroplastic/mitochondrial OS=Fragaria ananassa OX=3747 PE=1 SV=1	S	Function unknown	PREDICTED: (3S,6E)-nerolidol synthase 1-like [Ipomoea nil]
Ipomoea_batatas_newGene_36472	--	--	Cellular Component: membrane (GO:0016020);;	--	--	[T]	Signal transduction mechanisms	--	--	S	Function unknown	PREDICTED: uncharacterized protein LOC107430429 [Ziziphus jujuba]
Ipomoea_batatas_newGene_69013	[I]	Lipid transport and metabolism	Cellular Component: chloroplast (GO:0009507);; Molecular Function: hydrolase activity, acting on ester bonds (GO:0016788);;	--	--	--	--	--	--	S	Function unknown	PREDICTED: uncharacterized protein LOC109173938 [Ipomoea nil]
Ipomoea_batatas_newGene_5151	--	--	Biological Process: glycolipid metabolic process (GO:0006664);; Cellular Component: endomembrane system (GO:0012505);; Cellular Component: integral component of membrane (GO:0016021);; Molecular Function: glucosyltransferase activity (GO:0046527);;	--	--	[R]	General function prediction only	Glycosyl transferase family 90	--	S	Function unknown	PREDICTED: protein O-glucosyltransferase 1-like [Ipomoea nil]
Ipomoea_batatas_newGene_55980	--	--	--	--	--	--	--	--	Polycomb group protein FERTILIZATION-INDEPENDENT SEED 2 OS=Arabidopsis thaliana OX=3702 GN=FIS2 PE=1 SV=1	S	Function unknown	PREDICTED: polycomb group protein EMBRYONIC FLOWER 2-like isoform X2 [Ipomoea nil]
Tai6.36546	--	--	--	--	--	--	--	WSTF, HB1, Itc1p, MBD9 motif 2;; WSTF, HB1, Itc1p, MBD9 motif 3	--	R	General function prediction only	PREDICTED: uncharacterized protein LOC104106591 isoform X2 [Nicotiana tomentosiformis]
Tai6.6570	--	--	Molecular Function: catalytic activity (GO:0003824);; Biological Process: metabolic process (GO:0008152);; Cellular Component: chloroplast (GO:0009507);;	--	--	[R]	General function prediction only	Protein of unknown function, DUF255	--	R	General function prediction only	PREDICTED: spermatogenesis-associated protein 20-like [Cicer arietinum]
Tai6.18180	[R]	General function prediction only	Molecular Function: nucleotide binding (GO:0000166);; Biological Process: cis assembly of pre-catalytic spliceosome (GO:0000354);; Cellular Component: U2 snRNP (GO:0005686);; Cellular Component: nucleolus (GO:0005730);; Cellular Component: cytoplasm (GO:0005737);; Cellular Component: Cajal body (GO:0015030);; Molecular Function: snRNA binding (GO:0017069);;	K11094|3.23767e-82|sot:102577560|K11094 U2 small nuclear ribonucleoprotein B'' | (RefSeq) U2B; spliceosomal protein	Spliceosome (ko03040)	[A]	RNA processing and modification	RNA recognition motif. (a.k.a. RRM, RBD, or RNP domain);; RNA recognition motif. (a.k.a. RRM, RBD, or RNP domain)	U2 small nuclear ribonucleoprotein B&apos;&apos; GN=U2B&apos;&apos; OS=Arabidopsis thaliana (Mouse-ear cress) PE=1 SV=1	A	RNA processing and modification	spliceosomal protein [Solanum tuberosum]
Ipomoea_batatas_newGene_69375	--	--	Cellular Component: mitochondrial intermembrane space (GO:0005758);;	K17968|5.39355e-32|spen:107028339|K17968 TRIAP1/MDM35 family protein | (RefSeq) uncharacterized protein At4g33100	--	[S]	Function unknown	Uncharacterised protein family (UPF0203)	Uncharacterized protein At4g33100 OS=Arabidopsis thaliana OX=3702 GN=At4g33100 PE=3 SV=1	S	Function unknown	PREDICTED: uncharacterized protein At4g33100 [Ipomoea nil]
Tai6.17264	--	--	--	K12896|1.44646e-10|aly:ARALYDRAFT_491582|K12896 splicing factor, arginine/serine-rich 7 | (RefSeq) hypothetical protein	Spliceosome (ko03040)	[A]	RNA processing and modification	--	Serine/arginine-rich splicing factor RSZ22A GN=F25P17.11 OS=Arabidopsis thaliana (Mouse-ear cress) PE=1 SV=1	R	General function prediction only	PREDICTED: serine/arginine-rich splicing factor RSZ22A-like [Nicotiana sylvestris]
Ipomoea_batatas_newGene_23033	--	--	--	--	--	--	--	SWIM zinc finger	--	S	Function unknown	PREDICTED: uncharacterized protein LOC109174035 [Ipomoea nil]
Tai6.23058	--	--	Biological Process: protein O-linked glycosylation (GO:0006493);; Molecular Function: transferase activity, transferring glycosyl groups (GO:0016757);;	K09667|3.98959e-30|mtr:MTR_1g079510|K09667 protein O-GlcNAc transferase [EC:2.4.1.255] | (RefSeq) peptide-N-acetylglucosaminyltransferase	Other types of O-glycan biosynthesis (ko00514)	[GOT]	Carbohydrate transport and metabolism;; Posttranslational modification, protein turnover, chaperones;; Signal transduction mechanisms	Tetratricopeptide repeat;; TPR repeat;; Tetratricopeptide repeat;; Tetratricopeptide repeat;; Tetratricopeptide repeat;; Tetratricopeptide repeat;; Tetratricopeptide repeat;; Tetratricopeptide repeat;; Tetratricopeptide repeat	Probable UDP-N-acetylglucosamine--peptide N-acetylglucosaminyltransferase SEC GN=SEC OS=Arabidopsis thaliana (Mouse-ear cress) PE=2 SV=1	GOT	Carbohydrate transport and metabolism;; Posttranslational modification, protein turnover, chaperones;; Signal transduction mechanisms	PREDICTED: probable UDP-N-acetylglucosamine--peptide N-acetylglucosaminyltransferase SEC [Nelumbo nucifera]
Ipomoea_batatas_newGene_71424	[J]	Translation, ribosomal structure and biogenesis	Molecular Function: GTPase activity (GO:0003924);; Molecular Function: GTP binding (GO:0005525);; Cellular Component: mitochondrion (GO:0005739);; Biological Process: ribosome biogenesis (GO:0042254);;	K19828|5.58532e-94|spen:107016018|K19828 mitochondrial GTPase 1 | (RefSeq) short integuments 2, mitochondrial-like	--	[R]	General function prediction only	50S ribosome-binding GTPase;; Ferrous iron transport protein B	Short integuments 2, mitochondrial OS=Arabidopsis thaliana OX=3702 GN=SIN2 PE=1 SV=1	S	Function unknown	PREDICTED: short integuments 2, mitochondrial [Ipomoea nil]
Tai6.39009	--	--	--	--	--	[S]	Function unknown	Domain of unknown function (DUF1981);; HEAT repeat	Brefeldin A-inhibited guanine nucleotide-exchange protein 5 GN=F7K15_150 OS=Arabidopsis thaliana (Mouse-ear cress) PE=1 SV=2	S	Function unknown	PREDICTED: protein MON2 homolog isoform X2 [Solanum tuberosum]
Ipomoea_batatas_newGene_27479	--	--	--	--	--	--	--	--	--	S	Function unknown	PREDICTED: uncharacterized protein LOC109189702 [Ipomoea nil]
Ipomoea_batatas_newGene_23060	--	--	--	--	--	--	--	--	--	--	--	PREDICTED: F-box/FBD/LRR-repeat protein At1g13570-like isoform X1 [Ipomoea nil]
Tai6.25960	--	--	--	--	--	[V]	Defense mechanisms	Protein of unknown function (DUF1068)	--	V	Defense mechanisms	PREDICTED: uncharacterized protein LOC104099663 [Nicotiana tomentosiformis]
Tai6.51333	[G]	Carbohydrate transport and metabolism	Cellular Component: cytosol (GO:0005829);; Biological Process: glycogen biosynthetic process (GO:0005978);; Molecular Function: glucose-1-phosphate adenylyltransferase activity (GO:0008878);; Cellular Component: chloroplast (GO:0009507);; Cellular Component: glucose-1-phosphate adenylyltransferase complex (GO:0010170);; Biological Process: starch biosynthetic process (GO:0019252);;	K00975|4.29398e-127|vvi:100253688|K00975 glucose-1-phosphate adenylyltransferase [EC:2.7.7.27] | (RefSeq) glucose-1-phosphate adenylyltransferase large subunit 1	Starch and sucrose metabolism (ko00500);; Amino sugar and nucleotide sugar metabolism (ko00520)	[M]	Cell wall/membrane/envelope biogenesis	Nucleotidyl transferase	Glucose-1-phosphate adenylyltransferase large subunit 1 (Fragment) GN=AGPS1 OS=Solanum tuberosum (Potato) PE=2 SV=1	M	Cell wall/membrane/envelope biogenesis	ADP-glucose pyrophosphorylase beta subunit IbAGPb1B [Ipomoea batatas]
Tai6.11372	--	--	--	K08059|2.95706e-105|sot:102604365|K08059 interferon, gamma-inducible protein 30 | (RefSeq) GILT-like protein F37H8.5	--	[O]	Posttranslational modification, protein turnover, chaperones	Gamma interferon inducible lysosomal thiol reductase (GILT)	--	O	Posttranslational modification, protein turnover, chaperones	PREDICTED: gamma-interferon-inducible lysosomal thiol reductase-like isoform X3 [Nicotiana sylvestris]
Tai6.36031	--	--	Molecular Function: oxidoreductase activity (GO:0016491);;	K14003|2.95416e-151|sly:101251489|K14003 prolactin regulatory element-binding protein | (RefSeq) SEC12-like protein 2	Protein processing in endoplasmic reticulum (ko04141)	[U]	Intracellular trafficking, secretion, and vesicular transport	WD domain, G-beta repeat	SEC12-like protein 2 GN=F2I9.9 OS=Arabidopsis thaliana (Mouse-ear cress) PE=1 SV=4	U	Intracellular trafficking, secretion, and vesicular transport	PREDICTED: SEC12-like protein 2 [Solanum lycopersicum]
Tai6.26984	--	--	Molecular Function: zinc ion binding (GO:0008270);;	K10144|1.36618e-130|sot:102585180|K10144 RING finger and CHY zinc finger domain-containing protein 1 [EC:2.3.2.27] | (RefSeq) E3 ubiquitin-protein ligase MIEL1	Ubiquitin mediated proteolysis (ko04120)	[R]	General function prediction only	Zinc-ribbon;; Ring finger domain;; Zinc finger, C3HC4 type (RING finger);; zinc-RING finger domain;; Zinc finger, C3HC4 type (RING finger);; Zinc finger, C3HC4 type (RING finger);; CHY zinc finger;; RING-type zinc-finger	--	O	Posttranslational modification, protein turnover, chaperones	PREDICTED: RING finger and CHY zinc finger domain-containing protein 1-like isoform X1 [Solanum tuberosum]
Ipomoea_batatas_newGene_43023	--	--	--	--	--	[R]	General function prediction only	gag-polypeptide of LTR copia-type;; Retrotransposon gag protein;; gag-polypeptide of LTR copia-type	Retrovirus-related Pol polyprotein from transposon RE1 OS=Arabidopsis thaliana OX=3702 GN=RE1 PE=2 SV=1	L	Replication, recombination and repair	PREDICTED: uncharacterized protein LOC109193901 [Ipomoea nil]
Ipomoea_batatas_newGene_18207	[E]	Amino acid transport and metabolism	Biological Process: amino acid transmembrane transport (GO:0003333);; Molecular Function: amino acid transmembrane transporter activity (GO:0015171);; Cellular Component: integral component of membrane (GO:0016021);;	--	--	[E]	Amino acid transport and metabolism	Amino acid permease;; C-terminus of AA_permease	Cationic amino acid transporter 7, chloroplastic OS=Arabidopsis thaliana OX=3702 GN=CAT7 PE=3 SV=1	E	Amino acid transport and metabolism	PREDICTED: cationic amino acid transporter 6, chloroplastic-like [Ipomoea nil]
Tai6.49356	--	--	--	--	--	--	--	--	--	S	Function unknown	PREDICTED: myosin-9 [Nicotiana tomentosiformis]
Tai6.12174	--	--	--	--	--	--	--	IGR protein motif	--	S	Function unknown	PREDICTED: uncharacterized protein LOC101253134 [Solanum lycopersicum]
Tai6.36239	--	--	Biological Process: polysaccharide catabolic process (GO:0000272);; Molecular Function: transcription factor activity, sequence-specific DNA binding (GO:0003700);; Cellular Component: nucleus (GO:0005634);; Biological Process: regulation of transcription, DNA-templated (GO:0006355);; Biological Process: vernalization response (GO:0010048);; Molecular Function: beta-amylase activity (GO:0016161);;…	K01177|5.14377e-64|vvi:100246489|K01177 beta-amylase [EC:3.2.1.2] | (RefSeq) beta-amylase 7	Starch and sucrose metabolism (ko00500)	--	--	Glycosyl hydrolase family 14	Beta-amylase 2, chloroplastic (Precursor) GN=F6N23.1 OS=Arabidopsis thaliana (Mouse-ear cress) PE=1 SV=2	G	Carbohydrate transport and metabolism	PREDICTED: beta-amylase 2, chloroplastic isoform X2 [Phoenix dactylifera]
Ipomoea_batatas_newGene_63937	--	--	--	--	--	[G]	Carbohydrate transport and metabolism	Glycogen recognition site of AMP-activated protein kinase	Protein PTST homolog 2, chloroplastic OS=Arabidopsis thaliana OX=3702 GN=PTST2 PE=1 SV=1	S	Function unknown	PREDICTED: uncharacterized protein LOC109160963 isoform X4 [Ipomoea nil]
Tai6.11157	--	--	Biological Process: transport (GO:0006810);; Cellular Component: integral component of membrane (GO:0016021);;	--	--	[I]	Lipid transport and metabolism	CRAL/TRIO domain;; CRAL/TRIO, N-terminal domain	Patellin-6 GN=PATL6 OS=Arabidopsis thaliana (Mouse-ear cress) PE=2 SV=1	I	Lipid transport and metabolism	PREDICTED: patellin-6-like [Solanum tuberosum]
Tai6.36876	[J]	Translation, ribosomal structure and biogenesis	Molecular Function: structural constituent of ribosome (GO:0003735);; Cellular Component: nucleolus (GO:0005730);; Cellular Component: plasma membrane (GO:0005886);; Biological Process: translation (GO:0006412);; Cellular Component: chloroplast (GO:0009507);; Cellular Component: cytosolic ribosome (GO:0022626);;	K02955|1.30699e-81|cit:102615517|K02955 small subunit ribosomal protein S14e | (RefSeq) 40S ribosomal protein S14-3	Ribosome (ko03010)	[J]	Translation, ribosomal structure and biogenesis	Ribosomal protein S11	40S ribosomal protein S14 OS=Zea mays (Maize) PE=3 SV=1	J	Translation, ribosomal structure and biogenesis	hypothetical protein CICLE_v10013022mg [Citrus clementina]
Ipomoea_batatas_newGene_39985	[T]	Signal transduction mechanisms	Molecular Function: ATP binding (GO:0005524);; Cellular Component: plasma membrane (GO:0005886);; Cellular Component: integral component of membrane (GO:0016021);; Molecular Function: ATPase activity, coupled to transmembrane movement of substances (GO:0042626);; Biological Process: transmembrane transport (GO:0055085);;	--	--	[Q]	Secondary metabolites biosynthesis, transport and catabolism	Plant PDR ABC transporter associated;; ABC transporter;; ABC-2 type transporter;; AAA domain, putative AbiEii toxin, Type IV TA system;; ABC transporter;; ABC-2 type transporter	Pleiotropic drug resistance protein 3 OS=Nicotiana tabacum OX=4097 GN=PDR3 PE=2 SV=1	V	Defense mechanisms	PREDICTED: pleiotropic drug resistance protein 3-like isoform X1 [Ipomoea nil]
Ipomoea_batatas_newGene_29394	--	--	--	--	--	--	--	--	--	S	Function unknown	PREDICTED: uncharacterized protein LOC109177370 [Ipomoea nil]
Tai6.13659	--	--	--	--	--	[QI]	Secondary metabolites biosynthesis, transport and catabolism;; Lipid transport and metabolism	Cytochrome P450;; Reverse transcriptase-like	Cytochrome P450 CYP749A22 OS=Panax ginseng (Korean ginseng) PE=2 SV=1	Q	Secondary metabolites biosynthesis, transport and catabolism	PREDICTED: cytochrome P450 CYP749A22-like, partial [Nicotiana sylvestris]
Ipomoea_batatas_newGene_69637	--	--	Molecular Function: polygalacturonase activity (GO:0004650);; Cellular Component: extracellular region (GO:0005576);; Biological Process: carbohydrate metabolic process (GO:0005975);; Biological Process: cell wall organization (GO:0071555);;	--	--	--	--	Glycosyl hydrolases family 28	Polygalacturonase OS=Brassica napus OX=3708 PE=2 SV=1	M	Cell wall/membrane/envelope biogenesis	PREDICTED: exopolygalacturonase-like [Ipomoea nil]
Ipomoea_batatas_newGene_45294	--	--	Biological Process: ribosomal large subunit export from nucleus (GO:0000055);; Biological Process: ribosomal small subunit export from nucleus (GO:0000056);; Molecular Function: transporter activity (GO:0005215);; Cellular Component: nuclear pore (GO:0005643);; Biological Process: mRNA export from nucleus (GO:0006406);; Biological Process: protein import into nucleus (GO:0006606);; Biological Pro…	K14318|2.79227e-123|vvi:100265724|K14318 nuclear pore complex protein Nup88 | (RefSeq) nuclear pore complex protein NUP88	RNA transport (ko03013)	[YU]	Nuclear structure;; Intracellular trafficking, secretion, and vesicular transport	Nuclear pore component	Nuclear pore complex protein NUP88 OS=Arabidopsis thaliana OX=3702 GN=NUP88 PE=1 SV=1	U	Intracellular trafficking, secretion, and vesicular transport	PREDICTED: nuclear pore complex protein NUP88 [Ipomoea nil]
Tai6.19729	--	--	Cellular Component: nucleus (GO:0005634);; Biological Process: primary metabolic process (GO:0044238);; Biological Process: cellular biosynthetic process (GO:0044249);; Biological Process: positive regulation of cellular response to phosphate starvation (GO:0080040);; Biological Process: organic substance biosynthetic process (GO:1901576);;	--	--	[P]	Inorganic ion transport and metabolism	SPX domain	SPX domain-containing protein 1 GN=SPX1 OS=Arabidopsis thaliana (Mouse-ear cress) PE=2 SV=2	P	Inorganic ion transport and metabolism	PREDICTED: SPX domain-containing protein 1-like [Pyrus x bretschneideri]
Tai6.33798	--	--	Biological Process: phosphatidylinositol biosynthetic process (GO:0006661);; Cellular Component: integral component of membrane (GO:0016021);;	--	--	[S]	Function unknown	Uncharacterised protein family (UPF0220)	--	S	Function unknown	PREDICTED: transmembrane protein 50 homolog [Solanum tuberosum]
Tai6.23227	[R]	General function prediction only	Molecular Function: DNA binding (GO:0003677);;	K06875|8.15753e-58|vvi:100245316|K06875 programmed cell death protein 5 | (RefSeq) DNA-binding protein DDB_G0278111	--	[D]	Cell cycle control, cell division, chromosome partitioning	Double-stranded DNA-binding domain	--	D	Cell cycle control, cell division, chromosome partitioning	PREDICTED: DNA-binding protein DDB_G0278111-like isoform X1 [Nicotiana sylvestris]
Tai6.7892	[O]	Posttranslational modification, protein turnover, chaperones	Biological Process: protein peptidyl-prolyl isomerization (GO:0000413);; Molecular Function: peptidyl-prolyl cis-trans isomerase activity (GO:0003755);; Biological Process: protein folding (GO:0006457);; Cellular Component: chloroplast stromal thylakoid (GO:0009533);; Cellular Component: chloroplast thylakoid membrane (GO:0009535);; Cellular Component: chloroplast thylakoid lumen (GO:0009543);; B…	K03768|1.33057e-98|sly:101263049|K03768 peptidyl-prolyl cis-trans isomerase B (cyclophilin B) [EC:5.2.1.8] | (RefSeq) photosynthetic NDH subunit of lumenal location 5, chloroplastic	--	[O]	Posttranslational modification, protein turnover, chaperones	Cyclophilin type peptidyl-prolyl cis-trans isomerase/CLD	Peptidyl-prolyl cis-trans isomerase CYP20-2, chloroplastic (Precursor) GN=CYP20-2 OS=Arabidopsis thaliana (Mouse-ear cress) PE=1 SV=1	O	Posttranslational modification, protein turnover, chaperones	peptidylprolyl isomerase [Ipomoea batatas]
Tai6.10845	--	--	--	--	--	[A]	RNA processing and modification	RING-variant domain	Probable E3 ubiquitin ligase SUD1 GN=F28A23.140 OS=Arabidopsis thaliana (Mouse-ear cress) PE=1 SV=1	A	RNA processing and modification	PREDICTED: uncharacterized protein LOC102599897 [Solanum tuberosum]
Tai6.24672	[E]	Amino acid transport and metabolism	--	--	--	[H]	Coenzyme transport and metabolism	--	Molybdenum cofactor sulfurase {ECO:0000255|HAMAP-Rule:MF_03050} GN=FLACCA OS=Solanum lycopersicum (Tomato) PE=2 SV=1	H	Coenzyme transport and metabolism	hypothetical protein L484_014434 [Morus notabilis]
Tai6.27802	[J]	Translation, ribosomal structure and biogenesis	Molecular Function: structural constituent of ribosome (GO:0003735);; Cellular Component: ribosome (GO:0005840);; Biological Process: translation (GO:0006412);; Cellular Component: chloroplast thylakoid (GO:0009534);; Cellular Component: chloroplast stroma (GO:0009570);;	--	--	--	--	Sigma 54 modulation protein / S30EA ribosomal protein	Ribosome-binding factor PSRP1, chloroplastic (Precursor) GN=PSRP1 OS=Spinacia oleracea (Spinach) PE=1 SV=2	J	Translation, ribosomal structure and biogenesis	PREDICTED: ribosome-binding factor PSRP1, chloroplastic [Solanum tuberosum]
Tai6.36442	[J]	Translation, ribosomal structure and biogenesis	Biological Process: RNA methylation (GO:0001510);; Molecular Function: DNA binding (GO:0003677);; Molecular Function: transcription factor activity, sequence-specific DNA binding (GO:0003700);; Molecular Function: RNA binding (GO:0003723);; Biological Process: regulation of transcription, DNA-templated (GO:0006355);; Biological Process: RNA processing (GO:0006396);; Molecular Function: RNA methyl…	K03216|1.41692e-116|sly:101265962|K03216 tRNA (cytidine/uridine-2'-O-)-methyltransferase [EC:2.1.1.207] | (RefSeq) putative tRNA (cytidine(34)-2'-O)-methyltransferase	--	--	--	SpoU rRNA Methylase family	--	A	RNA processing and modification	PREDICTED: uncharacterized protein LOC104118057 [Nicotiana tomentosiformis]
Tai6.9455	--	--	--	--	--	--	--	Elongator subunit Iki1	Elongator complex protein 5 GN=ELP5 OS=Arabidopsis thaliana (Mouse-ear cress) PE=1 SV=1	S	Function unknown	PREDICTED: elongator complex protein 5 [Solanum lycopersicum]
Tai6.39423	--	--	--	K00737|0|sly:101268683|K00737 beta-1,4-mannosyl-glycoprotein beta-1,4-N-acetylglucosaminyltransferase [EC:2.4.1.144] | (RefSeq) uncharacterized LOC101268683	N-Glycan biosynthesis (ko00510)	--	--	Glycosyltransferase family 17	--	G	Carbohydrate transport and metabolism	PREDICTED: uncharacterized protein LOC104100978 isoform X1 [Nicotiana tomentosiformis]
Ipomoea_batatas_newGene_43742	--	--	Molecular Function: nucleotide binding (GO:0000166);; Cellular Component: membrane (GO:0016020);; Molecular Function: kinase activity (GO:0016301);; Biological Process: phosphorylation (GO:0016310);;	--	--	--	--	--	Probable LRR receptor-like serine/threonine-protein kinase At4g31250 OS=Arabidopsis thaliana OX=3702 GN=At4g31250 PE=2 SV=1	T	Signal transduction mechanisms	PREDICTED: pollen receptor-like kinase 1 [Ipomoea nil]
Tai6.18146	[R]	General function prediction only	Molecular Function: methyltransferase activity (GO:0008168);; Biological Process: histone methylation (GO:0016571);;	--	--	[U]	Intracellular trafficking, secretion, and vesicular transport	SET domain	Histone-lysine N-methyltransferase ASHH1 GN=F28O16.8 OS=Arabidopsis thaliana (Mouse-ear cress) PE=1 SV=1	U	Intracellular trafficking, secretion, and vesicular transport	PREDICTED: histone-lysine N-methyltransferase ASHH1 [Nicotiana tomentosiformis]
Ipomoea_batatas_newGene_47133	--	--	--	--	--	--	--	CBS domain	CBS domain-containing protein CBSX5 OS=Arabidopsis thaliana OX=3702 GN=CBSX5 PE=2 SV=2	S	Function unknown	PREDICTED: CBS domain-containing protein CBSX5-like [Ipomoea nil]
Tai6.3042	--	--	Biological Process: metal ion transport (GO:0030001);; Molecular Function: metal ion binding (GO:0046872);;	--	--	[P]	Inorganic ion transport and metabolism	Heavy-metal-associated domain	Heavy metal-associated isoprenylated plant protein 26 (Precursor) GN=F20M13.140 OS=Arabidopsis thaliana (Mouse-ear cress) PE=1 SV=1	P	Inorganic ion transport and metabolism	PREDICTED: heavy metal-associated isoprenylated plant protein 26-like [Nicotiana sylvestris]
Tai6.49527	[IQR]	Lipid transport and metabolism;; Secondary metabolites biosynthesis, transport and catabolism;; General function prediction only	--	K04708|0|sot:102603207|K04708 3-dehydrosphinganine reductase [EC:1.1.1.102] | (RefSeq) 3-dehydrosphinganine reductase TSC10A-like	Sphingolipid metabolism (ko00600)	[Q]	Secondary metabolites biosynthesis, transport and catabolism	short chain dehydrogenase;; KR domain;; Enoyl-(Acyl carrier protein) reductase;; Polysaccharide biosynthesis protein;; NAD dependent epimerase/dehydratase family	3-dehydrosphinganine reductase TSC10A GN=TSC10A OS=Arabidopsis thaliana (Mouse-ear cress) PE=1 SV=1	Q	Secondary metabolites biosynthesis, transport and catabolism	PREDICTED: 3-ketodihydrosphingosine reductase-like isoform X1 [Solanum tuberosum]
Tai6.30630	--	--	Biological Process: response to oxidative stress (GO:0006979);;	--	--	--	--	SNARE associated Golgi protein	--	S	Function unknown	PREDICTED: transmembrane protein 64-like [Nicotiana tomentosiformis]
Ipomoea_batatas_newGene_58920	--	--	Molecular Function: ATP binding (GO:0005524);; Cellular Component: cytoplasm (GO:0005737);; Biological Process: protein refolding (GO:0042026);;	K04077|4.01084e-15|sind:105161699|K04077 chaperonin GroEL | (RefSeq) chaperonin 60 subunit beta 4, chloroplastic	RNA degradation (ko03018)	[O]	Posttranslational modification, protein turnover, chaperones	--	RuBisCO large subunit-binding protein subunit beta, chloroplastic (Fragment) OS=Secale cereale OX=4550 GN=CPN60 PE=2 SV=1	O	Posttranslational modification, protein turnover, chaperones	PREDICTED: chaperonin 60 subunit beta 4, chloroplastic [Ipomoea nil]
Ipomoea_batatas_newGene_71301	--	--	--	--	--	--	--	--	--	S	Function unknown	PREDICTED: uncharacterized protein LOC109174631 isoform X3 [Ipomoea nil]
Tai6.42041	--	--	Biological Process: MAPK cascade (GO:0000165);; Molecular Function: ATP binding (GO:0005524);; Cellular Component: cell wall (GO:0005618);; Cellular Component: nucleus (GO:0005634);; Biological Process: protein targeting to membrane (GO:0006612);; Cellular Component: chloroplast thylakoid membrane (GO:0009535);; Biological Process: detection of biotic stimulus (GO:0009595);; Biological Process: r…	--	--	[O]	Posttranslational modification, protein turnover, chaperones	ATPase family associated with various cellular activities (AAA)	Ribulose bisphosphate carboxylase/oxygenase activase, chloroplastic (Precursor) OS=Oryza sativa subsp. japonica (Rice) PE=1 SV=2	O	Posttranslational modification, protein turnover, chaperones	chloroplast ribulose bisphosphate carboxylase/oxygenase activase large isoform a [Ipomoea batatas]
Tai6.36634	[O]	Posttranslational modification, protein turnover, chaperones	Molecular Function: acid-amino acid ligase activity (GO:0016881);;	K06689|1.45468e-97|sot:102595854|K06689 ubiquitin-conjugating enzyme E2 D [EC:2.3.2.23] | (RefSeq) ubiquitin-conjugating enzyme E2 28	Ubiquitin mediated proteolysis (ko04120);; Protein processing in endoplasmic reticulum (ko04141)	[O]	Posttranslational modification, protein turnover, chaperones	Ubiquitin-conjugating enzyme;; Prokaryotic E2 family B;; RWD domain	Ubiquitin-conjugating enzyme E2 28 GN=F22C12.2 OS=Arabidopsis thaliana (Mouse-ear cress) PE=2 SV=1	O	Posttranslational modification, protein turnover, chaperones	hypothetical protein MIMGU_mgv1a015708mg [Erythranthe guttata]
Ipomoea_batatas_newGene_48631	[O]	Posttranslational modification, protein turnover, chaperones	Molecular Function: serine-type endopeptidase activity (GO:0004252);; Biological Process: proteolysis (GO:0006508);;	--	--	--	--	Subtilase family	Subtilisin-like protease SBT5.4 OS=Arabidopsis thaliana OX=3702 GN=SBT5.4 PE=1 SV=1	O	Posttranslational modification, protein turnover, chaperones	PREDICTED: subtilisin-like protease SBT5.3 isoform X1 [Ipomoea nil]
Tai6.27908	[MG]	Cell wall/membrane/envelope biogenesis;; Carbohydrate transport and metabolism	Cellular Component: plasma membrane (GO:0005886);; Biological Process: D-xylose metabolic process (GO:0042732);; Biological Process: cellular metabolic process (GO:0044237);; Molecular Function: UDP-glucuronate decarboxylase activity (GO:0048040);; Molecular Function: coenzyme binding (GO:0050662);;	K08678|1.18464e-175|sly:101263507|K08678 UDP-glucuronate decarboxylase [EC:4.1.1.35] | (RefSeq) UDP-glucuronic acid decarboxylase 6	Starch and sucrose metabolism (ko00500);; Amino sugar and nucleotide sugar metabolism (ko00520)	[GM]	Carbohydrate transport and metabolism;; Cell wall/membrane/envelope biogenesis	NAD dependent epimerase/dehydratase family;; Male sterility protein;; 3-beta hydroxysteroid dehydrogenase/isomerase family;; Polysaccharide biosynthesis protein;; RmlD substrate binding domain	UDP-glucuronic acid decarboxylase 6 GN=UXS6 OS=Arabidopsis thaliana (Mouse-ear cress) PE=2 SV=1	G	Carbohydrate transport and metabolism	PREDICTED: UDP-glucuronic acid decarboxylase 6-like [Solanum lycopersicum]
Tai6.54501	--	--	Biological Process: protein folding (GO:0006457);; Biological Process: embryo sac egg cell differentiation (GO:0009560);; Cellular Component: prefoldin complex (GO:0016272);; Biological Process: photoperiodism, flowering (GO:0048573);; Molecular Function: unfolded protein binding (GO:0051082);;	K17560|2.6187e-88|sot:102603386|K17560 unconventional prefoldin RPB5 interactor 1 | (RefSeq) RNA polymerase II subunit 5-mediating protein homolog	--	[S]	Function unknown	Prefoldin subunit	--	S	Function unknown	PREDICTED: RNA polymerase II subunit 5-mediating protein homolog [Solanum tuberosum]
Ipomoea_batatas_newGene_2837	--	--	Cellular Component: intracellular part (GO:0044424);;	--	--	[S]	Function unknown	PPPDE putative peptidase domain	DeSI-like protein At4g17486 OS=Arabidopsis thaliana OX=3702 GN=At4g17486 PE=2 SV=1	S	Function unknown	PREDICTED: desumoylating isopeptidase 1-like [Ipomoea nil]
Tai6.22888	--	--	--	--	--	--	--	--	--	S	Function unknown	PREDICTED: uncharacterized protein LOC101262862 isoform X1 [Solanum lycopersicum]
Ipomoea_batatas_newGene_43382	[K]	Transcription	--	--	--	--	--	Leucine rich repeat;; Leucine Rich Repeat;; Di-glucose binding within endoplasmic reticulum;; Leucine Rich repeats (2 copies);; Leucine rich repeat	Probable leucine-rich repeat receptor-like serine/threonine-protein kinase At3g14840 OS=Arabidopsis thaliana OX=3702 GN=LRR-RLK PE=1 SV=1	S	Function unknown	PREDICTED: probable LRR receptor-like serine/threonine-protein kinase At1g07650 isoform X2 [Ipomoea nil]
Tai6.23812	--	--	--	--	--	--	--	--	--	S	Function unknown	PREDICTED: uncharacterized protein LOC101264582 isoform X2 [Solanum lycopersicum]
Tai6.54170	[T]	Signal transduction mechanisms	--	K04354|5.40028e-86|cic:CICLE_v100253981m|K04354 serine/threonine-protein phosphatase 2A regulatory subunit B | (RefSeq) hypothetical protein	mRNA surveillance pathway (ko03015)	[T]	Signal transduction mechanisms	--	Serine/threonine protein phosphatase 2A 55 kDa regulatory subunit B alpha isoform GN=PP2AB1 OS=Arabidopsis thaliana (Mouse-ear cress) PE=1 SV=2	T	Signal transduction mechanisms	hypothetical protein CICLE_v100253981mg, partial [Citrus clementina]
Tai6.14008	[G]	Carbohydrate transport and metabolism	--	--	--	[R]	General function prediction only	Strictosidine synthase;; SMP-30/Gluconolaconase/LRE-like region	Protein STRICTOSIDINE SYNTHASE-LIKE 6 {ECO:0000303|PubMed:10777701} (Precursor) OS=Arabidopsis thaliana (Mouse-ear cress) PE=2 SV=1	R	General function prediction only	PREDICTED: adipocyte plasma membrane-associated protein-like [Solanum tuberosum]
Tai6.8924	[J]	Translation, ribosomal structure and biogenesis	Molecular Function: structural constituent of ribosome (GO:0003735);; Biological Process: translation (GO:0006412);; Cellular Component: cytosolic small ribosomal subunit (GO:0022627);;	K02984|6.99491e-150|sot:102577548|K02984 small subunit ribosomal protein S3Ae | (RefSeq) 40S ribosomal protein S3a-like protein	Ribosome (ko03010)	[J]	Translation, ribosomal structure and biogenesis	Ribosomal S3Ae family	40S ribosomal protein S3a {ECO:0000255|HAMAP-Rule:MF_03122} OS=Catharanthus roseus (Madagascar periwinkle) PE=2 SV=4	J	Translation, ribosomal structure and biogenesis	PREDICTED: 40S ribosomal protein S3a [Sesamum indicum]
Tai6.26328	--	--	Biological Process: metabolic process (GO:0008152);; Molecular Function: kinase activity (GO:0016301);;	--	--	--	--	--	Probable LRR receptor-like serine/threonine-protein kinase At3g47570 (Precursor) GN=At3g47570 OS=Arabidopsis thaliana (Mouse-ear cress) PE=2 SV=1	S	Function unknown	PREDICTED: probable LRR receptor-like serine/threonine-protein kinase At3g47570-like [Citrus sinensis]
Tai6.23684	[K]	Transcription	Molecular Function: DNA binding (GO:0003677);; Molecular Function: DNA-directed 5'-3' RNA polymerase activity (GO:0003899);; Cellular Component: nucleus (GO:0005634);; Biological Process: transcription, DNA-templated (GO:0006351);; Molecular Function: zinc ion binding (GO:0008270);; Molecular Function: ribonucleoside binding (GO:0032549);;	K03018|6.84537e-69|vvi:100267354|K03018 DNA-directed RNA polymerase III subunit RPC1 [EC:2.7.7.6] | (RefSeq) DNA-directed RNA polymerase III subunit 1	Purine metabolism (ko00230);; Pyrimidine metabolism (ko00240);; RNA polymerase (ko03020)	[K]	Transcription	RNA polymerase Rpb1, domain 5;; RNA polymerase Rpb1, domain 4	DNA-directed RNA polymerase II subunit 1 GN=F4B14.70 OS=Arabidopsis thaliana (Mouse-ear cress) PE=1 SV=3	K	Transcription	PREDICTED: DNA-directed RNA polymerase III subunit RPC1-like, partial [Nicotiana sylvestris]
Ipomoea_batatas_newGene_10811	[L]	Replication, recombination and repair	Molecular Function: DNA clamp loader activity (GO:0003689);; Cellular Component: DNA replication factor C complex (GO:0005663);; Biological Process: DNA-dependent DNA replication (GO:0006261);;	--	--	[L]	Replication, recombination and repair	DNA polymerase III, delta subunit;; ATPase family associated with various cellular activities (AAA)	Protein STICHEL-like 2 OS=Arabidopsis thaliana OX=3702 GN=At4g24790 PE=3 SV=1	L	Replication, recombination and repair	PREDICTED: protein STICHEL-like 2 isoform X1 [Ipomoea nil]
Tai6.42791	[H]	Coenzyme transport and metabolism	Molecular Function: tetrahydrofolylpolyglutamate synthase activity (GO:0004326);; Molecular Function: ATP binding (GO:0005524);; Cellular Component: cytosol (GO:0005829);; Biological Process: one-carbon metabolic process (GO:0006730);; Cellular Component: chloroplast stroma (GO:0009570);; Biological Process: tetrahydrofolylpolyglutamate biosynthetic process (GO:0046901);;	K01930|6.20552e-74|sly:101250507|K01930 folylpolyglutamate synthase [EC:6.3.2.17] | (RefSeq) folylpolyglutamate synthase	Folate biosynthesis (ko00790)	[H]	Coenzyme transport and metabolism	--	Folylpolyglutamate synthase {ECO:0000250|UniProtKB:Q05932, ECO:0000312|EMBL:CAC80839.2} GN=K18J17.17 OS=Arabidopsis thaliana (Mouse-ear cress) PE=1 SV=1	H	Coenzyme transport and metabolism	PREDICTED: folylpolyglutamate synthase isoform X2 [Nicotiana sylvestris]
Tai6.25966	[RTKL]	General function prediction only;; Signal transduction mechanisms;; Transcription;; Replication, recombination and repair	Molecular Function: protein serine/threonine kinase activity (GO:0004674);; Molecular Function: calcium ion binding (GO:0005509);; Molecular Function: ATP binding (GO:0005524);; Biological Process: protein phosphorylation (GO:0006468);;	K13412|0|sot:102591452|K13412 calcium-dependent protein kinase [EC:2.7.11.1] | (RefSeq) calcium-dependent protein kinase 10-like	Plant-pathogen interaction (ko04626)	[T]	Signal transduction mechanisms	Protein kinase domain;; EF hand;; Protein tyrosine kinase;; EF-hand domain pair;; EF-hand domain;; EF-hand domain pair;; EF hand;; Cytoskeletal-regulatory complex EF hand;; Lipopolysaccharide kinase (Kdo/WaaP) family;; Secreted protein acidic and rich in cysteine Ca binding region	Calcium-dependent protein kinase 10 GN=F6A14.1 OS=Arabidopsis thaliana (Mouse-ear cress) PE=1 SV=1	T	Signal transduction mechanisms	PREDICTED: calcium-dependent protein kinase 10-like [Sesamum indicum]
Tai6.611	--	--	--	K03039|3.99125e-85|sot:102599949|K03039 26S proteasome regulatory subunit N9 | (RefSeq) 26S proteasome non-ATPase regulatory subunit 13 homolog B-like	Proteasome (ko03050)	[O]	Posttranslational modification, protein turnover, chaperones	PCI domain	26S proteasome non-ATPase regulatory subunit 13 homolog B GN=RPN9B OS=Arabidopsis thaliana (Mouse-ear cress) PE=1 SV=1	O	Posttranslational modification, protein turnover, chaperones	PREDICTED: 26S proteasome non-ATPase regulatory subunit 13 homolog B-like, partial [Nicotiana sylvestris]
Ipomoea_batatas_newGene_23286	[M]	Cell wall/membrane/envelope biogenesis	Molecular Function: ATP binding (GO:0005524);; Cellular Component: mitochondrion (GO:0005739);; Molecular Function: tetraacyldisaccharide 4'-kinase activity (GO:0009029);; Biological Process: lipid A biosynthetic process (GO:0009245);; Cellular Component: integral component of membrane (GO:0016021);; Biological Process: phosphorylation (GO:0016310);; Biological Process: lipid X metabolic process …	K00912|4.26712e-55|sot:102598143|K00912 tetraacyldisaccharide 4'-kinase [EC:2.7.1.130] | (RefSeq) probable tetraacyldisaccharide 4'-kinase, mitochondrial	--	--	--	Tetraacyldisaccharide-1-P 4'-kinase;; Tetraacyldisaccharide-1-P 4'-kinase	Probable tetraacyldisaccharide 4&apos;-kinase, mitochondrial OS=Arabidopsis thaliana OX=3702 GN=LPXK PE=2 SV=1	M	Cell wall/membrane/envelope biogenesis	PREDICTED: probable tetraacyldisaccharide 4&apos;-kinase, mitochondrial [Ipomoea nil]
Tai6.27759	[E]	Amino acid transport and metabolism	Molecular Function: aminopeptidase activity (GO:0004177);; Cellular Component: cytosol (GO:0005829);; Cellular Component: plasma membrane (GO:0005886);; Biological Process: protein N-linked glycosylation (GO:0006487);; Biological Process: lipid transport (GO:0006869);; Biological Process: intra-Golgi vesicle-mediated transport (GO:0006891);; Biological Process: auxin polar transport (GO:0009926);…	K01262|1.40867e-41|mtr:MTR_5g019600|K01262 Xaa-Pro aminopeptidase [EC:3.4.11.9] | (RefSeq) Xaa-pro aminopeptidase P	--	[E]	Amino acid transport and metabolism	Metallopeptidase family M24	--	E	Amino acid transport and metabolism	Xaa-Pro aminopeptidase [Medicago truncatula]
Ipomoea_batatas_newGene_65426	--	--	--	K18875|1.07846e-61|sot:102598075|K18875 enhanced disease susceptibility 1 protein | (RefSeq) protein EDS1-like	Plant-pathogen interaction (ko04626)	--	--	--	Protein EDS1L OS=Arabidopsis thaliana OX=3702 GN=EDS1 PE=1 SV=1	S	Function unknown	PREDICTED: protein EDS1L [Ipomoea nil]
Ipomoea_batatas_newGene_60072	[K]	Transcription	Molecular Function: ATP binding (GO:0005524);; Cellular Component: nucleus (GO:0005634);; Biological Process: regulation of transcription, DNA-templated (GO:0006355);; Biological Process: DNA duplex unwinding (GO:0032508);; Molecular Function: ATP-dependent 5'-3' DNA helicase activity (GO:0043141);;	K11338|0|vvi:100852990|K11338 RuvB-like protein 2 [EC:3.6.4.12] | (RefSeq) ruvB-like 2	--	[K]	Transcription	TIP49 C-terminus;; ATPase family associated with various cellular activities (AAA);; Holliday junction DNA helicase ruvB N-terminus;; DnaB-like helicase C terminal domain;; AAA domain;; AAA domain (dynein-related subfamily);; Sigma-54 interaction domain	RuvB-like protein 1 OS=Arabidopsis thaliana OX=3702 GN=RIN1 PE=1 SV=1	K	Transcription	PREDICTED: ruvB-like 2 [Ipomoea nil]
Tai6.6890	[R]	General function prediction only	Molecular Function: binding (GO:0005488);; Molecular Function: methyltransferase activity (GO:0008168);; Biological Process: histone methylation (GO:0016571);; Cellular Component: intracellular organelle (GO:0043229);;	K11420|0|sly:101247436|K11420 euchromatic histone-lysine N-methyltransferase [EC:2.1.1.43] | (RefSeq) uncharacterized LOC101247436	Lysine degradation (ko00310)	[BK]	Chromatin structure and dynamics;; Transcription	SAD/SRA domain;; SET domain;; Pre-SET motif;; Pollen allergen;; Rare lipoprotein A (RlpA)-like double-psi beta-barrel	Histone-lysine N-methyltransferase, H3 lysine-9 specific SUVH5 GN=T4C15.17 OS=Arabidopsis thaliana (Mouse-ear cress) PE=1 SV=1	B	Chromatin structure and dynamics	unnamed protein product [Coffea canephora]
Ipomoea_batatas_newGene_26642	--	--	Molecular Function: protein serine/threonine kinase activity (GO:0004674);; Molecular Function: calcium ion binding (GO:0005509);; Molecular Function: ATP binding (GO:0005524);; Biological Process: protein phosphorylation (GO:0006468);;	K13412|2.00359e-40|sind:105170806|K13412 calcium-dependent protein kinase [EC:2.7.11.1] | (RefSeq) calcium-dependent protein kinase 8-like	Plant-pathogen interaction (ko04626)	[T]	Signal transduction mechanisms	EF hand;; EF hand	Calcium-dependent protein kinase 8 OS=Arabidopsis thaliana OX=3702 GN=CPK8 PE=1 SV=1	T	Signal transduction mechanisms	PREDICTED: calcium-dependent protein kinase 8-like isoform X2 [Ipomoea nil]
Tai6.33005	--	--	--	--	--	--	--	--	--	S	Function unknown	PREDICTED: uncharacterized protein LOC104098575 [Nicotiana tomentosiformis]
Tai6.31137	--	--	Molecular Function: GTP binding (GO:0005525);; Cellular Component: plasma membrane (GO:0005886);; Biological Process: small GTPase mediated signal transduction (GO:0007264);; Biological Process: protein transport (GO:0015031);;	K07889|2.58155e-16|sly:101265393|K07889 Ras-related protein Rab-5C | (RefSeq) ras-related protein RHN1	Endocytosis (ko04144);; Phagosome (ko04145)	[U]	Intracellular trafficking, secretion, and vesicular transport	--	Ras-related protein RHN1 GN=RHN1 OS=Nicotiana plumbaginifolia (Leadwort-leaved tobacco) PE=2 SV=1	R	General function prediction only	PREDICTED: ras-related protein RHN1-like [Solanum lycopersicum]
Ipomoea_batatas_newGene_4341	[K]	Transcription	--	--	--	--	--	Leucine rich repeat;; Leucine Rich repeats (2 copies);; Leucine Rich Repeat	Probable leucine-rich repeat receptor-like serine/threonine-protein kinase At3g14840 OS=Arabidopsis thaliana OX=3702 GN=LRR-RLK PE=1 SV=1	S	Function unknown	PREDICTED: probable leucine-rich repeat receptor-like serine/threonine-protein kinase At3g14840 [Ipomoea nil]
Tai6.26475	--	--	Molecular Function: DNA binding (GO:0003677);; Molecular Function: transcription factor activity, sequence-specific DNA binding (GO:0003700);; Cellular Component: nucleus (GO:0005634);; Biological Process: regulation of transcription, DNA-templated (GO:0006355);; Molecular Function: protein dimerization activity (GO:0046983);;	K09264|2.56002e-82|sot:102577795|K09264 MADS-box transcription factor, plant | (RefSeq) POTM1-1, POTM1-2; transcription factor	--	[K]	Transcription	K-box region;; SRF-type transcription factor (DNA-binding and dimerisation domain)	Agamous-like MADS-box protein AGL8 homolog OS=Solanum tuberosum (Potato) PE=2 SV=1	K	Transcription	PREDICTED: agamous-like MADS-box protein AGL8 homolog [Nicotiana tomentosiformis]
Tai6.19199	--	--	--	--	--	--	--	F-box domain	F-box/FBD/LRR-repeat protein At1g13570 GN=At1g13570 OS=Arabidopsis thaliana (Mouse-ear cress) PE=2 SV=1	R	General function prediction only	PREDICTED: F-box/FBD/LRR-repeat protein At1g13570-like isoform X3 [Nicotiana tomentosiformis]
Tai6.52373	--	--	Molecular Function: oxidoreductase activity, acting on paired donors, with incorporation or reduction of molecular oxygen (GO:0016705);; Molecular Function: ion binding (GO:0043167);;	K00472|3.24833e-24|cic:CICLE_v10026208mg|K00472 prolyl 4-hydroxylase [EC:1.14.11.2] | (RefSeq) hypothetical protein	Arginine and proline metabolism (ko00330)	[E]	Amino acid transport and metabolism	--	Probable prolyl 4-hydroxylase 10 (Precursor) GN=P4H10 OS=Arabidopsis thaliana (Mouse-ear cress) PE=2 SV=1	E	Amino acid transport and metabolism	hypothetical protein CISIN_1g023009mg [Citrus sinensis]
Tai6.1324	--	--	--	--	--	--	--	--	--	S	Function unknown	PREDICTED: uncharacterized protein LOC104094238 [Nicotiana tomentosiformis]
Ipomoea_batatas_newGene_50767	--	--	Biological Process: vesicle docking involved in exocytosis (GO:0006904);;	--	--	--	--	--	Sec1 family domain-containing protein MIP3 OS=Arabidopsis thaliana OX=3702 GN=MIP3 PE=1 SV=1	S	Function unknown	PREDICTED: sec1 family domain-containing protein MIP3 isoform X2 [Ipomoea nil]
Ipomoea_batatas_newGene_43885	--	--	Molecular Function: carboxypeptidase activity (GO:0004180);; Cellular Component: membrane (GO:0016020);;	K16297|1.95811e-12|rcu:8275505|K16297 serine carboxypeptidase-like clade II [EC:3.4.16.-] | (RefSeq) serine carboxypeptidase-like 45	--	[OE]	Posttranslational modification, protein turnover, chaperones;; Amino acid transport and metabolism	--	Serine carboxypeptidase-like 45 OS=Arabidopsis thaliana OX=3702 GN=SCPL45 PE=2 SV=1	E	Amino acid transport and metabolism	PREDICTED: serine carboxypeptidase-like 45 [Ricinus communis]
Ipomoea_batatas_newGene_56221	--	--	--	--	--	[J]	Translation, ribosomal structure and biogenesis	--	Protein ILITYHIA OS=Arabidopsis thaliana OX=3702 GN=ILA PE=1 SV=1	U	Intracellular trafficking, secretion, and vesicular transport	PREDICTED: eIF-2-alpha kinase activator GCN1 isoform X23 [Ipomoea nil]
Ipomoea_batatas_newGene_17115	--	--	--	--	--	[R]	General function prediction only	gag-polypeptide of LTR copia-type;; Retrotransposon gag protein;; gag-polypeptide of LTR copia-type;; Integrase core domain;; GAG-pre-integrase domain	Retrovirus-related Pol polyprotein from transposon TNT 1-94 OS=Nicotiana tabacum OX=4097 PE=2 SV=1	L	Replication, recombination and repair	PREDICTED: uncharacterized protein LOC109147051 [Ipomoea nil]
Ipomoea_batatas_newGene_52082	--	--	--	--	--	[T]	Signal transduction mechanisms	--	--	S	Function unknown	PREDICTED: ran guanine nucleotide release factor-like [Ipomoea nil]
Ipomoea_batatas_newGene_40911	--	--	--	--	--	--	--	--	--	S	Function unknown	PREDICTED: uncharacterized protein LOC109160950 isoform X3 [Ipomoea nil]
Tai6.4279	[R]	General function prediction only	--	K11807|0|sly:101248191|K11807 WD and tetratricopeptide repeats protein 1 | (RefSeq) WD and tetratricopeptide repeats protein 1	--	[R]	General function prediction only	WD domain, G-beta repeat	Coatomer subunit beta&apos;-1 GN=OSJNBa0007O20.8-1 OS=Oryza sativa subsp. japonica (Rice) PE=2 SV=1	R	General function prediction only	PREDICTED: WD and tetratricopeptide repeats protein 1 isoform X2 [Nicotiana tomentosiformis]
Ipomoea_batatas_newGene_32198	[E]	Amino acid transport and metabolism	Cellular Component: membrane (GO:0016020);;	K14638|0|vvi:100853271|K14638 solute carrier family 15 (peptide/histidine transporter), member 3/4 | (RefSeq) protein NRT1/ PTR FAMILY 5.8	--	[E]	Amino acid transport and metabolism	POT family;; Major Facilitator Superfamily	Protein NRT1/ PTR FAMILY 5.8 OS=Arabidopsis thaliana OX=3702 GN=NPF5.8 PE=2 SV=1	E	Amino acid transport and metabolism	PREDICTED: protein NRT1/ PTR FAMILY 5.8-like [Ipomoea nil]
Tai6.7564	[MI]	Cell wall/membrane/envelope biogenesis;; Lipid transport and metabolism	Molecular Function: catalytic activity (GO:0003824);; Biological Process: biosynthetic process (GO:0009058);;	K00967|1.70905e-111|fve:101309733|K00967 ethanolamine-phosphate cytidylyltransferase [EC:2.7.7.14] | (RefSeq) ethanolamine-phosphate cytidylyltransferase-like	Glycerophospholipid metabolism (ko00564)	[I]	Lipid transport and metabolism	Cytidylyltransferase	Ethanolamine-phosphate cytidylyltransferase GN=PECT1 OS=Arabidopsis thaliana (Mouse-ear cress) PE=1 SV=1	I	Lipid transport and metabolism	PREDICTED: ethanolamine-phosphate cytidylyltransferase-like, partial [Cucumis sativus]
Ipomoea_batatas_newGene_33831	--	--	--	K13173|3.11675e-35|pop:POPTR_0001s21850g|K13173 arginine and glutamate-rich protein 1 | (RefSeq) F-box family protein	--	--	--	Arginine and glutamate-rich 1	Uncharacterized protein At1g10890 OS=Arabidopsis thaliana OX=3702 GN=At1g10890 PE=4 SV=1	S	Function unknown	unnamed protein product [Coffea canephora]
Ipomoea_batatas_newGene_51867	--	--	Molecular Function: ATP binding (GO:0005524);; Cellular Component: cytoplasm (GO:0005737);; Cellular Component: spindle (GO:0005819);; Cellular Component: kinesin complex (GO:0005871);; Cellular Component: microtubule (GO:0005874);; Biological Process: microtubule-based movement (GO:0007018);; Molecular Function: microtubule binding (GO:0008017);; Molecular Function: ATP-dependent microtubule mot…	K10398|1.42871e-94|vvi:100240753|K10398 kinesin family member 11 | (RefSeq) kinesin-like protein KIN-5C	--	[Z]	Cytoskeleton	--	Kinesin-like protein KIN-5C OS=Nicotiana tabacum OX=4097 GN=KIN5C PE=1 SV=1	Z	Cytoskeleton	PREDICTED: kinesin-like protein KIN-5C [Ipomoea nil]
Ipomoea_batatas_newGene_35023	--	--	--	--	--	--	--	Remorin, C-terminal region	Uncharacterized protein At3g61260 OS=Arabidopsis thaliana OX=3702 GN=At3g61260 PE=1 SV=1	S	Function unknown	PREDICTED: uncharacterized protein LOC109187494 isoform X1 [Ipomoea nil]
[truncated: 55,995 more rows]

## Sheet: Function_anno.stat
#Anno_Database	Annotated_Number	300<=length<1000	length>=1000
COG_Annotation	19233	6991	11820
GO_Annotation	33023	14885	16898
KEGG_Annotation	23219	10606	11689
KOG_Annotation	32836	14002	17732
Pfam_Annotation	39630	14897	23861
Swiss-Prot_Annotation	40201	16595	22298
eggNOG_Annotation	53425	23127	28517
NR_Annotation	56677	25030	29598
All_Annotated	56835	25147	29629

## Sheet: GO.list
Ipomoea_batatas_newGene_10	GO:0046872	GO:0051213	GO:0055114
Ipomoea_batatas_newGene_10000	GO:0016021	GO:0055085
Ipomoea_batatas_newGene_10009	GO:0016020
[truncated: 33,020 more rows]
[truncated: 26 more columns]

## Sheet: GO_tree.stat
#GO_Function	Unigene_number	Unigene_ID
[truncated: 5,111 more rows]

[truncated: 2 more sheets: Kegg.pathway, Kegg.ko]
