# Supplementary material for: Transcriptomic analysis reveals mechanisms for the different drought tolerance of sweet potatoes
Source: Front Plant Sci. 2023 Mar 16;14:1136709. doi: 10.3389/fpls.2023.1136709 (PMC10060965; doi:10.3389/fpls.2023.1136709)
Supplement: Supplementary file 2 [file Table_3.xlsx]

## Sheet: Venn_result
Table S2 The result of Venn
Samples	total	elements
H1/S1 H2/S2 H3/S3 H4/S4 H5/S5 H6/S6	3	Tai6.22001
		Ipomoea_batatas_newGene_30668
		Tai6.3892
H1/S1 H2/S2 H3/S3 H4/S4 H6/S6	1	Tai6.6978
H1/S1 H2/S2 H3/S3 H5/S5 H6/S6	2	Tai6.12766
		Tai6.7743
H1/S1 H2/S2 H5/S5 H6/S6 H7/S7	1	Tai6.27418
H2/S2 H3/S3 H4/S4 H5/S5 H6/S6	2	Tai6.16218
		Tai6.40570
H2/S2 H4/S4 H5/S5 H6/S6 H7/S7	1	Tai6.25298
H1/S1 H2/S2 H3/S3 H4/S4	3	Tai6.42626
		Tai6.44915
		Tai6.32122
H1/S1 H2/S2 H3/S3 H5/S5	1	Tai6.33277
H1/S1 H2/S2 H3/S3 H6/S6	15	Tai6.45237
		Tai6.25603
		Tai6.47007
		Tai6.38052
		Tai6.33573
		Tai6.34390
		Tai6.44804
		Tai6.27631
		Tai6.48674
		Tai6.5165
		Tai6.1482
		Tai6.51302
		Ipomoea_batatas_newGene_35976
		Tai6.10942
		Tai6.2973
H1/S1 H2/S2 H4/S4 H5/S5	2	Tai6.49111
		Tai6.20177
H1/S1 H2/S2 H4/S4 H6/S6	2	Tai6.48325
		Tai6.16610
H1/S1 H3/S3 H4/S4 H5/S5	1	Tai6.41919
H1/S1 H3/S3 H4/S4 H6/S6	2	Tai6.15410
		Tai6.15465
H1/S1 H3/S3 H5/S5 H6/S6	1	Tai6.19453
H1/S1 H4/S4 H5/S5 H7/S7	1	Tai6.38761
H2/S2 H3/S3 H4/S4 H5/S5	3	Tai6.44705
		Ipomoea_batatas_newGene_38649
		Tai6.47116
H2/S2 H3/S3 H4/S4 H6/S6	7	Tai6.6924
		Tai6.33052
		Tai6.16647
		Tai6.35714
		Tai6.32354
		Tai6.36317
		Tai6.22261
H2/S2 H3/S3 H4/S4 H7/S7	1	Tai6.29076
H2/S2 H3/S3 H5/S5 H6/S6	1	Tai6.24165
H2/S2 H4/S4 H5/S5 H6/S6	4	Ipomoea_batatas_newGene_66141
		Tai6.7999
		Tai6.53078
		Tai6.46038
H2/S2 H4/S4 H5/S5 H7/S7	1	Tai6.13290
H2/S2 H5/S5 H6/S6 H7/S7	1	Tai6.12635
H3/S3 H4/S4 H5/S5 H6/S6	1	Tai6.23570
H1/S1 H2/S2 H3/S3	17	Tai6.36296
		Tai6.36949
		Tai6.28081
		Tai6.32304
		Tai6.43904
		Tai6.16890
		Tai6.28178
		Tai6.39025
		Tai6.3462
		Tai6.18356
		Tai6.21952
		Tai6.25596
		Tai6.27414
		Tai6.10970
		Tai6.23877
		Tai6.2776
		Tai6.18668
H1/S1 H2/S2 H4/S4	8	Tai6.23168
		Tai6.33124
		Tai6.21356
		Tai6.23430
		Tai6.37544
		Tai6.25528
		Tai6.37400
		Tai6.52615
H1/S1 H2/S2 H5/S5	9	Ipomoea_batatas_newGene_9617
		Tai6.42939
		Tai6.37426
		Tai6.47165
		Tai6.30576
		Tai6.30799
		Ipomoea_batatas_newGene_25799
		Tai6.9946
		Ipomoea_batatas_newGene_27986
H1/S1 H2/S2 H6/S6	8	Tai6.39559
		Tai6.44803
		Tai6.34884
		Ipomoea_batatas_newGene_48293
		Tai6.12541
		Tai6.47619
		Tai6.24480
		Tai6.6766
H1/S1 H2/S2 H7/S7	2	Ipomoea_batatas_newGene_27154
		Ipomoea_batatas_newGene_61087
H1/S1 H3/S3 H4/S4	2	Tai6.25489
		Tai6.24109
H1/S1 H3/S3 H5/S5	2	Tai6.15755
		Tai6.20964
H1/S1 H3/S3 H6/S6	5	Tai6.19454
		Tai6.31529
		Tai6.29988
		Tai6.28102
		Tai6.33486
H1/S1 H4/S4 H5/S5	6	Tai6.27196
		Tai6.34189
		Tai6.4092
		Tai6.25803
		Tai6.43093
		Tai6.25801
H1/S1 H4/S4 H6/S6	2	Tai6.15417
		Tai6.20516
H1/S1 H5/S5 H6/S6	5	Tai6.4477
		Tai6.24559
		Tai6.41099
		Tai6.30735
		Tai6.24272
H1/S1 H6/S6 H7/S7	1	Tai6.31377
H2/S2 H3/S3 H4/S4	6	Tai6.16000
		Tai6.40577
		Tai6.110
		Ipomoea_batatas_newGene_65540
		Tai6.53115
		Tai6.29290
H2/S2 H3/S3 H5/S5	6	Tai6.6204
		Tai6.1999
		Tai6.18464
		Tai6.38929
		Tai6.29657
		Tai6.37579
H2/S2 H3/S3 H6/S6	16	Tai6.13522
		Tai6.30135
		Tai6.35238
		Tai6.27085
		Ipomoea_batatas_newGene_15431
		Tai6.55399
		Tai6.47468
		Ipomoea_batatas_newGene_22339
		Ipomoea_batatas_newGene_60939
		Tai6.13007
		Tai6.8199
		Tai6.20503
		Ipomoea_batatas_newGene_18840
		Tai6.12089
		Tai6.8793
		Tai6.21303
H2/S2 H3/S3 H7/S7	1	Tai6.12091
H2/S2 H4/S4 H5/S5	30	Tai6.41261
		Tai6.16601
		Ipomoea_batatas_newGene_30935
		Tai6.20919
		Ipomoea_batatas_newGene_3846
		Tai6.44010
		Ipomoea_batatas_newGene_26387
		Tai6.16161
		Tai6.24865
		Tai6.54322
		Tai6.35748
		Tai6.37104
		Tai6.28857
		Ipomoea_batatas_newGene_66503
		Tai6.40238
		Tai6.21993
		Tai6.46486
		Tai6.27104
		Ipomoea_batatas_newGene_71713
		Tai6.25285
		Tai6.33522
		Tai6.10053
		Tai6.9551
		Tai6.46771
		Tai6.875
		Tai6.19582
		Ipomoea_batatas_newGene_47721
		Tai6.27653
		Tai6.28137
		Tai6.19589
H2/S2 H4/S4 H6/S6	22	Tai6.3404
		Ipomoea_batatas_newGene_29168
		Tai6.25902
		Tai6.2650
		Tai6.12283
		Tai6.11484
		Tai6.36047
		Tai6.6002
		Tai6.22938
		Tai6.14536
		Tai6.15544
		Tai6.42466
		Tai6.40112
		Tai6.43185
		Ipomoea_batatas_newGene_4510
		Tai6.42660
		Tai6.45425
		Tai6.28620
		Tai6.25191
		Ipomoea_batatas_newGene_45706
		Ipomoea_batatas_newGene_47130
		Tai6.4626
H2/S2 H4/S4 H7/S7	4	Tai6.15273
		Ipomoea_batatas_newGene_7907
		Tai6.4862
		Tai6.43875
H2/S2 H5/S5 H6/S6	10	Ipomoea_batatas_newGene_41249
		Ipomoea_batatas_newGene_67200
		Tai6.48530
		Tai6.21616
		Ipomoea_batatas_newGene_67199
		Tai6.44015
		Ipomoea_batatas_newGene_19086
		Tai6.13079
		Tai6.16795
		Ipomoea_batatas_newGene_45298
H2/S2 H5/S5 H7/S7	2	Tai6.701
		Tai6.36689
H2/S2 H6/S6 H7/S7	6	Tai6.34098
		Tai6.39873
		Tai6.44794
		Tai6.30917
		Ipomoea_batatas_newGene_23355
		Ipomoea_batatas_newGene_44108
H3/S3 H4/S4 H5/S5	10	Tai6.36109
		Tai6.23459
		Tai6.53386
		Ipomoea_batatas_newGene_48363
		Tai6.26939
		Ipomoea_batatas_newGene_49059
		Tai6.20004
		Tai6.44079
		Tai6.22285
		Tai6.5802
H3/S3 H4/S4 H6/S6	4	Tai6.16605
		Tai6.18191
		Tai6.15416
		Tai6.3261
H4/S4 H5/S5 H6/S6	7	Tai6.1112
		Tai6.1977
		Tai6.14100
		Ipomoea_batatas_newGene_56622
		Tai6.1979
		Tai6.1978
		Tai6.37520
H4/S4 H6/S6 H7/S7	1	Tai6.12526
H1/S1 H2/S2	23	Ipomoea_batatas_newGene_10950
		Tai6.9117
		Tai6.38704
		Tai6.49934
		Tai6.50638
		Tai6.19617
		Tai6.32660
		Tai6.6457
		Tai6.13854
		Tai6.22962
		Tai6.44289
		Tai6.28640
		Tai6.38266
		Tai6.34330
		Tai6.17159
		Tai6.39161
		Tai6.5607
		Tai6.6384
		Ipomoea_batatas_newGene_41254
		Tai6.34910
		Tai6.24385
		Tai6.14854
		Tai6.13597
H1/S1 H3/S3	21	Tai6.13755
		Tai6.39336
		Ipomoea_batatas_newGene_34540
		Tai6.11683
		Ipomoea_batatas_newGene_37580
		Ipomoea_batatas_newGene_37928
		Tai6.6890
		Tai6.40609
		Tai6.17739
		Tai6.29106
		Tai6.40215
		Ipomoea_batatas_newGene_42391
		Tai6.24064
		Tai6.5536
		Tai6.3252
		Tai6.24481
		Tai6.44727
		Tai6.23725
		Tai6.11292
		Tai6.14150
		Tai6.37189
H1/S1 H4/S4	20	Tai6.34710
		Tai6.50845
		Tai6.30562
		Tai6.30506
		Ipomoea_batatas_newGene_41171
		Tai6.33662
		Tai6.11496
		Tai6.54771
		Tai6.38760
		Ipomoea_batatas_newGene_44254
		Tai6.8278
		Tai6.4476
		Tai6.19364
		Ipomoea_batatas_newGene_10147
		Tai6.49486
		Tai6.28907
		Tai6.19946
		Tai6.40470
		Tai6.38762
		Tai6.27954
H1/S1 H5/S5	9	Tai6.17582
		Tai6.34730
		Tai6.41384
		Tai6.38720
		Tai6.8831
		Ipomoea_batatas_newGene_49358
		Tai6.14059
		Tai6.31518
		Ipomoea_batatas_newGene_11233
H1/S1 H6/S6	23	Ipomoea_batatas_newGene_32363
		Ipomoea_batatas_newGene_41923
		Tai6.30145
		Ipomoea_batatas_newGene_10446
		Tai6.4264
		Tai6.48040
		Tai6.9069
		Tai6.4414
		Tai6.38947
		Tai6.28983
		Ipomoea_batatas_newGene_14869
		Tai6.8716
		Ipomoea_batatas_newGene_25651
		Ipomoea_batatas_newGene_36181
		Tai6.20515
		Ipomoea_batatas_newGene_29946
		Ipomoea_batatas_newGene_48716
		Tai6.19150
		Tai6.51594
		Tai6.22298
		Tai6.31542
		Ipomoea_batatas_newGene_43640
		Tai6.24391
H1/S1 H7/S7	1	Tai6.9924
H2/S2 H3/S3	29	Tai6.47040
		Tai6.16646
		Tai6.8389
		Tai6.45445
		Ipomoea_batatas_newGene_19643
		Tai6.13233
		Tai6.43630
		Tai6.27322
		Tai6.7748
		Tai6.17738
		Tai6.27658
		Tai6.999
		Tai6.9891
		Tai6.23279
		Ipomoea_batatas_newGene_5512
		Tai6.27655
		Tai6.35569
		Tai6.10023
		Tai6.24164
		Tai6.7921
		Tai6.23649
		Tai6.50996
		Tai6.39480
		Tai6.22228
		Tai6.35900
		Ipomoea_batatas_newGene_5004
		Tai6.26940
		Tai6.36333
		Tai6.25602
H2/S2 H4/S4	136	Tai6.31459
		Tai6.1469
		Tai6.32634
		Tai6.807
		Tai6.16429
		Tai6.31461
		Ipomoea_batatas_newGene_69542
		Ipomoea_batatas_newGene_15164
		Ipomoea_batatas_newGene_49768
		Tai6.17709
		Tai6.1750
		Tai6.33690
		Tai6.51293
		Tai6.31460
		Ipomoea_batatas_newGene_5428
		Tai6.16393
		Tai6.33455
		Tai6.41873
		Tai6.38791
		Tai6.33608
		Tai6.52235
		Tai6.4658
		Tai6.33156
		Ipomoea_batatas_newGene_44107
		Tai6.19729
		Tai6.24672
		Tai6.13889
		Tai6.17947
		Tai6.29215
		Tai6.30628
		Tai6.33784
		Tai6.47991
		Ipomoea_batatas_newGene_22902
		Ipomoea_batatas_newGene_5006
		Tai6.5339
		Ipomoea_batatas_newGene_1366
		Tai6.8731
		Tai6.31462
		Tai6.19533
		Tai6.28893
		Tai6.5684
		Tai6.12675
		Tai6.42963
		Tai6.25039
		Tai6.29898
		Ipomoea_batatas_newGene_61824
		Tai6.47377
		Ipomoea_batatas_newGene_12073
		Ipomoea_batatas_newGene_14954
		Tai6.10405
		Tai6.51209
		Tai6.27956
		Tai6.39904
		Tai6.33632
		Tai6.8685
		Tai6.606
		Tai6.6060
		Tai6.42247
		Tai6.15678
		Tai6.18120
		Tai6.35004
		Tai6.29900
		Tai6.7312
		Tai6.9552
		Ipomoea_batatas_newGene_38213
		Tai6.35574
		Tai6.6720
		Tai6.3022
		Ipomoea_batatas_newGene_6889
		Tai6.33299
		Tai6.39092
		Tai6.39715
		Tai6.45381
		Tai6.3936
		Ipomoea_batatas_newGene_38302
		Tai6.42065
		Tai6.36301
		Tai6.24586
		Tai6.32804
		Ipomoea_batatas_newGene_16241
		Tai6.42136
		Ipomoea_batatas_newGene_59224
		Ipomoea_batatas_newGene_67073
		Tai6.24032
		Tai6.53285
		Tai6.30821
		Tai6.15104
		Ipomoea_batatas_newGene_26532
		Tai6.40515
		Ipomoea_batatas_newGene_10468
		Tai6.28382
		Tai6.30766
		Tai6.1615
		Tai6.677
		Ipomoea_batatas_newGene_61630
		Tai6.40676
		Ipomoea_batatas_newGene_41892
		Tai6.12660
		Tai6.1673
		Tai6.8223
		Tai6.31881
		Tai6.46392
		Tai6.11213
		Tai6.12400
		Tai6.12996
		Tai6.45979
		Ipomoea_batatas_newGene_59301
		Tai6.39568
		Tai6.41483
		Tai6.13098
		Tai6.11306
		Tai6.47327
		Tai6.48400
		Tai6.20943
		Tai6.49002
		Tai6.25504
		Tai6.24100
		Tai6.9390
		Tai6.28734
		Ipomoea_batatas_newGene_74090
		Tai6.1734
		Ipomoea_batatas_newGene_48492
		Ipomoea_batatas_newGene_70695
		Tai6.46918
		Tai6.51868
		Tai6.21937
		Tai6.55447
		Tai6.19628
		Ipomoea_batatas_newGene_43610
		Ipomoea_batatas_newGene_46371
		Tai6.33665
		Tai6.6718
		Tai6.5873
		Tai6.50521
		Tai6.24722
		Tai6.30213
H2/S2 H5/S5	80	Ipomoea_batatas_newGene_3347
		Ipomoea_batatas_newGene_52920
		Ipomoea_batatas_newGene_3438
		Tai6.54171
		Ipomoea_batatas_newGene_56431
		Tai6.5196
		Tai6.8652
		Tai6.25378
		Tai6.23159
		Tai6.42741
		Tai6.7791
		Tai6.49578
		Ipomoea_batatas_newGene_60964
		Tai6.14030
		Tai6.27102
		Tai6.2422
		Tai6.38949
		Tai6.31666
		Ipomoea_batatas_newGene_37559
		Ipomoea_batatas_newGene_39010
		Ipomoea_batatas_newGene_59245
		Tai6.43386
		Ipomoea_batatas_newGene_39069
		Tai6.50062
		Tai6.16551
		Ipomoea_batatas_newGene_31498
		Ipomoea_batatas_newGene_16239
		Ipomoea_batatas_newGene_16624
		Tai6.37427
		Tai6.49770
		Tai6.7567
		Tai6.32841
		Tai6.41747
		Tai6.35732
		Tai6.20178
		Ipomoea_batatas_newGene_25465
		Tai6.42567
		Tai6.16217
		Tai6.35761
		Ipomoea_batatas_newGene_45062
		Ipomoea_batatas_newGene_47796
		Tai6.22690
		Tai6.22362
		Tai6.2626
		Ipomoea_batatas_newGene_73835
		Tai6.40162
		Tai6.51038
		Ipomoea_batatas_newGene_11586
		Tai6.48458
		Tai6.24320
		Tai6.25260
		Tai6.19336
		Ipomoea_batatas_newGene_4392
		Tai6.14216
		Tai6.18906
		Tai6.17209
		Tai6.26569
		Tai6.25618
		Tai6.16216
		Ipomoea_batatas_newGene_27250
		Tai6.13292
		Tai6.40330
		Tai6.48333
		Tai6.35374
		Ipomoea_batatas_newGene_39280
		Ipomoea_batatas_newGene_11790
		Tai6.12654
		Tai6.11406
		Tai6.39770
		Tai6.1701
		Tai6.17156
		Tai6.220
		Ipomoea_batatas_newGene_4759
		Ipomoea_batatas_newGene_41847
		Tai6.42642
		Ipomoea_batatas_newGene_23170
		Tai6.32227
		Ipomoea_batatas_newGene_13973
		Tai6.42490
		Tai6.30475
H2/S2 H6/S6	52	Tai6.26839
		Tai6.40667
		Ipomoea_batatas_newGene_12191
		Ipomoea_batatas_newGene_67197
		Tai6.32076
		Tai6.44141
		Ipomoea_batatas_newGene_36822
		Ipomoea_batatas_newGene_69331
		Ipomoea_batatas_newGene_54369
		Tai6.20857
		Ipomoea_batatas_newGene_32850
		Ipomoea_batatas_newGene_51365
		Tai6.46100
		Tai6.9529
		Ipomoea_batatas_newGene_32953
		Ipomoea_batatas_newGene_67423
		Ipomoea_batatas_newGene_22440
		Ipomoea_batatas_newGene_14348
		Tai6.1634
		Tai6.50309
		Ipomoea_batatas_newGene_64432
		Tai6.19776
		Tai6.27263
		Tai6.27542
		Tai6.12239
		Ipomoea_batatas_newGene_5145
		Tai6.23189
		Tai6.30776
		Tai6.47181
		Ipomoea_batatas_newGene_34949
		Tai6.43908
		Ipomoea_batatas_newGene_43808
		Tai6.24611
		Tai6.3220
		Tai6.9054
		Tai6.5989
		Tai6.16607
		Tai6.48444
		Tai6.44121
		Tai6.31820
		Ipomoea_batatas_newGene_14831
		Tai6.13652
		Tai6.46633
		Tai6.19097
		Tai6.15872
		Tai6.35901
		Tai6.34739
		Tai6.51152
		Ipomoea_batatas_newGene_73094
		Tai6.5992
		Tai6.48225
		Tai6.9826
H2/S2 H7/S7	23	Tai6.25505
		Tai6.20501
		Tai6.15131
		Tai6.12273
		Tai6.26101
		Ipomoea_batatas_newGene_35345
		Tai6.4415
		Tai6.25698
		Tai6.18869
		Tai6.7675
		Tai6.17526
		Tai6.16950
		Tai6.3736
		Ipomoea_batatas_newGene_14800
		Tai6.1214
		Ipomoea_batatas_newGene_10781
		Tai6.42392
		Ipomoea_batatas_newGene_8585
		Tai6.46626
		Tai6.5190
		Tai6.20184
		Tai6.27579
		Ipomoea_batatas_newGene_62804
H3/S3 H4/S4	25	Tai6.40253
		Tai6.23456
		Tai6.23930
		Tai6.18713
		Ipomoea_batatas_newGene_60744
		Tai6.4969
		Tai6.49938
		Tai6.21472
		Tai6.395
		Ipomoea_batatas_newGene_72558
		Ipomoea_batatas_newGene_36399
		Tai6.23333
		Tai6.45011
		Tai6.8859
		Tai6.15409
		Tai6.23452
		Tai6.31127
		Tai6.40474
		Tai6.5604
		Tai6.40716
		Tai6.859
		Tai6.19598
		Tai6.23453
		Ipomoea_batatas_newGene_55728
		Tai6.8489
H3/S3 H5/S5	16	Ipomoea_batatas_newGene_31933
		Ipomoea_batatas_newGene_69465
		Tai6.33426
		Ipomoea_batatas_newGene_9577
		Tai6.29105
		Ipomoea_batatas_newGene_5745
		Ipomoea_batatas_newGene_26213
		Tai6.27651
		Ipomoea_batatas_newGene_26333
		Tai6.4216
		Ipomoea_batatas_newGene_25776
		Tai6.21336
		Ipomoea_batatas_newGene_26356
		Tai6.42373
		Tai6.6103
		Tai6.19577
H3/S3 H6/S6	12	Tai6.18277
		Tai6.1350
		Tai6.36060
		Tai6.31528
		Tai6.1339
		Tai6.16981
		Tai6.46674
		Tai6.39115
		Tai6.30057
		Ipomoea_batatas_newGene_44447
		Ipomoea_batatas_newGene_27163
		Tai6.50168
H3/S3 H7/S7	1	Tai6.6800
H4/S4 H5/S5	71	Tai6.29164
		Tai6.23249
		Tai6.41495
		Tai6.31866
		Ipomoea_batatas_newGene_3703
		Tai6.18243
		Ipomoea_batatas_newGene_58435
		Tai6.54467
		Tai6.2864
		Tai6.22950
		Tai6.19768
		Ipomoea_batatas_newGene_30295
		Tai6.14112
		Tai6.4840
		Tai6.32404
		Tai6.29347
		Tai6.5798
		Tai6.42029
		Ipomoea_batatas_newGene_67228
		Tai6.5497
		Tai6.498
		Ipomoea_batatas_newGene_3632
		Tai6.12269
		Tai6.43807
		Tai6.48345
		Tai6.4109
		Tai6.12025
		Tai6.1338
		Tai6.46155
		Tai6.36839
		Tai6.19579
		Tai6.28324
		Tai6.29631
		Tai6.181
		Ipomoea_batatas_newGene_55567
		Tai6.29431
		Tai6.20990
		Tai6.1718
		Tai6.12438
		Tai6.38283
		Tai6.8814
		Tai6.21835
		Tai6.10771
		Tai6.6017
		Ipomoea_batatas_newGene_69567
		Ipomoea_batatas_newGene_31143
		Tai6.41849
		Tai6.26336
		Tai6.51483
		Tai6.26672
		Tai6.32551
		Ipomoea_batatas_newGene_30634
		Tai6.18967
		Tai6.52398
		Tai6.8390
		Tai6.47182
		Tai6.28525
		Tai6.49137
		Tai6.16965
		Tai6.13141
		Tai6.3807
		Tai6.36162
		Tai6.28326
		Tai6.14058
		Tai6.41180
		Tai6.14186
		Tai6.11756
		Tai6.4093
		Ipomoea_batatas_newGene_26426
		Tai6.39625
		Tai6.4070
H4/S4 H6/S6	32	Tai6.22454
		Tai6.7963
		Tai6.42070
		Ipomoea_batatas_newGene_70302
		Tai6.52567
		Tai6.10750
		Tai6.26396
		Ipomoea_batatas_newGene_36834
		Tai6.45766
		Tai6.36640
		Ipomoea_batatas_newGene_18841
		Tai6.45962
		Tai6.51947
		Tai6.32178
		Tai6.45141
		Tai6.27359
		Tai6.41637
		Tai6.11495
		Tai6.24679
		Tai6.12110
		Tai6.26845
		Tai6.7030
		Ipomoea_batatas_newGene_51824
		Tai6.29534
		Tai6.40443
		Tai6.15463
		Tai6.48089
		Tai6.23215
		Tai6.3069
		Tai6.32189
		Tai6.52346
		Tai6.46690
H4/S4 H7/S7	6	Tai6.43876
		Ipomoea_batatas_newGene_9371
		Tai6.21295
		Tai6.5663
		Tai6.20584
		Tai6.6133
H5/S5 H6/S6	13	Tai6.6390
		Tai6.38043
		Ipomoea_batatas_newGene_7620
		Tai6.4639
		Ipomoea_batatas_newGene_40229
		Ipomoea_batatas_newGene_963
		Tai6.13933
		Tai6.3493
		Tai6.19200
		Tai6.17517
		Tai6.2254
		Tai6.39415
		Tai6.17518
H5/S5 H7/S7	6	Ipomoea_batatas_newGene_23932
		Tai6.196
		Tai6.26561
		Tai6.6953
		Tai6.21815
		Tai6.13021
H6/S6 H7/S7	13	Tai6.17300
		Tai6.30382
		Tai6.5436
		Tai6.10233
		Tai6.19831
		Tai6.3950
		Tai6.34169
		Tai6.28703
		Tai6.43992
		Tai6.26970
		Ipomoea_batatas_newGene_19229
		Tai6.21434
		Tai6.37161
H1/S1	183	Tai6.37615
		Tai6.7068
		Tai6.8126
		Tai6.38070
		Tai6.38534
		Tai6.30197
		Ipomoea_batatas_newGene_23921
		Tai6.2893
		Tai6.19425
		Tai6.33647
		Tai6.37896
		Tai6.41659
		Tai6.45056
		Tai6.64
		Tai6.45148
		Tai6.16933
		Ipomoea_batatas_newGene_53216
		Tai6.53855
		Tai6.9911
		Tai6.47945
		Tai6.42561
		Ipomoea_batatas_newGene_2251
		Ipomoea_batatas_newGene_40953
		Tai6.10863
		Tai6.2270
		Ipomoea_batatas_newGene_38061
		Tai6.13898
		Ipomoea_batatas_newGene_56379
		Tai6.11166
		Ipomoea_batatas_newGene_43023
		Tai6.19267
		Tai6.28891
		Ipomoea_batatas_newGene_72909
		Ipomoea_batatas_newGene_5993
		Tai6.11309
		Tai6.7841
		Tai6.35265
		Tai6.29860
		Ipomoea_batatas_newGene_212
		Tai6.14618
		Tai6.2080
		Ipomoea_batatas_newGene_39523
		Ipomoea_batatas_newGene_71727
		Tai6.10795
		Tai6.49318
		Tai6.25755
		Tai6.41511
		Ipomoea_batatas_newGene_18417
		Ipomoea_batatas_newGene_24909
		Tai6.48867
		Tai6.16523
		Tai6.14613
		Tai6.32712
		Tai6.48361
		Ipomoea_batatas_newGene_43135
		Tai6.1569
		Ipomoea_batatas_newGene_41626
		Ipomoea_batatas_newGene_15138
		Ipomoea_batatas_newGene_34355
		Tai6.8624
		Tai6.46291
		Tai6.41209
		Tai6.40203
		Tai6.24542
		Tai6.48539
		Tai6.5541
		Tai6.38984
		Tai6.40380
		Tai6.5962
		Tai6.16100
		Ipomoea_batatas_newGene_15234
		Tai6.9912
		Ipomoea_batatas_newGene_35277
		Ipomoea_batatas_newGene_64553
		Tai6.13851
		Tai6.21981
		Ipomoea_batatas_newGene_56178
		Tai6.14404
		Tai6.19280
		Tai6.9849
		Tai6.3240
		Tai6.26844
		Tai6.48603
		Tai6.17534
		Tai6.47068
		Tai6.5116
		Tai6.54810
		Tai6.4597
		Tai6.18142
		Tai6.32661
		Tai6.15382
		Tai6.52942
		Tai6.13168
		Tai6.27395
		Tai6.3596
		Tai6.13235
		Tai6.9780
		Tai6.20897
		Tai6.4440
		Ipomoea_batatas_newGene_27671
		Tai6.17301
		Tai6.39479
		Tai6.31036
		Ipomoea_batatas_newGene_24946
		Tai6.40023
		Tai6.2953
		Tai6.39887
		Tai6.37531
		Ipomoea_batatas_newGene_42080
		Tai6.51204
		Tai6.9259
		Tai6.672
		Tai6.35016
		Ipomoea_batatas_newGene_40941
		Tai6.34966
		Tai6.39751
		Tai6.9161
		Tai6.35961
		Tai6.14399
		Ipomoea_batatas_newGene_2580
		Tai6.1725
		Ipomoea_batatas_newGene_24759
		Ipomoea_batatas_newGene_7319
		Ipomoea_batatas_newGene_37195
		Ipomoea_batatas_newGene_72735
		Tai6.26961
		Ipomoea_batatas_newGene_69093
		Tai6.1937
		Ipomoea_batatas_newGene_30291
		Tai6.14443
		Tai6.20230
		Ipomoea_batatas_newGene_72710
		Tai6.13167
		Tai6.33578
		Ipomoea_batatas_newGene_55893
		Tai6.9429
		Tai6.28394
		Tai6.28074
		Ipomoea_batatas_newGene_61681
		Tai6.41196
		Tai6.15435
		Tai6.29676
		Tai6.23348
		Tai6.47530
		Ipomoea_batatas_newGene_69061
		Tai6.39608
		Tai6.26334
		Tai6.39846
		Tai6.1161
		Ipomoea_batatas_newGene_40321
		Tai6.42423
		Tai6.19457
		Tai6.21117
		Ipomoea_batatas_newGene_63568
		Tai6.34584
		Ipomoea_batatas_newGene_11282
		Tai6.2771
		Tai6.21091
		Ipomoea_batatas_newGene_54009
		Tai6.31285
		Tai6.27417
		Tai6.14007
		Tai6.4802
		Tai6.37332
		Tai6.31053
		Tai6.17436
		Tai6.43487
		Ipomoea_batatas_newGene_2055
		Ipomoea_batatas_newGene_30221
		Tai6.53010
		Tai6.20312
		Tai6.47756
		Tai6.33008
		Tai6.10148
		Ipomoea_batatas_newGene_42873
		Tai6.29159
		Ipomoea_batatas_newGene_5032
		Tai6.32793
		Ipomoea_batatas_newGene_36107
		Tai6.39557
		Ipomoea_batatas_newGene_23249
		Tai6.7271
		Ipomoea_batatas_newGene_33731
H2/S2	816	Ipomoea_batatas_newGene_17486
		Tai6.27805
		Tai6.872
		Tai6.5038
		Ipomoea_batatas_newGene_45768
		Ipomoea_batatas_newGene_67204
		Tai6.45585
		Tai6.43385
		Tai6.45378
		Ipomoea_batatas_newGene_31902
		Ipomoea_batatas_newGene_73099
		Tai6.39403
		Tai6.3407
		Ipomoea_batatas_newGene_38181
		Ipomoea_batatas_newGene_42544
		Tai6.34653
		Tai6.35836
		Tai6.38276
		Ipomoea_batatas_newGene_12503
		Tai6.3020
		Tai6.34578
		Tai6.24138
		Tai6.38440
		Tai6.48046
		Tai6.16214
		Ipomoea_batatas_newGene_9751
		Tai6.55043
		Tai6.23287
		Tai6.2827
		Tai6.45464
		Ipomoea_batatas_newGene_30606
		Tai6.31744
		Ipomoea_batatas_newGene_6589
		Ipomoea_batatas_newGene_44420
		Tai6.12109
		Ipomoea_batatas_newGene_30580
		Ipomoea_batatas_newGene_10133
		Tai6.40092
		Tai6.4659
		Ipomoea_batatas_newGene_3912
		Ipomoea_batatas_newGene_441
		Tai6.46713
		Ipomoea_batatas_newGene_15026
		Tai6.41939
		Ipomoea_batatas_newGene_32432
		Tai6.30775
		Tai6.8328
		Ipomoea_batatas_newGene_59876
		Ipomoea_batatas_newGene_1020
		Ipomoea_batatas_newGene_24014
		Ipomoea_batatas_newGene_70669
		Tai6.26846
		Tai6.4335
		Ipomoea_batatas_newGene_33174
		Tai6.15209
		Tai6.27339
		Tai6.508
		Tai6.29262
		Tai6.19101
		Ipomoea_batatas_newGene_73380
		Tai6.11750
		Ipomoea_batatas_newGene_64168
		Ipomoea_batatas_newGene_36057
		Tai6.26866
		Tai6.49513
		Tai6.50289
		Tai6.16935
		Ipomoea_batatas_newGene_4758
		Ipomoea_batatas_newGene_21531
		Ipomoea_batatas_newGene_54731
		Ipomoea_batatas_newGene_24736
		Tai6.6189
		Tai6.10721
		Ipomoea_batatas_newGene_57984
		Ipomoea_batatas_newGene_59271
		Tai6.8697
		Tai6.36835
		Ipomoea_batatas_newGene_35061
		Ipomoea_batatas_newGene_53891
		Ipomoea_batatas_newGene_32044
		Ipomoea_batatas_newGene_24860
		Tai6.27287
		Tai6.47832
		Tai6.28517
		Tai6.4447
		Tai6.24557
		Tai6.37968
		Tai6.39784
		Tai6.7769
		Ipomoea_batatas_newGene_13654
		Ipomoea_batatas_newGene_26262
		Tai6.7075
		Tai6.19629
		Ipomoea_batatas_newGene_70759
		Tai6.27006
		Tai6.27634
		Ipomoea_batatas_newGene_70065
		Tai6.29612
		Ipomoea_batatas_newGene_29686
		Tai6.26448
		Tai6.1935
		Tai6.48772
		Ipomoea_batatas_newGene_34650
		Tai6.25055
		Tai6.32815
		Ipomoea_batatas_newGene_122
		Tai6.27068
		Tai6.4960
		Ipomoea_batatas_newGene_59074
		Tai6.33288
		Ipomoea_batatas_newGene_1955
		Tai6.21517
		Ipomoea_batatas_newGene_29915
		Ipomoea_batatas_newGene_17181
		Ipomoea_batatas_newGene_1450
		Tai6.45094
		Tai6.47324
		Tai6.42524
		Tai6.12238
		Tai6.19503
		Ipomoea_batatas_newGene_7255
		Tai6.4698
		Ipomoea_batatas_newGene_37299
		Tai6.6134
		Tai6.35439
		Tai6.12017
		Ipomoea_batatas_newGene_8015
		Tai6.51476
		Ipomoea_batatas_newGene_48667
		Ipomoea_batatas_newGene_8216
		Ipomoea_batatas_newGene_5886
		Ipomoea_batatas_newGene_72527
		Tai6.19910
		Tai6.13218
		Ipomoea_batatas_newGene_37471
		Tai6.16325
		Ipomoea_batatas_newGene_66387
		Ipomoea_batatas_newGene_35647
		Tai6.5393
		Tai6.13114
		Tai6.47161
		Tai6.47840
		Ipomoea_batatas_newGene_72381
		Tai6.30603
		Tai6.45767
		Ipomoea_batatas_newGene_54370
		Tai6.4284
		Tai6.35592
		Ipomoea_batatas_newGene_53411
		Ipomoea_batatas_newGene_11741
		Tai6.3842
		Tai6.23354
		Tai6.33416
		Tai6.27009
		Tai6.1925
		Tai6.38872
		Tai6.2974
		Tai6.33778
		Tai6.3185
		Ipomoea_batatas_newGene_57510
		Ipomoea_batatas_newGene_45628
		Ipomoea_batatas_newGene_41812
		Ipomoea_batatas_newGene_29826
		Tai6.18156
		Tai6.41472
		Tai6.13584
		Tai6.4897
		Ipomoea_batatas_newGene_73520
		Tai6.22164
		Tai6.6928
		Tai6.24662
		Tai6.13126
		Ipomoea_batatas_newGene_24269
		Ipomoea_batatas_newGene_38269
		Ipomoea_batatas_newGene_67949
		Tai6.35131
		Ipomoea_batatas_newGene_8770
		Tai6.36584
		Tai6.8149
		Ipomoea_batatas_newGene_67978
		Ipomoea_batatas_newGene_13966
		Tai6.23540
		Ipomoea_batatas_newGene_123
		Ipomoea_batatas_newGene_22216
		Tai6.43059
		Tai6.19971
		Tai6.13266
		Ipomoea_batatas_newGene_44310
		Tai6.20123
		Tai6.11193
		Tai6.6019
		Tai6.19583
		Tai6.26100
		Tai6.1251
		Tai6.46583
		Tai6.28856
		Ipomoea_batatas_newGene_30733
		Ipomoea_batatas_newGene_44346
		Ipomoea_batatas_newGene_41047
		Ipomoea_batatas_newGene_34055
		Ipomoea_batatas_newGene_57652
		Tai6.396
		Ipomoea_batatas_newGene_11419
		Tai6.50975
		Ipomoea_batatas_newGene_35596
		Tai6.21875
		Tai6.32141
		Tai6.26769
		Tai6.23338
		Tai6.17546
		Tai6.7495
		Tai6.29611
		Tai6.1938
		Tai6.26385
		Tai6.47703
		Tai6.22758
		Tai6.7758
		Ipomoea_batatas_newGene_13093
		Tai6.18794
		Ipomoea_batatas_newGene_18373
		Tai6.16971
		Ipomoea_batatas_newGene_15378
		Ipomoea_batatas_newGene_38806
		Tai6.47513
		Ipomoea_batatas_newGene_53667
		Tai6.28079
		Ipomoea_batatas_newGene_18089
		Tai6.23000
		Tai6.26110
		Tai6.32540
		Ipomoea_batatas_newGene_66869
		Ipomoea_batatas_newGene_70878
		Tai6.25476
		Ipomoea_batatas_newGene_35359
		Ipomoea_batatas_newGene_28815
		Ipomoea_batatas_newGene_25097
		Tai6.7420
		Tai6.28265
		Ipomoea_batatas_newGene_24100
		Tai6.50618
		Tai6.4123
		Ipomoea_batatas_newGene_10731
		Tai6.54805
		Tai6.47249
		Tai6.4183
		Ipomoea_batatas_newGene_60298
		Tai6.48517
		Tai6.26562
		Ipomoea_batatas_newGene_38008
		Ipomoea_batatas_newGene_43903
		Tai6.18122
		Ipomoea_batatas_newGene_72247
		Tai6.30825
		Tai6.36515
		Ipomoea_batatas_newGene_6405
		Tai6.34577
		Tai6.16873
		Ipomoea_batatas_newGene_49261
		Tai6.31658
		Tai6.50841
		Tai6.13981
		Ipomoea_batatas_newGene_64606
		Tai6.36108
		Ipomoea_batatas_newGene_36232
		Ipomoea_batatas_newGene_69722
		Tai6.37842
		Tai6.1928
		Tai6.23009
		Tai6.14823
		Tai6.25096
		Tai6.9566
		Ipomoea_batatas_newGene_11510
		Ipomoea_batatas_newGene_11107
		Ipomoea_batatas_newGene_6027
		Tai6.29044
		Tai6.16041
		Tai6.33286
		Ipomoea_batatas_newGene_40061
		Tai6.52264
		Tai6.22927
		Ipomoea_batatas_newGene_64642
		Ipomoea_batatas_newGene_9309
		Tai6.40134
		Tai6.19354
		Ipomoea_batatas_newGene_30931
		Tai6.14786
		Ipomoea_batatas_newGene_25302
		Tai6.6464
		Ipomoea_batatas_newGene_65556
		Tai6.17484
		Tai6.37539
		Tai6.28852
		Tai6.30602
		Tai6.3457
		Ipomoea_batatas_newGene_1112
		Tai6.22760
		Ipomoea_batatas_newGene_13508
		Tai6.32817
		Ipomoea_batatas_newGene_67623
		Tai6.41604
		Tai6.32829
		Tai6.3789
		Tai6.30729
		Tai6.20058
		Tai6.51393
		Tai6.41584
		Tai6.41750
		Ipomoea_batatas_newGene_51631
		Tai6.45894
		Tai6.4607
		Tai6.1798
		Ipomoea_batatas_newGene_16786
		Ipomoea_batatas_newGene_54547
		Tai6.48633
		Tai6.38107
		Tai6.12886
		Tai6.678
		Tai6.16461
		Tai6.16068
		Tai6.44280
		Tai6.49895
		Tai6.17485
		Tai6.25419
		Ipomoea_batatas_newGene_71276
		Ipomoea_batatas_newGene_45614
		Ipomoea_batatas_newGene_69593
		Ipomoea_batatas_newGene_16670
		Tai6.21377
		Tai6.46607
		Ipomoea_batatas_newGene_33552
		Ipomoea_batatas_newGene_47143
		Ipomoea_batatas_newGene_73398
		Tai6.26203
		Tai6.17029
		Tai6.49979
		Ipomoea_batatas_newGene_49285
		Tai6.36512
		Tai6.49577
		Tai6.38104
		Tai6.22781
		Tai6.19970
		Ipomoea_batatas_newGene_22007
		Tai6.8893
		Tai6.27435
		Ipomoea_batatas_newGene_2078
		Tai6.39650
		Ipomoea_batatas_newGene_3928
		Tai6.19898
		Tai6.21190
		Ipomoea_batatas_newGene_34952
		Tai6.30478
		Ipomoea_batatas_newGene_36966
		Tai6.17308
		Tai6.935
		Tai6.40075
		Ipomoea_batatas_newGene_40298
		Ipomoea_batatas_newGene_68329
		Tai6.2773
		Ipomoea_batatas_newGene_14379
		Ipomoea_batatas_newGene_12818
		Tai6.41609
		Tai6.8197
		Ipomoea_batatas_newGene_12424
		Tai6.40117
		Tai6.16421
		Tai6.41432
		Tai6.40508
		Ipomoea_batatas_newGene_28108
		Ipomoea_batatas_newGene_23803
		Tai6.7610
		Tai6.886
		Ipomoea_batatas_newGene_3439
		Tai6.38693
		Tai6.11119
		Tai6.42145
		Ipomoea_batatas_newGene_6879
		Ipomoea_batatas_newGene_32762
		Ipomoea_batatas_newGene_47297
		Tai6.41013
		Tai6.10122
		Tai6.21057
		Tai6.15885
		Tai6.21007
		Ipomoea_batatas_newGene_36744
		Tai6.23191
		Ipomoea_batatas_newGene_39587
		Tai6.37841
		Ipomoea_batatas_newGene_12903
		Tai6.35807
		Tai6.38948
		Tai6.15579
		Ipomoea_batatas_newGene_49843
		Tai6.50517
		Ipomoea_batatas_newGene_54328
		Tai6.51449
		Ipomoea_batatas_newGene_34463
		Tai6.26397
		Ipomoea_batatas_newGene_26252
		Ipomoea_batatas_newGene_70129
		Tai6.18573
		Tai6.29712
		Tai6.45529
		Tai6.40636
		Tai6.37290
		Ipomoea_batatas_newGene_41363
		Tai6.34269
		Tai6.21727
		Tai6.5307
		Ipomoea_batatas_newGene_14832
		Tai6.13660
		Tai6.4213
		Tai6.5875
		Ipomoea_batatas_newGene_21792
		Tai6.11284
		Ipomoea_batatas_newGene_39471
		Ipomoea_batatas_newGene_382
		Tai6.42052
		Ipomoea_batatas_newGene_24430
		Tai6.6860
		Tai6.46632
		Ipomoea_batatas_newGene_18736
		Ipomoea_batatas_newGene_37143
		Tai6.37982
		Tai6.50703
		Tai6.22571
		Tai6.25856
		Ipomoea_batatas_newGene_32510
		Tai6.24674
		Tai6.48317
		Tai6.17401
		Tai6.20144
		Tai6.43613
		Ipomoea_batatas_newGene_39588
		Tai6.22294
		Tai6.41866
		Ipomoea_batatas_newGene_52590
		Tai6.20409
		Tai6.6076
		Tai6.49053
		Tai6.42501
		Ipomoea_batatas_newGene_19067
		Tai6.47047
		Tai6.50256
		Ipomoea_batatas_newGene_41845
		Tai6.28767
		Ipomoea_batatas_newGene_49973
		Tai6.15744
		Ipomoea_batatas_newGene_62744
		Tai6.41125
		Tai6.31298
		Ipomoea_batatas_newGene_61587
		Tai6.3111
		Ipomoea_batatas_newGene_11646
		Tai6.27529
		Tai6.1924
		Ipomoea_batatas_newGene_31366
		Tai6.41349
		Ipomoea_batatas_newGene_9924
		Tai6.15628
		Tai6.39116
		Ipomoea_batatas_newGene_64173
		Tai6.20599
		Tai6.26160
		Tai6.12638
		Ipomoea_batatas_newGene_27440
		Tai6.1825
		Tai6.10961
		Tai6.46574
		Ipomoea_batatas_newGene_1576
		Tai6.5797
		Ipomoea_batatas_newGene_22416
		Tai6.43599
		Tai6.19930
		Tai6.37834
		Ipomoea_batatas_newGene_65394
		Tai6.27130
		Ipomoea_batatas_newGene_14382
		Ipomoea_batatas_newGene_39507
		Tai6.53496
		Tai6.3024
		Ipomoea_batatas_newGene_6852
		Ipomoea_batatas_newGene_71571
		Tai6.13461
		Ipomoea_batatas_newGene_5560
		Tai6.46601
		Ipomoea_batatas_newGene_54858
		Tai6.18931
		Ipomoea_batatas_newGene_56006
		Tai6.41
		Tai6.3787
		Tai6.11216
		Tai6.34184
		Ipomoea_batatas_newGene_27763
		Tai6.3548
		Tai6.66
		Tai6.11547
		Ipomoea_batatas_newGene_11435
		Tai6.43835
		Ipomoea_batatas_newGene_46013
		Ipomoea_batatas_newGene_6422
		Tai6.31719
		Tai6.35979
		Tai6.26375
		Tai6.4326
		Tai6.23698
		Tai6.14993
		Ipomoea_batatas_newGene_21082
		Ipomoea_batatas_newGene_43160
		Ipomoea_batatas_newGene_27286
		Ipomoea_batatas_newGene_74409
		Tai6.54873
		Tai6.29428
		Ipomoea_batatas_newGene_31346
		Ipomoea_batatas_newGene_34624
		Tai6.47483
		Tai6.13943
		Tai6.25154
		Ipomoea_batatas_newGene_44461
		Tai6.2134
		Tai6.29796
		Tai6.38823
		Tai6.19173
		Ipomoea_batatas_newGene_20666
		Tai6.50943
		Ipomoea_batatas_newGene_23456
		Tai6.16432
		Tai6.49592
		Ipomoea_batatas_newGene_33495
		Ipomoea_batatas_newGene_35222
		Ipomoea_batatas_newGene_30392
		Tai6.52189
		Tai6.4394
		Ipomoea_batatas_newGene_28875
		Tai6.11645
		Tai6.50086
		Tai6.30566
		Tai6.50294
		Tai6.7348
		Tai6.23731
		Tai6.32691
		Tai6.20385
		Ipomoea_batatas_newGene_8890
		Ipomoea_batatas_newGene_53031
		Tai6.27306
		Ipomoea_batatas_newGene_10573
		Tai6.21272
		Tai6.35579
		Tai6.14787
		Ipomoea_batatas_newGene_13337
		Ipomoea_batatas_newGene_7916
		Ipomoea_batatas_newGene_45766
		Ipomoea_batatas_newGene_11980
		Tai6.34819
		Tai6.15886
		Tai6.45290
		Tai6.6568
		Ipomoea_batatas_newGene_36316
		Ipomoea_batatas_newGene_21934
		Tai6.22534
		Tai6.43641
		Tai6.45463
		Tai6.28041
		Ipomoea_batatas_newGene_38241
		Tai6.2615
		Tai6.53711
		Tai6.36763
		Tai6.46822
		Ipomoea_batatas_newGene_22941
		Ipomoea_batatas_newGene_74248
		Tai6.36621
		Ipomoea_batatas_newGene_9048
		Tai6.4217
		Tai6.11797
		Ipomoea_batatas_newGene_56621
		Ipomoea_batatas_newGene_17864
		Ipomoea_batatas_newGene_5507
		Tai6.18796
		Ipomoea_batatas_newGene_36275
		Ipomoea_batatas_newGene_16427
		Tai6.7002
		Tai6.8830
		Tai6.50553
		Tai6.28955
		Tai6.3840
		Ipomoea_batatas_newGene_6825
		Tai6.37570
		Tai6.14900
		Tai6.53155
		Tai6.2750
		Tai6.21789
		Tai6.30988
		Tai6.54127
		Tai6.31391
		Ipomoea_batatas_newGene_62348
		Tai6.21569
		Tai6.32485
		Ipomoea_batatas_newGene_3
		Tai6.26576
		Ipomoea_batatas_newGene_13571
		Tai6.42185
		Ipomoea_batatas_newGene_55549
		Tai6.46553
		Ipomoea_batatas_newGene_43121
		Tai6.16462
		Tai6.27433
		Ipomoea_batatas_newGene_47703
		Tai6.9760
		Tai6.1151
		Tai6.3145
		Ipomoea_batatas_newGene_39533
		Tai6.5634
		Ipomoea_batatas_newGene_888
		Tai6.54116
		Ipomoea_batatas_newGene_5851
		Tai6.28411
		Tai6.5231
		Tai6.7449
		Tai6.4632
		Tai6.23422
		Tai6.53513
		Tai6.14738
		Tai6.25844
		Tai6.29511
		Tai6.25857
		Ipomoea_batatas_newGene_31496
		Ipomoea_batatas_newGene_70803
		Ipomoea_batatas_newGene_15621
		Ipomoea_batatas_newGene_70500
		Tai6.38935
		Ipomoea_batatas_newGene_11248
		Tai6.36210
		Tai6.44650
		Tai6.21750
		Tai6.24609
		Tai6.2922
		Tai6.5686
		Tai6.21059
		Ipomoea_batatas_newGene_52077
		Tai6.15773
		Tai6.1113
		Tai6.26055
		Tai6.26205
		Ipomoea_batatas_newGene_29864
		Tai6.5036
		Ipomoea_batatas_newGene_45387
		Tai6.6838
		Ipomoea_batatas_newGene_39027
		Ipomoea_batatas_newGene_25811
		Ipomoea_batatas_newGene_65116
		Tai6.9007
		Tai6.7839
		Tai6.21899
		Tai6.54760
		Tai6.44866
		Ipomoea_batatas_newGene_11254
		Tai6.4926
		Ipomoea_batatas_newGene_33175
		Tai6.47735
		Tai6.33506
		Ipomoea_batatas_newGene_4501
		Ipomoea_batatas_newGene_65558
		Tai6.36357
		Tai6.26428
		Tai6.24822
		Tai6.14092
		Ipomoea_batatas_newGene_66977
		Tai6.10679
		Ipomoea_batatas_newGene_66413
		Tai6.53727
		Ipomoea_batatas_newGene_44755
		Ipomoea_batatas_newGene_33924
		Tai6.25639
		Ipomoea_batatas_newGene_63721
		Tai6.46804
		Tai6.22632
		Ipomoea_batatas_newGene_40206
		Tai6.16449
		Tai6.6683
		Tai6.40155
		Tai6.4972
		Ipomoea_batatas_newGene_49209
		Ipomoea_batatas_newGene_39796
		Tai6.33334
		Ipomoea_batatas_newGene_34456
		Tai6.17008
		Tai6.27151
		Ipomoea_batatas_newGene_41584
		Tai6.25159
		Tai6.35333
		Tai6.38211
		Tai6.18568
		Tai6.27103
		Tai6.38789
		Tai6.9114
		Tai6.34967
		Tai6.10334
		Ipomoea_batatas_newGene_16332
		Tai6.13423
		Tai6.5955
		Tai6.17837
		Tai6.22796
		Tai6.52673
		Ipomoea_batatas_newGene_64661
		Ipomoea_batatas_newGene_10389
		Tai6.37833
		Ipomoea_batatas_newGene_45764
		Ipomoea_batatas_newGene_39038
		Tai6.11404
		Ipomoea_batatas_newGene_18493
		Tai6.50300
		Ipomoea_batatas_newGene_45299
		Tai6.599
		Tai6.24136
		Tai6.26274
		Ipomoea_batatas_newGene_25864
		Tai6.25360
		Tai6.42685
		Ipomoea_batatas_newGene_16297
		Ipomoea_batatas_newGene_58029
		Tai6.53827
		Ipomoea_batatas_newGene_9237
		Tai6.28871
		Ipomoea_batatas_newGene_45793
		Tai6.34391
		Tai6.30324
		Tai6.30435
		Tai6.44130
		Ipomoea_batatas_newGene_43133
		Tai6.42409
		Tai6.17397
		Tai6.42058
		Tai6.5360
		Ipomoea_batatas_newGene_5617
		Ipomoea_batatas_newGene_7525
		Tai6.17033
		Tai6.11208
		Tai6.19544
		Tai6.14292
		Ipomoea_batatas_newGene_54464
		Tai6.3545
		Tai6.54689
		Ipomoea_batatas_newGene_53243
		Tai6.21002
		Ipomoea_batatas_newGene_67856
		Tai6.47729
		Ipomoea_batatas_newGene_67760
		Ipomoea_batatas_newGene_31345
		Tai6.22053
		Tai6.44809
		Ipomoea_batatas_newGene_49935
		Tai6.4898
		Tai6.2207
		Ipomoea_batatas_newGene_36522
		Tai6.32656
		Tai6.37179
		Tai6.4699
		Tai6.33441
		Ipomoea_batatas_newGene_26007
		Ipomoea_batatas_newGene_7264
		Ipomoea_batatas_newGene_21784
		Ipomoea_batatas_newGene_27285
		Tai6.41317
		Ipomoea_batatas_newGene_61939
		Ipomoea_batatas_newGene_30571
		Ipomoea_batatas_newGene_73606
		Ipomoea_batatas_newGene_20948
		Tai6.43415
		Tai6.1922
		Tai6.1208
		Ipomoea_batatas_newGene_38154
		Tai6.48998
		Ipomoea_batatas_newGene_34547
		Tai6.42455
		Tai6.20500
		Tai6.14340
		Ipomoea_batatas_newGene_38050
		Tai6.35593
		Ipomoea_batatas_newGene_37000
		Tai6.38673
		Tai6.49591
		Tai6.35483
		Tai6.12538
		Ipomoea_batatas_newGene_48362
		Tai6.32450
		Tai6.6123
		Tai6.16221
		Tai6.9758
		Tai6.22162
		Tai6.48570
		Ipomoea_batatas_newGene_14830
		Tai6.16001
		Ipomoea_batatas_newGene_457
		Tai6.53156
		Tai6.38624
		Tai6.28408
		Tai6.26609
		Ipomoea_batatas_newGene_70325
		Ipomoea_batatas_newGene_41255
		Ipomoea_batatas_newGene_43029
		Tai6.22763
		Tai6.39279
		Tai6.30264
		Tai6.49189
		Tai6.50763
		Tai6.42544
		Tai6.10029
		Ipomoea_batatas_newGene_47348
		Ipomoea_batatas_newGene_1082
		Ipomoea_batatas_newGene_51921
		Tai6.34514
		Ipomoea_batatas_newGene_70269
		Tai6.54345
		Tai6.44311
		Ipomoea_batatas_newGene_40738
		Ipomoea_batatas_newGene_45241
		Tai6.14175
H3/S3	250	Tai6.47539
		Tai6.2811
		Tai6.46330
		Tai6.12754
		Ipomoea_batatas_newGene_67483
		Ipomoea_batatas_newGene_13237
		Ipomoea_batatas_newGene_4179
		Tai6.25203
		Tai6.21004
		Tai6.2729
		Tai6.2735
		Tai6.44382
		Tai6.41465
		Ipomoea_batatas_newGene_52287
		Tai6.44670
		Tai6.20963
		Tai6.39052
		Ipomoea_batatas_newGene_137
		Ipomoea_batatas_newGene_40909
		Tai6.19508
		Tai6.9121
		Tai6.24915
		Tai6.13443
		Tai6.36625
		Tai6.15871
		Tai6.13475
		Tai6.48349
		Tai6.46488
		Ipomoea_batatas_newGene_23266
		Ipomoea_batatas_newGene_72920
		Tai6.51520
		Tai6.9781
		Tai6.25728
		Tai6.8534
		Tai6.20519
		Tai6.9080
		Tai6.33082
		Tai6.43409
		Tai6.11935
		Tai6.9256
		Tai6.49734
		Tai6.2433
		Ipomoea_batatas_newGene_4854
		Ipomoea_batatas_newGene_61721
		Tai6.33637
		Tai6.4419
		Tai6.3042
		Tai6.10725
		Tai6.34494
		Tai6.1970
		Tai6.14466
		Ipomoea_batatas_newGene_16666
		Tai6.30157
		Tai6.264
		Ipomoea_batatas_newGene_69560
		Tai6.41632
		Tai6.33191
		Tai6.6925
		Ipomoea_batatas_newGene_45747
		Ipomoea_batatas_newGene_37658
		Tai6.13787
		Ipomoea_batatas_newGene_34554
		Tai6.33425
		Ipomoea_batatas_newGene_68427
		Tai6.40214
		Tai6.28543
		Ipomoea_batatas_newGene_45547
		Tai6.36262
		Tai6.22580
		Tai6.27817
		Tai6.23481
		Tai6.9886
		Tai6.11388
		Tai6.23517
		Tai6.7329
		Tai6.41983
		Tai6.2594
		Ipomoea_batatas_newGene_48648
		Tai6.46735
		Tai6.1973
		Tai6.22169
		Tai6.21619
		Ipomoea_batatas_newGene_5413
		Ipomoea_batatas_newGene_70494
		Ipomoea_batatas_newGene_7330
		Tai6.42736
		Tai6.26987
		Ipomoea_batatas_newGene_32798
		Tai6.26034
		Tai6.50456
		Tai6.21009
		Tai6.22275
		Ipomoea_batatas_newGene_71160
		Ipomoea_batatas_newGene_28201
		Tai6.295
		Ipomoea_batatas_newGene_13517
		Ipomoea_batatas_newGene_4536
		Tai6.12864
		Tai6.5166
		Tai6.6808
		Tai6.2153
		Tai6.23880
		Tai6.50613
		Tai6.50759
		Tai6.11069
		Tai6.6569
		Ipomoea_batatas_newGene_46983
		Ipomoea_batatas_newGene_34184
		Ipomoea_batatas_newGene_49200
		Tai6.31932
		Tai6.12319
		Ipomoea_batatas_newGene_25158
		Ipomoea_batatas_newGene_72771
		Tai6.19483
		Tai6.48140
		Tai6.34707
		Tai6.31051
		Tai6.17809
		Tai6.3184
		Ipomoea_batatas_newGene_38958
		Tai6.22935
		Ipomoea_batatas_newGene_3458
		Ipomoea_batatas_newGene_53263
		Tai6.37921
		Tai6.34370
		Ipomoea_batatas_newGene_23738
		Tai6.1127
		Ipomoea_batatas_newGene_23819
		Ipomoea_batatas_newGene_30121
		Tai6.19782
		Tai6.17256
		Ipomoea_batatas_newGene_4459
		Tai6.10769
		Ipomoea_batatas_newGene_50893
		Tai6.4582
		Tai6.46543
		Ipomoea_batatas_newGene_63979
		Tai6.18465
[truncated: 1,946 more rows]

## Sheet: DEGs
DEGs	Sample
Ipomoea_batatas_newGene_10147	H1/S1
Ipomoea_batatas_newGene_10446	H1/S1
Ipomoea_batatas_newGene_10950	H1/S1
Ipomoea_batatas_newGene_11233	H1/S1
Ipomoea_batatas_newGene_11282	H1/S1
Ipomoea_batatas_newGene_14869	H1/S1
Ipomoea_batatas_newGene_15138	H1/S1
Ipomoea_batatas_newGene_15234	H1/S1
Ipomoea_batatas_newGene_18417	H1/S1
Ipomoea_batatas_newGene_2055	H1/S1
Ipomoea_batatas_newGene_212	H1/S1
Ipomoea_batatas_newGene_2251	H1/S1
Ipomoea_batatas_newGene_23249	H1/S1
Ipomoea_batatas_newGene_23921	H1/S1
Ipomoea_batatas_newGene_24759	H1/S1
Ipomoea_batatas_newGene_24909	H1/S1
Ipomoea_batatas_newGene_24946	H1/S1
Ipomoea_batatas_newGene_25651	H1/S1
Ipomoea_batatas_newGene_25799	H1/S1
Ipomoea_batatas_newGene_2580	H1/S1
Ipomoea_batatas_newGene_27154	H1/S1
Ipomoea_batatas_newGene_27671	H1/S1
Ipomoea_batatas_newGene_27986	H1/S1
Ipomoea_batatas_newGene_29946	H1/S1
Ipomoea_batatas_newGene_30221	H1/S1
Ipomoea_batatas_newGene_30291	H1/S1
Ipomoea_batatas_newGene_30668	H1/S1
Ipomoea_batatas_newGene_32363	H1/S1
Ipomoea_batatas_newGene_33731	H1/S1
Ipomoea_batatas_newGene_34355	H1/S1
Ipomoea_batatas_newGene_34540	H1/S1
Ipomoea_batatas_newGene_35277	H1/S1
Ipomoea_batatas_newGene_35976	H1/S1
Ipomoea_batatas_newGene_36107	H1/S1
Ipomoea_batatas_newGene_36181	H1/S1
Ipomoea_batatas_newGene_37195	H1/S1
Ipomoea_batatas_newGene_37580	H1/S1
Ipomoea_batatas_newGene_37928	H1/S1
Ipomoea_batatas_newGene_38061	H1/S1
Ipomoea_batatas_newGene_39523	H1/S1
Ipomoea_batatas_newGene_40321	H1/S1
Ipomoea_batatas_newGene_40941	H1/S1
Ipomoea_batatas_newGene_40953	H1/S1
Ipomoea_batatas_newGene_41171	H1/S1
Ipomoea_batatas_newGene_41254	H1/S1
Ipomoea_batatas_newGene_41626	H1/S1
Ipomoea_batatas_newGene_41923	H1/S1
Ipomoea_batatas_newGene_42080	H1/S1
Ipomoea_batatas_newGene_42391	H1/S1
Ipomoea_batatas_newGene_42873	H1/S1
Ipomoea_batatas_newGene_43023	H1/S1
Ipomoea_batatas_newGene_43135	H1/S1
Ipomoea_batatas_newGene_43640	H1/S1
Ipomoea_batatas_newGene_44254	H1/S1
Ipomoea_batatas_newGene_48293	H1/S1
Ipomoea_batatas_newGene_48716	H1/S1
Ipomoea_batatas_newGene_49358	H1/S1
Ipomoea_batatas_newGene_5032	H1/S1
Ipomoea_batatas_newGene_53216	H1/S1
Ipomoea_batatas_newGene_54009	H1/S1
Ipomoea_batatas_newGene_55893	H1/S1
Ipomoea_batatas_newGene_56178	H1/S1
Ipomoea_batatas_newGene_56379	H1/S1
Ipomoea_batatas_newGene_5993	H1/S1
Ipomoea_batatas_newGene_61087	H1/S1
Ipomoea_batatas_newGene_61681	H1/S1
Ipomoea_batatas_newGene_63568	H1/S1
Ipomoea_batatas_newGene_64553	H1/S1
Ipomoea_batatas_newGene_69061	H1/S1
Ipomoea_batatas_newGene_69093	H1/S1
Ipomoea_batatas_newGene_71727	H1/S1
Ipomoea_batatas_newGene_72710	H1/S1
Ipomoea_batatas_newGene_72735	H1/S1
Ipomoea_batatas_newGene_72909	H1/S1
Ipomoea_batatas_newGene_7319	H1/S1
Ipomoea_batatas_newGene_9617	H1/S1
Tai6.10148	H1/S1
Tai6.10795	H1/S1
Tai6.10863	H1/S1
Tai6.10942	H1/S1
Tai6.10970	H1/S1
Tai6.11166	H1/S1
Tai6.11292	H1/S1
Tai6.11309	H1/S1
Tai6.11496	H1/S1
Tai6.1161	H1/S1
Tai6.11683	H1/S1
Tai6.12541	H1/S1
Tai6.12766	H1/S1
Tai6.13167	H1/S1
Tai6.13168	H1/S1
Tai6.13235	H1/S1
Tai6.13597	H1/S1
Tai6.13755	H1/S1
Tai6.13851	H1/S1
Tai6.13854	H1/S1
Tai6.13898	H1/S1
Tai6.14007	H1/S1
Tai6.14059	H1/S1
Tai6.14150	H1/S1
Tai6.14399	H1/S1
Tai6.14404	H1/S1
Tai6.14443	H1/S1
Tai6.14613	H1/S1
Tai6.14618	H1/S1
Tai6.1482	H1/S1
Tai6.14854	H1/S1
Tai6.15382	H1/S1
Tai6.15410	H1/S1
Tai6.15417	H1/S1
Tai6.15435	H1/S1
Tai6.15465	H1/S1
Tai6.1569	H1/S1
Tai6.15755	H1/S1
Tai6.16100	H1/S1
Tai6.16523	H1/S1
Tai6.16610	H1/S1
Tai6.16890	H1/S1
Tai6.16933	H1/S1
Tai6.17159	H1/S1
Tai6.1725	H1/S1
Tai6.17301	H1/S1
Tai6.17436	H1/S1
Tai6.17534	H1/S1
Tai6.17582	H1/S1
Tai6.17739	H1/S1
Tai6.18142	H1/S1
Tai6.18356	H1/S1
Tai6.18668	H1/S1
Tai6.19150	H1/S1
Tai6.19267	H1/S1
Tai6.19280	H1/S1
Tai6.19364	H1/S1
Tai6.1937	H1/S1
Tai6.19425	H1/S1
Tai6.19453	H1/S1
Tai6.19454	H1/S1
Tai6.19457	H1/S1
Tai6.19617	H1/S1
Tai6.19946	H1/S1
Tai6.20177	H1/S1
Tai6.20230	H1/S1
Tai6.20312	H1/S1
Tai6.20515	H1/S1
Tai6.20516	H1/S1
Tai6.2080	H1/S1
Tai6.20897	H1/S1
Tai6.20964	H1/S1
Tai6.21091	H1/S1
Tai6.21117	H1/S1
Tai6.21356	H1/S1
Tai6.21952	H1/S1
Tai6.21981	H1/S1
Tai6.22001	H1/S1
Tai6.22298	H1/S1
Tai6.2270	H1/S1
Tai6.22962	H1/S1
Tai6.23168	H1/S1
Tai6.23348	H1/S1
Tai6.23430	H1/S1
Tai6.23725	H1/S1
Tai6.23877	H1/S1
Tai6.24064	H1/S1
Tai6.24109	H1/S1
Tai6.24272	H1/S1
Tai6.24385	H1/S1
Tai6.24391	H1/S1
Tai6.24480	H1/S1
Tai6.24481	H1/S1
Tai6.24542	H1/S1
Tai6.24559	H1/S1
Tai6.25489	H1/S1
Tai6.25528	H1/S1
Tai6.25596	H1/S1
Tai6.25603	H1/S1
Tai6.25755	H1/S1
Tai6.25801	H1/S1
Tai6.25803	H1/S1
Tai6.26334	H1/S1
Tai6.26844	H1/S1
Tai6.26961	H1/S1
Tai6.27196	H1/S1
Tai6.27395	H1/S1
Tai6.27414	H1/S1
Tai6.27417	H1/S1
Tai6.27418	H1/S1
Tai6.27631	H1/S1
Tai6.2771	H1/S1
Tai6.2776	H1/S1
Tai6.27954	H1/S1
Tai6.28074	H1/S1
Tai6.28081	H1/S1
Tai6.28102	H1/S1
Tai6.28178	H1/S1
Tai6.28394	H1/S1
Tai6.28640	H1/S1
Tai6.28891	H1/S1
Tai6.28907	H1/S1
Tai6.2893	H1/S1
Tai6.28983	H1/S1
Tai6.29106	H1/S1
Tai6.29159	H1/S1
Tai6.2953	H1/S1
Tai6.29676	H1/S1
Tai6.2973	H1/S1
Tai6.29860	H1/S1
Tai6.29988	H1/S1
Tai6.30145	H1/S1
Tai6.30197	H1/S1
Tai6.30506	H1/S1
Tai6.30562	H1/S1
Tai6.30576	H1/S1
Tai6.30735	H1/S1
Tai6.30799	H1/S1
Tai6.31036	H1/S1
Tai6.31053	H1/S1
Tai6.31285	H1/S1
Tai6.31377	H1/S1
Tai6.31518	H1/S1
Tai6.31529	H1/S1
Tai6.31542	H1/S1
Tai6.32122	H1/S1
Tai6.32304	H1/S1
Tai6.3240	H1/S1
Tai6.3252	H1/S1
Tai6.32660	H1/S1
Tai6.32661	H1/S1
Tai6.32712	H1/S1
Tai6.32793	H1/S1
Tai6.33008	H1/S1
Tai6.33124	H1/S1
Tai6.33277	H1/S1
Tai6.33486	H1/S1
Tai6.33573	H1/S1
Tai6.33578	H1/S1
Tai6.33647	H1/S1
Tai6.33662	H1/S1
Tai6.34189	H1/S1
Tai6.34330	H1/S1
Tai6.34390	H1/S1
Tai6.34584	H1/S1
Tai6.3462	H1/S1
Tai6.34710	H1/S1
Tai6.34730	H1/S1
Tai6.34884	H1/S1
Tai6.34910	H1/S1
Tai6.34966	H1/S1
Tai6.35016	H1/S1
Tai6.35265	H1/S1
Tai6.3596	H1/S1
Tai6.35961	H1/S1
Tai6.36296	H1/S1
Tai6.36949	H1/S1
Tai6.37189	H1/S1
Tai6.37332	H1/S1
Tai6.37400	H1/S1
Tai6.37426	H1/S1
Tai6.37531	H1/S1
Tai6.37544	H1/S1
Tai6.37615	H1/S1
Tai6.37896	H1/S1
Tai6.38052	H1/S1
Tai6.38070	H1/S1
Tai6.38266	H1/S1
Tai6.38534	H1/S1
Tai6.38704	H1/S1
Tai6.38720	H1/S1
Tai6.38760	H1/S1
Tai6.38761	H1/S1
Tai6.38762	H1/S1
Tai6.3892	H1/S1
Tai6.38947	H1/S1
Tai6.38984	H1/S1
Tai6.39025	H1/S1
Tai6.39161	H1/S1
Tai6.39336	H1/S1
Tai6.39479	H1/S1
Tai6.39557	H1/S1
Tai6.39559	H1/S1
Tai6.39608	H1/S1
Tai6.39751	H1/S1
Tai6.39846	H1/S1
Tai6.39887	H1/S1
Tai6.40023	H1/S1
Tai6.40203	H1/S1
Tai6.40215	H1/S1
Tai6.40380	H1/S1
Tai6.40470	H1/S1
Tai6.40609	H1/S1
Tai6.4092	H1/S1
Tai6.41099	H1/S1
Tai6.41196	H1/S1
Tai6.41209	H1/S1
Tai6.41384	H1/S1
Tai6.41511	H1/S1
Tai6.41659	H1/S1
Tai6.41919	H1/S1
Tai6.42423	H1/S1
Tai6.42561	H1/S1
Tai6.42626	H1/S1
Tai6.4264	H1/S1
Tai6.42939	H1/S1
Tai6.43093	H1/S1
Tai6.43487	H1/S1
Tai6.43904	H1/S1
Tai6.4414	H1/S1
Tai6.44289	H1/S1
Tai6.4440	H1/S1
Tai6.44727	H1/S1
Tai6.4476	H1/S1
Tai6.4477	H1/S1
Tai6.44803	H1/S1
Tai6.44804	H1/S1
Tai6.44915	H1/S1
Tai6.45056	H1/S1
Tai6.45148	H1/S1
Tai6.45237	H1/S1
Tai6.4597	H1/S1
Tai6.46291	H1/S1
Tai6.47007	H1/S1
Tai6.47068	H1/S1
Tai6.47165	H1/S1
Tai6.47530	H1/S1
Tai6.47619	H1/S1
Tai6.47756	H1/S1
Tai6.47945	H1/S1
Tai6.4802	H1/S1
Tai6.48040	H1/S1
Tai6.48325	H1/S1
Tai6.48361	H1/S1
Tai6.48539	H1/S1
Tai6.48603	H1/S1
Tai6.48674	H1/S1
Tai6.48867	H1/S1
Tai6.49111	H1/S1
Tai6.49318	H1/S1
Tai6.49486	H1/S1
Tai6.49934	H1/S1
Tai6.50638	H1/S1
Tai6.50845	H1/S1
Tai6.5116	H1/S1
Tai6.51204	H1/S1
Tai6.51302	H1/S1
Tai6.51594	H1/S1
Tai6.5165	H1/S1
Tai6.52615	H1/S1
Tai6.52942	H1/S1
Tai6.53010	H1/S1
Tai6.53855	H1/S1
Tai6.54771	H1/S1
Tai6.54810	H1/S1
Tai6.5536	H1/S1
Tai6.5541	H1/S1
Tai6.5607	H1/S1
Tai6.5962	H1/S1
Tai6.6384	H1/S1
Tai6.64	H1/S1
Tai6.6457	H1/S1
Tai6.672	H1/S1
Tai6.6766	H1/S1
Tai6.6890	H1/S1
Tai6.6978	H1/S1
Tai6.7068	H1/S1
Tai6.7271	H1/S1
Tai6.7743	H1/S1
Tai6.7841	H1/S1
Tai6.8126	H1/S1
Tai6.8278	H1/S1
Tai6.8624	H1/S1
Tai6.8716	H1/S1
Tai6.8831	H1/S1
Tai6.9069	H1/S1
Tai6.9117	H1/S1
Tai6.9161	H1/S1
Tai6.9259	H1/S1
Tai6.9429	H1/S1
Tai6.9780	H1/S1
Tai6.9849	H1/S1
Tai6.9911	H1/S1
Tai6.9912	H1/S1
Tai6.9924	H1/S1
Tai6.9946	H1/S1
Ipomoea_batatas_newGene_10133	H2/S2
Ipomoea_batatas_newGene_1020	H2/S2
Ipomoea_batatas_newGene_10389	H2/S2
Ipomoea_batatas_newGene_10468	H2/S2
Ipomoea_batatas_newGene_10573	H2/S2
Ipomoea_batatas_newGene_10731	H2/S2
Ipomoea_batatas_newGene_10781	H2/S2
Ipomoea_batatas_newGene_1082	H2/S2
Ipomoea_batatas_newGene_10950	H2/S2
Ipomoea_batatas_newGene_11107	H2/S2
Ipomoea_batatas_newGene_1112	H2/S2
Ipomoea_batatas_newGene_11248	H2/S2
Ipomoea_batatas_newGene_11254	H2/S2
Ipomoea_batatas_newGene_11419	H2/S2
Ipomoea_batatas_newGene_11435	H2/S2
Ipomoea_batatas_newGene_11510	H2/S2
Ipomoea_batatas_newGene_11586	H2/S2
Ipomoea_batatas_newGene_11646	H2/S2
Ipomoea_batatas_newGene_11741	H2/S2
Ipomoea_batatas_newGene_11790	H2/S2
Ipomoea_batatas_newGene_11980	H2/S2
Ipomoea_batatas_newGene_12073	H2/S2
Ipomoea_batatas_newGene_12191	H2/S2
Ipomoea_batatas_newGene_122	H2/S2
Ipomoea_batatas_newGene_123	H2/S2
Ipomoea_batatas_newGene_12424	H2/S2
Ipomoea_batatas_newGene_12503	H2/S2
Ipomoea_batatas_newGene_12818	H2/S2
Ipomoea_batatas_newGene_12903	H2/S2
Ipomoea_batatas_newGene_13093	H2/S2
Ipomoea_batatas_newGene_13337	H2/S2
Ipomoea_batatas_newGene_13508	H2/S2
Ipomoea_batatas_newGene_13571	H2/S2
Ipomoea_batatas_newGene_13654	H2/S2
Ipomoea_batatas_newGene_1366	H2/S2
Ipomoea_batatas_newGene_13966	H2/S2
Ipomoea_batatas_newGene_13973	H2/S2
Ipomoea_batatas_newGene_14348	H2/S2
Ipomoea_batatas_newGene_14379	H2/S2
Ipomoea_batatas_newGene_14382	H2/S2
Ipomoea_batatas_newGene_1450	H2/S2
Ipomoea_batatas_newGene_14800	H2/S2
Ipomoea_batatas_newGene_14830	H2/S2
Ipomoea_batatas_newGene_14831	H2/S2
Ipomoea_batatas_newGene_14832	H2/S2
Ipomoea_batatas_newGene_14954	H2/S2
Ipomoea_batatas_newGene_15026	H2/S2
Ipomoea_batatas_newGene_15164	H2/S2
Ipomoea_batatas_newGene_15378	H2/S2
Ipomoea_batatas_newGene_15431	H2/S2
Ipomoea_batatas_newGene_15621	H2/S2
Ipomoea_batatas_newGene_1576	H2/S2
Ipomoea_batatas_newGene_16239	H2/S2
Ipomoea_batatas_newGene_16241	H2/S2
Ipomoea_batatas_newGene_16297	H2/S2
Ipomoea_batatas_newGene_16332	H2/S2
Ipomoea_batatas_newGene_16427	H2/S2
Ipomoea_batatas_newGene_16624	H2/S2
Ipomoea_batatas_newGene_16670	H2/S2
Ipomoea_batatas_newGene_16786	H2/S2
Ipomoea_batatas_newGene_17181	H2/S2
Ipomoea_batatas_newGene_17486	H2/S2
Ipomoea_batatas_newGene_17864	H2/S2
Ipomoea_batatas_newGene_18089	H2/S2
Ipomoea_batatas_newGene_18373	H2/S2
Ipomoea_batatas_newGene_18493	H2/S2
Ipomoea_batatas_newGene_18736	H2/S2
Ipomoea_batatas_newGene_18840	H2/S2
Ipomoea_batatas_newGene_19067	H2/S2
Ipomoea_batatas_newGene_19086	H2/S2
Ipomoea_batatas_newGene_1955	H2/S2
Ipomoea_batatas_newGene_19643	H2/S2
Ipomoea_batatas_newGene_20666	H2/S2
Ipomoea_batatas_newGene_2078	H2/S2
Ipomoea_batatas_newGene_20948	H2/S2
Ipomoea_batatas_newGene_21082	H2/S2
Ipomoea_batatas_newGene_21531	H2/S2
Ipomoea_batatas_newGene_21784	H2/S2
Ipomoea_batatas_newGene_21792	H2/S2
Ipomoea_batatas_newGene_21934	H2/S2
Ipomoea_batatas_newGene_22007	H2/S2
Ipomoea_batatas_newGene_22216	H2/S2
Ipomoea_batatas_newGene_22339	H2/S2
Ipomoea_batatas_newGene_22416	H2/S2
Ipomoea_batatas_newGene_22440	H2/S2
Ipomoea_batatas_newGene_22902	H2/S2
Ipomoea_batatas_newGene_22941	H2/S2
Ipomoea_batatas_newGene_23170	H2/S2
Ipomoea_batatas_newGene_23355	H2/S2
Ipomoea_batatas_newGene_23456	H2/S2
Ipomoea_batatas_newGene_23803	H2/S2
Ipomoea_batatas_newGene_24014	H2/S2
Ipomoea_batatas_newGene_24100	H2/S2
Ipomoea_batatas_newGene_24269	H2/S2
Ipomoea_batatas_newGene_24430	H2/S2
Ipomoea_batatas_newGene_24736	H2/S2
Ipomoea_batatas_newGene_24860	H2/S2
Ipomoea_batatas_newGene_25097	H2/S2
Ipomoea_batatas_newGene_25302	H2/S2
Ipomoea_batatas_newGene_25465	H2/S2
Ipomoea_batatas_newGene_25799	H2/S2
Ipomoea_batatas_newGene_25811	H2/S2
Ipomoea_batatas_newGene_25864	H2/S2
Ipomoea_batatas_newGene_26007	H2/S2
Ipomoea_batatas_newGene_26252	H2/S2
Ipomoea_batatas_newGene_26262	H2/S2
Ipomoea_batatas_newGene_26387	H2/S2
Ipomoea_batatas_newGene_26532	H2/S2
Ipomoea_batatas_newGene_27154	H2/S2
Ipomoea_batatas_newGene_27250	H2/S2
Ipomoea_batatas_newGene_27285	H2/S2
Ipomoea_batatas_newGene_27286	H2/S2
Ipomoea_batatas_newGene_27440	H2/S2
Ipomoea_batatas_newGene_27763	H2/S2
Ipomoea_batatas_newGene_27986	H2/S2
Ipomoea_batatas_newGene_28108	H2/S2
Ipomoea_batatas_newGene_28815	H2/S2
Ipomoea_batatas_newGene_28875	H2/S2
Ipomoea_batatas_newGene_29168	H2/S2
Ipomoea_batatas_newGene_29686	H2/S2
Ipomoea_batatas_newGene_29826	H2/S2
Ipomoea_batatas_newGene_29864	H2/S2
Ipomoea_batatas_newGene_29915	H2/S2
Ipomoea_batatas_newGene_3	H2/S2
Ipomoea_batatas_newGene_30392	H2/S2
Ipomoea_batatas_newGene_30571	H2/S2
Ipomoea_batatas_newGene_30580	H2/S2
Ipomoea_batatas_newGene_30606	H2/S2
Ipomoea_batatas_newGene_30668	H2/S2
Ipomoea_batatas_newGene_30733	H2/S2
Ipomoea_batatas_newGene_30931	H2/S2
Ipomoea_batatas_newGene_30935	H2/S2
Ipomoea_batatas_newGene_31345	H2/S2
Ipomoea_batatas_newGene_31346	H2/S2
Ipomoea_batatas_newGene_31366	H2/S2
Ipomoea_batatas_newGene_31496	H2/S2
Ipomoea_batatas_newGene_31498	H2/S2
Ipomoea_batatas_newGene_31902	H2/S2
Ipomoea_batatas_newGene_32044	H2/S2
Ipomoea_batatas_newGene_32432	H2/S2
Ipomoea_batatas_newGene_32510	H2/S2
Ipomoea_batatas_newGene_32762	H2/S2
Ipomoea_batatas_newGene_32850	H2/S2
Ipomoea_batatas_newGene_32953	H2/S2
Ipomoea_batatas_newGene_33174	H2/S2
Ipomoea_batatas_newGene_33175	H2/S2
Ipomoea_batatas_newGene_3347	H2/S2
Ipomoea_batatas_newGene_33495	H2/S2
Ipomoea_batatas_newGene_33552	H2/S2
Ipomoea_batatas_newGene_33924	H2/S2
Ipomoea_batatas_newGene_34055	H2/S2
Ipomoea_batatas_newGene_3438	H2/S2
Ipomoea_batatas_newGene_3439	H2/S2
Ipomoea_batatas_newGene_34456	H2/S2
Ipomoea_batatas_newGene_34463	H2/S2
Ipomoea_batatas_newGene_34547	H2/S2
Ipomoea_batatas_newGene_34624	H2/S2
Ipomoea_batatas_newGene_34650	H2/S2
Ipomoea_batatas_newGene_34949	H2/S2
Ipomoea_batatas_newGene_34952	H2/S2
Ipomoea_batatas_newGene_35061	H2/S2
Ipomoea_batatas_newGene_35222	H2/S2
Ipomoea_batatas_newGene_35345	H2/S2
Ipomoea_batatas_newGene_35359	H2/S2
Ipomoea_batatas_newGene_35596	H2/S2
Ipomoea_batatas_newGene_35647	H2/S2
Ipomoea_batatas_newGene_35976	H2/S2
Ipomoea_batatas_newGene_36057	H2/S2
Ipomoea_batatas_newGene_36232	H2/S2
Ipomoea_batatas_newGene_36275	H2/S2
Ipomoea_batatas_newGene_36316	H2/S2
Ipomoea_batatas_newGene_36522	H2/S2
Ipomoea_batatas_newGene_36744	H2/S2
Ipomoea_batatas_newGene_36822	H2/S2
Ipomoea_batatas_newGene_36966	H2/S2
Ipomoea_batatas_newGene_37000	H2/S2
Ipomoea_batatas_newGene_37143	H2/S2
Ipomoea_batatas_newGene_37299	H2/S2
Ipomoea_batatas_newGene_37471	H2/S2
Ipomoea_batatas_newGene_37559	H2/S2
Ipomoea_batatas_newGene_38008	H2/S2
Ipomoea_batatas_newGene_38050	H2/S2
Ipomoea_batatas_newGene_38154	H2/S2
Ipomoea_batatas_newGene_38181	H2/S2
Ipomoea_batatas_newGene_382	H2/S2
Ipomoea_batatas_newGene_38213	H2/S2
Ipomoea_batatas_newGene_38241	H2/S2
Ipomoea_batatas_newGene_38269	H2/S2
Ipomoea_batatas_newGene_38302	H2/S2
Ipomoea_batatas_newGene_3846	H2/S2
Ipomoea_batatas_newGene_38649	H2/S2
Ipomoea_batatas_newGene_38806	H2/S2
Ipomoea_batatas_newGene_39010	H2/S2
Ipomoea_batatas_newGene_39027	H2/S2
Ipomoea_batatas_newGene_39038	H2/S2
Ipomoea_batatas_newGene_39069	H2/S2
Ipomoea_batatas_newGene_3912	H2/S2
Ipomoea_batatas_newGene_3928	H2/S2
Ipomoea_batatas_newGene_39280	H2/S2
Ipomoea_batatas_newGene_39471	H2/S2
Ipomoea_batatas_newGene_39507	H2/S2
Ipomoea_batatas_newGene_39533	H2/S2
Ipomoea_batatas_newGene_39587	H2/S2
Ipomoea_batatas_newGene_39588	H2/S2
Ipomoea_batatas_newGene_39796	H2/S2
Ipomoea_batatas_newGene_40061	H2/S2
Ipomoea_batatas_newGene_40206	H2/S2
Ipomoea_batatas_newGene_40298	H2/S2
Ipomoea_batatas_newGene_40738	H2/S2
Ipomoea_batatas_newGene_41047	H2/S2
Ipomoea_batatas_newGene_41249	H2/S2
Ipomoea_batatas_newGene_41254	H2/S2
Ipomoea_batatas_newGene_41255	H2/S2
Ipomoea_batatas_newGene_41363	H2/S2
Ipomoea_batatas_newGene_41584	H2/S2
Ipomoea_batatas_newGene_41812	H2/S2
Ipomoea_batatas_newGene_41845	H2/S2
Ipomoea_batatas_newGene_41847	H2/S2
Ipomoea_batatas_newGene_41892	H2/S2
Ipomoea_batatas_newGene_42544	H2/S2
Ipomoea_batatas_newGene_43029	H2/S2
Ipomoea_batatas_newGene_43121	H2/S2
Ipomoea_batatas_newGene_43133	H2/S2
Ipomoea_batatas_newGene_43160	H2/S2
Ipomoea_batatas_newGene_43610	H2/S2
Ipomoea_batatas_newGene_43808	H2/S2
Ipomoea_batatas_newGene_43903	H2/S2
Ipomoea_batatas_newGene_4392	H2/S2
Ipomoea_batatas_newGene_441	H2/S2
Ipomoea_batatas_newGene_44107	H2/S2
Ipomoea_batatas_newGene_44108	H2/S2
Ipomoea_batatas_newGene_44310	H2/S2
Ipomoea_batatas_newGene_44346	H2/S2
Ipomoea_batatas_newGene_44420	H2/S2
Ipomoea_batatas_newGene_44461	H2/S2
Ipomoea_batatas_newGene_44755	H2/S2
Ipomoea_batatas_newGene_4501	H2/S2
Ipomoea_batatas_newGene_45062	H2/S2
Ipomoea_batatas_newGene_4510	H2/S2
Ipomoea_batatas_newGene_45241	H2/S2
Ipomoea_batatas_newGene_45298	H2/S2
Ipomoea_batatas_newGene_45299	H2/S2
Ipomoea_batatas_newGene_45387	H2/S2
Ipomoea_batatas_newGene_45614	H2/S2
Ipomoea_batatas_newGene_45628	H2/S2
Ipomoea_batatas_newGene_457	H2/S2
Ipomoea_batatas_newGene_45706	H2/S2
Ipomoea_batatas_newGene_45764	H2/S2
Ipomoea_batatas_newGene_45766	H2/S2
Ipomoea_batatas_newGene_45768	H2/S2
Ipomoea_batatas_newGene_45793	H2/S2
Ipomoea_batatas_newGene_46013	H2/S2
Ipomoea_batatas_newGene_46371	H2/S2
Ipomoea_batatas_newGene_47130	H2/S2
Ipomoea_batatas_newGene_47143	H2/S2
Ipomoea_batatas_newGene_47297	H2/S2
Ipomoea_batatas_newGene_47348	H2/S2
Ipomoea_batatas_newGene_4758	H2/S2
Ipomoea_batatas_newGene_4759	H2/S2
Ipomoea_batatas_newGene_47703	H2/S2
Ipomoea_batatas_newGene_47721	H2/S2
Ipomoea_batatas_newGene_47796	H2/S2
Ipomoea_batatas_newGene_48293	H2/S2
Ipomoea_batatas_newGene_48362	H2/S2
Ipomoea_batatas_newGene_48492	H2/S2
Ipomoea_batatas_newGene_48667	H2/S2
Ipomoea_batatas_newGene_49209	H2/S2
Ipomoea_batatas_newGene_49261	H2/S2
Ipomoea_batatas_newGene_49285	H2/S2
Ipomoea_batatas_newGene_49768	H2/S2
Ipomoea_batatas_newGene_49843	H2/S2
Ipomoea_batatas_newGene_49935	H2/S2
Ipomoea_batatas_newGene_49973	H2/S2
Ipomoea_batatas_newGene_5004	H2/S2
Ipomoea_batatas_newGene_5006	H2/S2
Ipomoea_batatas_newGene_51365	H2/S2
Ipomoea_batatas_newGene_5145	H2/S2
Ipomoea_batatas_newGene_51631	H2/S2
Ipomoea_batatas_newGene_51921	H2/S2
Ipomoea_batatas_newGene_52077	H2/S2
Ipomoea_batatas_newGene_52590	H2/S2
Ipomoea_batatas_newGene_52920	H2/S2
Ipomoea_batatas_newGene_53031	H2/S2
Ipomoea_batatas_newGene_53243	H2/S2
Ipomoea_batatas_newGene_53411	H2/S2
Ipomoea_batatas_newGene_53667	H2/S2
Ipomoea_batatas_newGene_53891	H2/S2
Ipomoea_batatas_newGene_5428	H2/S2
Ipomoea_batatas_newGene_54328	H2/S2
Ipomoea_batatas_newGene_54369	H2/S2
Ipomoea_batatas_newGene_54370	H2/S2
Ipomoea_batatas_newGene_54464	H2/S2
Ipomoea_batatas_newGene_54547	H2/S2
Ipomoea_batatas_newGene_54731	H2/S2
Ipomoea_batatas_newGene_54858	H2/S2
Ipomoea_batatas_newGene_5507	H2/S2
Ipomoea_batatas_newGene_5512	H2/S2
Ipomoea_batatas_newGene_55549	H2/S2
Ipomoea_batatas_newGene_5560	H2/S2
Ipomoea_batatas_newGene_56006	H2/S2
Ipomoea_batatas_newGene_5617	H2/S2
Ipomoea_batatas_newGene_56431	H2/S2
Ipomoea_batatas_newGene_56621	H2/S2
Ipomoea_batatas_newGene_57510	H2/S2
Ipomoea_batatas_newGene_57652	H2/S2
Ipomoea_batatas_newGene_57984	H2/S2
Ipomoea_batatas_newGene_58029	H2/S2
Ipomoea_batatas_newGene_5851	H2/S2
Ipomoea_batatas_newGene_5886	H2/S2
Ipomoea_batatas_newGene_59074	H2/S2
Ipomoea_batatas_newGene_59224	H2/S2
Ipomoea_batatas_newGene_59245	H2/S2
Ipomoea_batatas_newGene_59271	H2/S2
Ipomoea_batatas_newGene_59301	H2/S2
Ipomoea_batatas_newGene_59876	H2/S2
Ipomoea_batatas_newGene_6027	H2/S2
Ipomoea_batatas_newGene_60298	H2/S2
Ipomoea_batatas_newGene_60939	H2/S2
Ipomoea_batatas_newGene_60964	H2/S2
Ipomoea_batatas_newGene_61087	H2/S2
Ipomoea_batatas_newGene_61587	H2/S2
Ipomoea_batatas_newGene_61630	H2/S2
Ipomoea_batatas_newGene_61824	H2/S2
Ipomoea_batatas_newGene_61939	H2/S2
Ipomoea_batatas_newGene_62348	H2/S2
Ipomoea_batatas_newGene_62744	H2/S2
Ipomoea_batatas_newGene_62804	H2/S2
Ipomoea_batatas_newGene_63721	H2/S2
Ipomoea_batatas_newGene_6405	H2/S2
Ipomoea_batatas_newGene_64168	H2/S2
Ipomoea_batatas_newGene_64173	H2/S2
Ipomoea_batatas_newGene_6422	H2/S2
Ipomoea_batatas_newGene_64432	H2/S2
Ipomoea_batatas_newGene_64606	H2/S2
Ipomoea_batatas_newGene_64642	H2/S2
Ipomoea_batatas_newGene_64661	H2/S2
Ipomoea_batatas_newGene_65116	H2/S2
Ipomoea_batatas_newGene_65394	H2/S2
Ipomoea_batatas_newGene_65540	H2/S2
Ipomoea_batatas_newGene_65556	H2/S2
Ipomoea_batatas_newGene_65558	H2/S2
Ipomoea_batatas_newGene_6589	H2/S2
Ipomoea_batatas_newGene_66141	H2/S2
Ipomoea_batatas_newGene_66387	H2/S2
Ipomoea_batatas_newGene_66413	H2/S2
Ipomoea_batatas_newGene_66503	H2/S2
Ipomoea_batatas_newGene_66869	H2/S2
Ipomoea_batatas_newGene_66977	H2/S2
Ipomoea_batatas_newGene_67073	H2/S2
Ipomoea_batatas_newGene_67197	H2/S2
Ipomoea_batatas_newGene_67199	H2/S2
Ipomoea_batatas_newGene_67200	H2/S2
Ipomoea_batatas_newGene_67204	H2/S2
Ipomoea_batatas_newGene_67423	H2/S2
Ipomoea_batatas_newGene_67623	H2/S2
Ipomoea_batatas_newGene_67760	H2/S2
Ipomoea_batatas_newGene_67856	H2/S2
Ipomoea_batatas_newGene_67949	H2/S2
Ipomoea_batatas_newGene_67978	H2/S2
Ipomoea_batatas_newGene_6825	H2/S2
Ipomoea_batatas_newGene_68329	H2/S2
Ipomoea_batatas_newGene_6852	H2/S2
Ipomoea_batatas_newGene_6879	H2/S2
Ipomoea_batatas_newGene_6889	H2/S2
Ipomoea_batatas_newGene_69331	H2/S2
Ipomoea_batatas_newGene_69542	H2/S2
Ipomoea_batatas_newGene_69593	H2/S2
Ipomoea_batatas_newGene_69722	H2/S2
Ipomoea_batatas_newGene_70065	H2/S2
Ipomoea_batatas_newGene_70129	H2/S2
Ipomoea_batatas_newGene_70269	H2/S2
Ipomoea_batatas_newGene_70325	H2/S2
Ipomoea_batatas_newGene_70500	H2/S2
Ipomoea_batatas_newGene_70669	H2/S2
Ipomoea_batatas_newGene_70695	H2/S2
Ipomoea_batatas_newGene_70759	H2/S2
Ipomoea_batatas_newGene_70803	H2/S2
Ipomoea_batatas_newGene_70878	H2/S2
Ipomoea_batatas_newGene_71276	H2/S2
Ipomoea_batatas_newGene_71571	H2/S2
Ipomoea_batatas_newGene_71713	H2/S2
Ipomoea_batatas_newGene_72247	H2/S2
Ipomoea_batatas_newGene_72381	H2/S2
Ipomoea_batatas_newGene_72527	H2/S2
Ipomoea_batatas_newGene_7255	H2/S2
Ipomoea_batatas_newGene_7264	H2/S2
Ipomoea_batatas_newGene_73094	H2/S2
Ipomoea_batatas_newGene_73099	H2/S2
Ipomoea_batatas_newGene_73380	H2/S2
Ipomoea_batatas_newGene_73398	H2/S2
Ipomoea_batatas_newGene_73520	H2/S2
Ipomoea_batatas_newGene_73606	H2/S2
Ipomoea_batatas_newGene_73835	H2/S2
Ipomoea_batatas_newGene_74090	H2/S2
Ipomoea_batatas_newGene_74248	H2/S2
Ipomoea_batatas_newGene_74409	H2/S2
Ipomoea_batatas_newGene_7525	H2/S2
Ipomoea_batatas_newGene_7907	H2/S2
Ipomoea_batatas_newGene_7916	H2/S2
Ipomoea_batatas_newGene_8015	H2/S2
Ipomoea_batatas_newGene_8216	H2/S2
Ipomoea_batatas_newGene_8585	H2/S2
Ipomoea_batatas_newGene_8770	H2/S2
Ipomoea_batatas_newGene_888	H2/S2
Ipomoea_batatas_newGene_8890	H2/S2
Ipomoea_batatas_newGene_9048	H2/S2
Ipomoea_batatas_newGene_9237	H2/S2
Ipomoea_batatas_newGene_9309	H2/S2
Ipomoea_batatas_newGene_9617	H2/S2
Ipomoea_batatas_newGene_9751	H2/S2
Ipomoea_batatas_newGene_9924	H2/S2
Tai6.10023	H2/S2
Tai6.10029	H2/S2
Tai6.10053	H2/S2
Tai6.10122	H2/S2
Tai6.10334	H2/S2
Tai6.10405	H2/S2
Tai6.10679	H2/S2
Tai6.10721	H2/S2
Tai6.10942	H2/S2
Tai6.10961	H2/S2
Tai6.10970	H2/S2
Tai6.110	H2/S2
Tai6.11119	H2/S2
Tai6.1113	H2/S2
Tai6.11193	H2/S2
Tai6.11208	H2/S2
Tai6.11213	H2/S2
Tai6.11216	H2/S2
Tai6.11284	H2/S2
Tai6.11306	H2/S2
Tai6.11404	H2/S2
Tai6.11406	H2/S2
Tai6.11484	H2/S2
Tai6.1151	H2/S2
Tai6.11547	H2/S2
Tai6.11645	H2/S2
Tai6.11750	H2/S2
Tai6.11797	H2/S2
Tai6.12017	H2/S2
Tai6.1208	H2/S2
Tai6.12089	H2/S2
Tai6.12091	H2/S2
Tai6.12109	H2/S2
Tai6.1214	H2/S2
Tai6.12238	H2/S2
Tai6.12239	H2/S2
Tai6.12273	H2/S2
Tai6.12283	H2/S2
Tai6.12400	H2/S2
Tai6.1251	H2/S2
Tai6.12538	H2/S2
Tai6.12541	H2/S2
Tai6.12635	H2/S2
Tai6.12638	H2/S2
Tai6.12654	H2/S2
Tai6.12660	H2/S2
Tai6.12675	H2/S2
Tai6.12766	H2/S2
Tai6.12886	H2/S2
Tai6.12996	H2/S2
Tai6.13007	H2/S2
Tai6.13079	H2/S2
Tai6.13098	H2/S2
Tai6.13114	H2/S2
Tai6.13126	H2/S2
Tai6.13218	H2/S2
Tai6.13233	H2/S2
Tai6.13266	H2/S2
Tai6.13290	H2/S2
Tai6.13292	H2/S2
Tai6.13423	H2/S2
Tai6.13461	H2/S2
Tai6.13522	H2/S2
Tai6.13584	H2/S2
Tai6.13597	H2/S2
Tai6.13652	H2/S2
Tai6.13660	H2/S2
Tai6.13854	H2/S2
Tai6.13889	H2/S2
Tai6.13943	H2/S2
Tai6.13981	H2/S2
Tai6.14030	H2/S2
Tai6.14092	H2/S2
Tai6.14175	H2/S2
Tai6.14216	H2/S2
Tai6.14292	H2/S2
Tai6.14340	H2/S2
Tai6.14536	H2/S2
Tai6.1469	H2/S2
Tai6.14738	H2/S2
Tai6.14786	H2/S2
Tai6.14787	H2/S2
Tai6.1482	H2/S2
Tai6.14823	H2/S2
Tai6.14854	H2/S2
Tai6.14900	H2/S2
Tai6.14993	H2/S2
Tai6.15104	H2/S2
Tai6.15131	H2/S2
Tai6.15209	H2/S2
Tai6.15273	H2/S2
Tai6.15544	H2/S2
Tai6.15579	H2/S2
Tai6.15628	H2/S2
Tai6.15678	H2/S2
Tai6.15744	H2/S2
Tai6.15773	H2/S2
Tai6.15872	H2/S2
Tai6.15885	H2/S2
Tai6.15886	H2/S2
Tai6.16000	H2/S2
Tai6.16001	H2/S2
Tai6.16041	H2/S2
Tai6.16068	H2/S2
Tai6.1615	H2/S2
Tai6.16161	H2/S2
Tai6.16214	H2/S2
Tai6.16216	H2/S2
Tai6.16217	H2/S2
Tai6.16218	H2/S2
Tai6.16221	H2/S2
Tai6.16325	H2/S2
Tai6.1634	H2/S2
Tai6.16393	H2/S2
Tai6.16421	H2/S2
Tai6.16429	H2/S2
Tai6.16432	H2/S2
Tai6.16449	H2/S2
Tai6.16461	H2/S2
Tai6.16462	H2/S2
Tai6.16551	H2/S2
Tai6.16601	H2/S2
Tai6.16607	H2/S2
Tai6.16610	H2/S2
Tai6.16646	H2/S2
Tai6.16647	H2/S2
Tai6.1673	H2/S2
Tai6.16795	H2/S2
Tai6.16873	H2/S2
Tai6.16890	H2/S2
Tai6.16935	H2/S2
Tai6.16950	H2/S2
Tai6.16971	H2/S2
Tai6.17008	H2/S2
Tai6.1701	H2/S2
Tai6.17029	H2/S2
Tai6.17033	H2/S2
Tai6.17156	H2/S2
Tai6.17159	H2/S2
Tai6.17209	H2/S2
Tai6.17308	H2/S2
Tai6.1734	H2/S2
Tai6.17397	H2/S2
Tai6.17401	H2/S2
Tai6.17484	H2/S2
Tai6.17485	H2/S2
Tai6.1750	H2/S2
Tai6.17526	H2/S2
Tai6.17546	H2/S2
Tai6.17709	H2/S2
Tai6.17738	H2/S2
Tai6.17837	H2/S2
Tai6.17947	H2/S2
Tai6.1798	H2/S2
Tai6.18120	H2/S2
Tai6.18122	H2/S2
Tai6.18156	H2/S2
Tai6.1825	H2/S2
Tai6.18356	H2/S2
Tai6.18464	H2/S2
Tai6.18568	H2/S2
Tai6.18573	H2/S2
Tai6.18668	H2/S2
Tai6.18794	H2/S2
Tai6.18796	H2/S2
Tai6.18869	H2/S2
Tai6.18906	H2/S2
Tai6.18931	H2/S2
Tai6.19097	H2/S2
Tai6.19101	H2/S2
Tai6.19173	H2/S2
Tai6.1922	H2/S2
Tai6.1924	H2/S2
Tai6.1925	H2/S2
Tai6.1928	H2/S2
Tai6.19336	H2/S2
Tai6.1935	H2/S2
Tai6.19354	H2/S2
Tai6.1938	H2/S2
Tai6.19503	H2/S2
Tai6.19533	H2/S2
Tai6.19544	H2/S2
Tai6.19582	H2/S2
Tai6.19583	H2/S2
Tai6.19589	H2/S2
Tai6.19617	H2/S2
Tai6.19628	H2/S2
Tai6.19629	H2/S2
Tai6.19729	H2/S2
Tai6.19776	H2/S2
Tai6.19898	H2/S2
Tai6.19910	H2/S2
Tai6.19930	H2/S2
Tai6.19970	H2/S2
Tai6.19971	H2/S2
Tai6.1999	H2/S2
Tai6.20058	H2/S2
Tai6.20123	H2/S2
Tai6.20144	H2/S2
Tai6.20177	H2/S2
Tai6.20178	H2/S2
Tai6.20184	H2/S2
Tai6.20385	H2/S2
Tai6.20409	H2/S2
Tai6.20500	H2/S2
Tai6.20501	H2/S2
Tai6.20503	H2/S2
Tai6.20599	H2/S2
Tai6.20857	H2/S2
Tai6.20919	H2/S2
Tai6.20943	H2/S2
Tai6.21002	H2/S2
Tai6.21007	H2/S2
Tai6.21057	H2/S2
Tai6.21059	H2/S2
Tai6.21190	H2/S2
Tai6.21272	H2/S2
Tai6.21303	H2/S2
Tai6.2134	H2/S2
Tai6.21356	H2/S2
Tai6.21377	H2/S2
Tai6.21517	H2/S2
Tai6.21569	H2/S2
Tai6.21616	H2/S2
Tai6.21727	H2/S2
Tai6.21750	H2/S2
Tai6.21789	H2/S2
Tai6.21875	H2/S2
Tai6.21899	H2/S2
Tai6.21937	H2/S2
Tai6.21952	H2/S2
Tai6.21993	H2/S2
Tai6.220	H2/S2
Tai6.22001	H2/S2
Tai6.22053	H2/S2
Tai6.2207	H2/S2
Tai6.22162	H2/S2
Tai6.22164	H2/S2
Tai6.22228	H2/S2
Tai6.22261	H2/S2
Tai6.22294	H2/S2
Tai6.22362	H2/S2
Tai6.22534	H2/S2
Tai6.22571	H2/S2
Tai6.22632	H2/S2
Tai6.22690	H2/S2
Tai6.22758	H2/S2
Tai6.22760	H2/S2
Tai6.22763	H2/S2
Tai6.22781	H2/S2
Tai6.22796	H2/S2
Tai6.22927	H2/S2
Tai6.22938	H2/S2
Tai6.22962	H2/S2
Tai6.23000	H2/S2
Tai6.23009	H2/S2
Tai6.23159	H2/S2
Tai6.23168	H2/S2
Tai6.23189	H2/S2
Tai6.23191	H2/S2
Tai6.23279	H2/S2
Tai6.23287	H2/S2
Tai6.23338	H2/S2
Tai6.23354	H2/S2
Tai6.23422	H2/S2
Tai6.23430	H2/S2
Tai6.23540	H2/S2
Tai6.23649	H2/S2
Tai6.23698	H2/S2
Tai6.23731	H2/S2
Tai6.23877	H2/S2
Tai6.24032	H2/S2
Tai6.24100	H2/S2
Tai6.24136	H2/S2
Tai6.24138	H2/S2
Tai6.24164	H2/S2
Tai6.24165	H2/S2
Tai6.2422	H2/S2
Tai6.24320	H2/S2
Tai6.24385	H2/S2
Tai6.24480	H2/S2
Tai6.24557	H2/S2
Tai6.24586	H2/S2
Tai6.24609	H2/S2
Tai6.24611	H2/S2
Tai6.24662	H2/S2
Tai6.24672	H2/S2
Tai6.24674	H2/S2
Tai6.24722	H2/S2
Tai6.24822	H2/S2
Tai6.24865	H2/S2
Tai6.25039	H2/S2
Tai6.25055	H2/S2
Tai6.25096	H2/S2
Tai6.25154	H2/S2
Tai6.25159	H2/S2
Tai6.25191	H2/S2
Tai6.25260	H2/S2
Tai6.25285	H2/S2
Tai6.25298	H2/S2
Tai6.25360	H2/S2
Tai6.25378	H2/S2
Tai6.25419	H2/S2
Tai6.25476	H2/S2
Tai6.25504	H2/S2
Tai6.25505	H2/S2
Tai6.25528	H2/S2
Tai6.25596	H2/S2
Tai6.25602	H2/S2
Tai6.25603	H2/S2
Tai6.25618	H2/S2
Tai6.25639	H2/S2
Tai6.25698	H2/S2
Tai6.25844	H2/S2
Tai6.25856	H2/S2
Tai6.25857	H2/S2
Tai6.25902	H2/S2
Tai6.26055	H2/S2
Tai6.26100	H2/S2
Tai6.26101	H2/S2
Tai6.26110	H2/S2
Tai6.2615	H2/S2
Tai6.26160	H2/S2
Tai6.26203	H2/S2
Tai6.26205	H2/S2
Tai6.2626	H2/S2
Tai6.26274	H2/S2
Tai6.26375	H2/S2
Tai6.26385	H2/S2
Tai6.26397	H2/S2
Tai6.26428	H2/S2
Tai6.26448	H2/S2
Tai6.2650	H2/S2
Tai6.26562	H2/S2
Tai6.26569	H2/S2
Tai6.26576	H2/S2
Tai6.26609	H2/S2
Tai6.26769	H2/S2
Tai6.26839	H2/S2
Tai6.26846	H2/S2
Tai6.26866	H2/S2
Tai6.26940	H2/S2
Tai6.27006	H2/S2
Tai6.27009	H2/S2
Tai6.27068	H2/S2
Tai6.27085	H2/S2
Tai6.27102	H2/S2
Tai6.27103	H2/S2
Tai6.27104	H2/S2
Tai6.27130	H2/S2
Tai6.27151	H2/S2
Tai6.27263	H2/S2
Tai6.27287	H2/S2
Tai6.27306	H2/S2
Tai6.27322	H2/S2
Tai6.27339	H2/S2
Tai6.27414	H2/S2
Tai6.27418	H2/S2
Tai6.27433	H2/S2
Tai6.27435	H2/S2
Tai6.2750	H2/S2
Tai6.27529	H2/S2
Tai6.27542	H2/S2
Tai6.27579	H2/S2
Tai6.27631	H2/S2
Tai6.27634	H2/S2
Tai6.27653	H2/S2
Tai6.27655	H2/S2
Tai6.27658	H2/S2
Tai6.2773	H2/S2
Tai6.2776	H2/S2
Tai6.27805	H2/S2
Tai6.27956	H2/S2
Tai6.28041	H2/S2
Tai6.28079	H2/S2
Tai6.28081	H2/S2
Tai6.28137	H2/S2
Tai6.28178	H2/S2
Tai6.28265	H2/S2
Tai6.2827	H2/S2
Tai6.28382	H2/S2
Tai6.28408	H2/S2
Tai6.28411	H2/S2
Tai6.28517	H2/S2
Tai6.28620	H2/S2
Tai6.28640	H2/S2
Tai6.28734	H2/S2
Tai6.28767	H2/S2
Tai6.28852	H2/S2
Tai6.28856	H2/S2
Tai6.28857	H2/S2
Tai6.28871	H2/S2
Tai6.28893	H2/S2
Tai6.28955	H2/S2
Tai6.29044	H2/S2
Tai6.29076	H2/S2
Tai6.29215	H2/S2
Tai6.2922	H2/S2
Tai6.29262	H2/S2
Tai6.29290	H2/S2
Tai6.29428	H2/S2
Tai6.29511	H2/S2
Tai6.29611	H2/S2
Tai6.29612	H2/S2
Tai6.29657	H2/S2
Tai6.29712	H2/S2
Tai6.2973	H2/S2
Tai6.2974	H2/S2
Tai6.29796	H2/S2
Tai6.29898	H2/S2
Tai6.29900	H2/S2
Tai6.30135	H2/S2
Tai6.3020	H2/S2
Tai6.30213	H2/S2
Tai6.3022	H2/S2
Tai6.3024	H2/S2
Tai6.30264	H2/S2
Tai6.30324	H2/S2
Tai6.30435	H2/S2
Tai6.30475	H2/S2
Tai6.30478	H2/S2
Tai6.30566	H2/S2
Tai6.30576	H2/S2
Tai6.30602	H2/S2
Tai6.30603	H2/S2
Tai6.30628	H2/S2
Tai6.30729	H2/S2
Tai6.30766	H2/S2
Tai6.30775	H2/S2
Tai6.30776	H2/S2
Tai6.30799	H2/S2
Tai6.30821	H2/S2
Tai6.30825	H2/S2
Tai6.30917	H2/S2
Tai6.30988	H2/S2
Tai6.3111	H2/S2
Tai6.31298	H2/S2
Tai6.31391	H2/S2
Tai6.3145	H2/S2
Tai6.31459	H2/S2
Tai6.31460	H2/S2
Tai6.31461	H2/S2
Tai6.31462	H2/S2
Tai6.31658	H2/S2
Tai6.31666	H2/S2
Tai6.31719	H2/S2
Tai6.31744	H2/S2
Tai6.31820	H2/S2
Tai6.3185	H2/S2
Tai6.31881	H2/S2
Tai6.32076	H2/S2
Tai6.32122	H2/S2
Tai6.32141	H2/S2
Tai6.3220	H2/S2
Tai6.32227	H2/S2
Tai6.32304	H2/S2
Tai6.32354	H2/S2
Tai6.32450	H2/S2
Tai6.32485	H2/S2
Tai6.32540	H2/S2
Tai6.32634	H2/S2
Tai6.32656	H2/S2
Tai6.32660	H2/S2
Tai6.32691	H2/S2
Tai6.32804	H2/S2
Tai6.32815	H2/S2
Tai6.32817	H2/S2
Tai6.32829	H2/S2
Tai6.32841	H2/S2
Tai6.33052	H2/S2
Tai6.33124	H2/S2
Tai6.33156	H2/S2
Tai6.33277	H2/S2
Tai6.33286	H2/S2
Tai6.33288	H2/S2
Tai6.33299	H2/S2
Tai6.33334	H2/S2
Tai6.33416	H2/S2
Tai6.33441	H2/S2
Tai6.33455	H2/S2
Tai6.33506	H2/S2
Tai6.33522	H2/S2
Tai6.33573	H2/S2
Tai6.33608	H2/S2
Tai6.33632	H2/S2
Tai6.33665	H2/S2
Tai6.33690	H2/S2
Tai6.33778	H2/S2
Tai6.33784	H2/S2
Tai6.3404	H2/S2
Tai6.3407	H2/S2
Tai6.34098	H2/S2
Tai6.34184	H2/S2
Tai6.34269	H2/S2
Tai6.34330	H2/S2
Tai6.34390	H2/S2
Tai6.34391	H2/S2
Tai6.34514	H2/S2
Tai6.3457	H2/S2
Tai6.34577	H2/S2
Tai6.34578	H2/S2
Tai6.3462	H2/S2
Tai6.34653	H2/S2
Tai6.34739	H2/S2
Tai6.34819	H2/S2
Tai6.34884	H2/S2
Tai6.34910	H2/S2
Tai6.34967	H2/S2
Tai6.35004	H2/S2
Tai6.35131	H2/S2
Tai6.35238	H2/S2
Tai6.35333	H2/S2
Tai6.35374	H2/S2
Tai6.35439	H2/S2
Tai6.3545	H2/S2
Tai6.3548	H2/S2
Tai6.35483	H2/S2
Tai6.35569	H2/S2
Tai6.35574	H2/S2
Tai6.35579	H2/S2
Tai6.35592	H2/S2
Tai6.35593	H2/S2
Tai6.35714	H2/S2
Tai6.35732	H2/S2
Tai6.35748	H2/S2
Tai6.35761	H2/S2
Tai6.35807	H2/S2
Tai6.35836	H2/S2
Tai6.35900	H2/S2
Tai6.35901	H2/S2
Tai6.35979	H2/S2
Tai6.36047	H2/S2
Tai6.36108	H2/S2
Tai6.36210	H2/S2
Tai6.36296	H2/S2
Tai6.36301	H2/S2
Tai6.36317	H2/S2
Tai6.36333	H2/S2
Tai6.36357	H2/S2
Tai6.36512	H2/S2
Tai6.36515	H2/S2
Tai6.36584	H2/S2
Tai6.36621	H2/S2
Tai6.36689	H2/S2
Tai6.36763	H2/S2
Tai6.36835	H2/S2
Tai6.36949	H2/S2
Tai6.37104	H2/S2
Tai6.37179	H2/S2
Tai6.37290	H2/S2
Tai6.3736	H2/S2
Tai6.37400	H2/S2
Tai6.37426	H2/S2
Tai6.37427	H2/S2
Tai6.37539	H2/S2
Tai6.37544	H2/S2
Tai6.37570	H2/S2
Tai6.37579	H2/S2
Tai6.37833	H2/S2
Tai6.37834	H2/S2
Tai6.37841	H2/S2
Tai6.37842	H2/S2
Tai6.3787	H2/S2
Tai6.3789	H2/S2
Tai6.37968	H2/S2
Tai6.37982	H2/S2
Tai6.38052	H2/S2
Tai6.38104	H2/S2
Tai6.38107	H2/S2
Tai6.38211	H2/S2
Tai6.38266	H2/S2
Tai6.38276	H2/S2
Tai6.3840	H2/S2
Tai6.3842	H2/S2
Tai6.38440	H2/S2
Tai6.38624	H2/S2
Tai6.38673	H2/S2
Tai6.38693	H2/S2
Tai6.38704	H2/S2
Tai6.38789	H2/S2
Tai6.38791	H2/S2
Tai6.38823	H2/S2
Tai6.38872	H2/S2
Tai6.3892	H2/S2
Tai6.38929	H2/S2
Tai6.38935	H2/S2
Tai6.38948	H2/S2
Tai6.38949	H2/S2
Tai6.39025	H2/S2
Tai6.39092	H2/S2
Tai6.39116	H2/S2
Tai6.39161	H2/S2
Tai6.39279	H2/S2
Tai6.3936	H2/S2
Tai6.39403	H2/S2
Tai6.39480	H2/S2
Tai6.39559	H2/S2
Tai6.39568	H2/S2
Tai6.396	H2/S2
Tai6.39650	H2/S2
Tai6.39715	H2/S2
Tai6.39770	H2/S2
Tai6.39784	H2/S2
Tai6.39873	H2/S2
Tai6.39904	H2/S2
Tai6.40075	H2/S2
Tai6.40092	H2/S2
Tai6.40112	H2/S2
Tai6.40117	H2/S2
Tai6.40134	H2/S2
Tai6.40155	H2/S2
Tai6.40162	H2/S2
Tai6.40238	H2/S2
Tai6.40330	H2/S2
Tai6.40508	H2/S2
Tai6.40515	H2/S2
Tai6.40570	H2/S2
Tai6.40577	H2/S2
Tai6.40636	H2/S2
Tai6.40667	H2/S2
Tai6.40676	H2/S2
Tai6.41	H2/S2
Tai6.41013	H2/S2
Tai6.41125	H2/S2
Tai6.4123	H2/S2
Tai6.41261	H2/S2
Tai6.41317	H2/S2
Tai6.41349	H2/S2
Tai6.41432	H2/S2
Tai6.41472	H2/S2
Tai6.41483	H2/S2
Tai6.41584	H2/S2
Tai6.41604	H2/S2
Tai6.41609	H2/S2
Tai6.41747	H2/S2
Tai6.41750	H2/S2
Tai6.4183	H2/S2
Tai6.41866	H2/S2
Tai6.41873	H2/S2
Tai6.41939	H2/S2
Tai6.42052	H2/S2
Tai6.42058	H2/S2
Tai6.42065	H2/S2
Tai6.4213	H2/S2
Tai6.42136	H2/S2
Tai6.42145	H2/S2
Tai6.4217	H2/S2
Tai6.42185	H2/S2
Tai6.42247	H2/S2
Tai6.42392	H2/S2
Tai6.42409	H2/S2
Tai6.42455	H2/S2
Tai6.42466	H2/S2
Tai6.42490	H2/S2
Tai6.42501	H2/S2
Tai6.42524	H2/S2
Tai6.42544	H2/S2
Tai6.42567	H2/S2
Tai6.42626	H2/S2
Tai6.42642	H2/S2
Tai6.42660	H2/S2
Tai6.42685	H2/S2
Tai6.42741	H2/S2
Tai6.4284	H2/S2
Tai6.42939	H2/S2
Tai6.42963	H2/S2
Tai6.43059	H2/S2
Tai6.43185	H2/S2
Tai6.4326	H2/S2
Tai6.4335	H2/S2
Tai6.43385	H2/S2
Tai6.43386	H2/S2
Tai6.43415	H2/S2
Tai6.43599	H2/S2
Tai6.43613	H2/S2
Tai6.43630	H2/S2
Tai6.43641	H2/S2
Tai6.43835	H2/S2
Tai6.43875	H2/S2
Tai6.43904	H2/S2
Tai6.43908	H2/S2
Tai6.4394	H2/S2
Tai6.44010	H2/S2
Tai6.44015	H2/S2
Tai6.44121	H2/S2
Tai6.44130	H2/S2
Tai6.44141	H2/S2
Tai6.4415	H2/S2
Tai6.44280	H2/S2
Tai6.44289	H2/S2
Tai6.44311	H2/S2
Tai6.4447	H2/S2
Tai6.44650	H2/S2
Tai6.44705	H2/S2
Tai6.44794	H2/S2
Tai6.44803	H2/S2
Tai6.44804	H2/S2
Tai6.44809	H2/S2
Tai6.44866	H2/S2
Tai6.44915	H2/S2
Tai6.45094	H2/S2
Tai6.45237	H2/S2
Tai6.45290	H2/S2
Tai6.45378	H2/S2
Tai6.45381	H2/S2
Tai6.45425	H2/S2
Tai6.45445	H2/S2
Tai6.45463	H2/S2
Tai6.45464	H2/S2
Tai6.45529	H2/S2
Tai6.45585	H2/S2
Tai6.45767	H2/S2
Tai6.45894	H2/S2
Tai6.45979	H2/S2
Tai6.46038	H2/S2
Tai6.4607	H2/S2
Tai6.46100	H2/S2
Tai6.4626	H2/S2
Tai6.4632	H2/S2
Tai6.46392	H2/S2
Tai6.46486	H2/S2
Tai6.46553	H2/S2
Tai6.46574	H2/S2
Tai6.4658	H2/S2
Tai6.46583	H2/S2
Tai6.4659	H2/S2
Tai6.46601	H2/S2
Tai6.46607	H2/S2
Tai6.46626	H2/S2
Tai6.46632	H2/S2
Tai6.46633	H2/S2
Tai6.46713	H2/S2
Tai6.46771	H2/S2
Tai6.46804	H2/S2
Tai6.46822	H2/S2
Tai6.46918	H2/S2
Tai6.4698	H2/S2
Tai6.4699	H2/S2
Tai6.47007	H2/S2
Tai6.47040	H2/S2
Tai6.47047	H2/S2
Tai6.47116	H2/S2
Tai6.47161	H2/S2
Tai6.47165	H2/S2
Tai6.47181	H2/S2
Tai6.47249	H2/S2
Tai6.47324	H2/S2
Tai6.47327	H2/S2
Tai6.47377	H2/S2
Tai6.47468	H2/S2
Tai6.47483	H2/S2
Tai6.47513	H2/S2
Tai6.47619	H2/S2
Tai6.47703	H2/S2
Tai6.47729	H2/S2
Tai6.47735	H2/S2
Tai6.47832	H2/S2
Tai6.47840	H2/S2
Tai6.47991	H2/S2
Tai6.48046	H2/S2
Tai6.48225	H2/S2
Tai6.48317	H2/S2
Tai6.48325	H2/S2
Tai6.48333	H2/S2
Tai6.48400	H2/S2
Tai6.48444	H2/S2
Tai6.48458	H2/S2
Tai6.48517	H2/S2
Tai6.48530	H2/S2
Tai6.48570	H2/S2
Tai6.4862	H2/S2
Tai6.48633	H2/S2
Tai6.48674	H2/S2
Tai6.48772	H2/S2
Tai6.4897	H2/S2
Tai6.4898	H2/S2
Tai6.48998	H2/S2
Tai6.49002	H2/S2
Tai6.49053	H2/S2
Tai6.49111	H2/S2
Tai6.49189	H2/S2
Tai6.4926	H2/S2
Tai6.49513	H2/S2
Tai6.49577	H2/S2
Tai6.49578	H2/S2
Tai6.49591	H2/S2
Tai6.49592	H2/S2
Tai6.4960	H2/S2
Tai6.4972	H2/S2
Tai6.49770	H2/S2
Tai6.49895	H2/S2
Tai6.49934	H2/S2
Tai6.49979	H2/S2
Tai6.50062	H2/S2
Tai6.50086	H2/S2
Tai6.50256	H2/S2
Tai6.50289	H2/S2
Tai6.50294	H2/S2
Tai6.50300	H2/S2
Tai6.50309	H2/S2
Tai6.5036	H2/S2
Tai6.5038	H2/S2
Tai6.50517	H2/S2
Tai6.50521	H2/S2
Tai6.50553	H2/S2
Tai6.50618	H2/S2
Tai6.50638	H2/S2
Tai6.50703	H2/S2
Tai6.50763	H2/S2
Tai6.508	H2/S2
Tai6.50841	H2/S2
Tai6.50943	H2/S2
Tai6.50975	H2/S2
Tai6.50996	H2/S2
Tai6.51038	H2/S2
Tai6.51152	H2/S2
Tai6.51209	H2/S2
Tai6.51293	H2/S2
Tai6.51302	H2/S2
Tai6.51393	H2/S2
Tai6.51449	H2/S2
Tai6.51476	H2/S2
Tai6.5165	H2/S2
Tai6.51868	H2/S2
Tai6.5190	H2/S2
Tai6.5196	H2/S2
Tai6.52189	H2/S2
Tai6.52235	H2/S2
Tai6.52264	H2/S2
Tai6.5231	H2/S2
Tai6.52615	H2/S2
Tai6.52673	H2/S2
Tai6.5307	H2/S2
Tai6.53078	H2/S2
Tai6.53115	H2/S2
Tai6.53155	H2/S2
Tai6.53156	H2/S2
Tai6.53285	H2/S2
Tai6.5339	H2/S2
Tai6.53496	H2/S2
Tai6.53513	H2/S2
Tai6.5360	H2/S2
Tai6.53711	H2/S2
Tai6.53727	H2/S2
Tai6.53827	H2/S2
Tai6.5393	H2/S2
Tai6.54116	H2/S2
Tai6.54127	H2/S2
Tai6.54171	H2/S2
Tai6.54322	H2/S2
Tai6.54345	H2/S2
Tai6.54689	H2/S2
Tai6.54760	H2/S2
Tai6.54805	H2/S2
Tai6.54873	H2/S2
Tai6.55043	H2/S2
Tai6.55399	H2/S2
Tai6.55447	H2/S2
Tai6.5607	H2/S2
Tai6.5634	H2/S2
Tai6.5684	H2/S2
Tai6.5686	H2/S2
Tai6.5797	H2/S2
Tai6.5873	H2/S2
Tai6.5875	H2/S2
Tai6.5955	H2/S2
Tai6.5989	H2/S2
Tai6.599	H2/S2
Tai6.5992	H2/S2
Tai6.6002	H2/S2
Tai6.6019	H2/S2
Tai6.606	H2/S2
Tai6.6060	H2/S2
Tai6.6076	H2/S2
Tai6.6123	H2/S2
Tai6.6134	H2/S2
Tai6.6189	H2/S2
Tai6.6204	H2/S2
Tai6.6384	H2/S2
Tai6.6457	H2/S2
Tai6.6464	H2/S2
Tai6.6568	H2/S2
Tai6.66	H2/S2
Tai6.6683	H2/S2
Tai6.6718	H2/S2
Tai6.6720	H2/S2
Tai6.6766	H2/S2
Tai6.677	H2/S2
Tai6.678	H2/S2
Tai6.6838	H2/S2
Tai6.6860	H2/S2
Tai6.6924	H2/S2
Tai6.6928	H2/S2
Tai6.6978	H2/S2
Tai6.7002	H2/S2
Tai6.701	H2/S2
Tai6.7075	H2/S2
Tai6.7312	H2/S2
Tai6.7348	H2/S2
Tai6.7420	H2/S2
Tai6.7449	H2/S2
Tai6.7495	H2/S2
Tai6.7567	H2/S2
Tai6.7610	H2/S2
Tai6.7675	H2/S2
Tai6.7743	H2/S2
Tai6.7748	H2/S2
Tai6.7758	H2/S2
Tai6.7769	H2/S2
Tai6.7791	H2/S2
Tai6.7839	H2/S2
Tai6.7921	H2/S2
Tai6.7999	H2/S2
Tai6.807	H2/S2
Tai6.8149	H2/S2
Tai6.8197	H2/S2
Tai6.8199	H2/S2
Tai6.8223	H2/S2
Tai6.8328	H2/S2
Tai6.8389	H2/S2
Tai6.8652	H2/S2
Tai6.8685	H2/S2
Tai6.8697	H2/S2
Tai6.872	H2/S2
Tai6.8731	H2/S2
Tai6.875	H2/S2
Tai6.8793	H2/S2
Tai6.8830	H2/S2
Tai6.886	H2/S2
Tai6.8893	H2/S2
Tai6.9007	H2/S2
Tai6.9054	H2/S2
Tai6.9114	H2/S2
Tai6.9117	H2/S2
Tai6.935	H2/S2
Tai6.9390	H2/S2
Tai6.9529	H2/S2
Tai6.9551	H2/S2
Tai6.9552	H2/S2
Tai6.9566	H2/S2
Tai6.9758	H2/S2
Tai6.9760	H2/S2
Tai6.9826	H2/S2
Tai6.9891	H2/S2
Tai6.9946	H2/S2
Tai6.999	H2/S2
Ipomoea_batatas_newGene_11125	H3/S3
Ipomoea_batatas_newGene_11238	H3/S3
Ipomoea_batatas_newGene_13100	H3/S3
Ipomoea_batatas_newGene_13237	H3/S3
Ipomoea_batatas_newGene_13517	H3/S3
Ipomoea_batatas_newGene_137	H3/S3
Ipomoea_batatas_newGene_15431	H3/S3
Ipomoea_batatas_newGene_16267	H3/S3
Ipomoea_batatas_newGene_16666	H3/S3
Ipomoea_batatas_newGene_18840	H3/S3
Ipomoea_batatas_newGene_19321	H3/S3
Ipomoea_batatas_newGene_19496	H3/S3
Ipomoea_batatas_newGene_19643	H3/S3
Ipomoea_batatas_newGene_21282	H3/S3
Ipomoea_batatas_newGene_21881	H3/S3
Ipomoea_batatas_newGene_22339	H3/S3
Ipomoea_batatas_newGene_23266	H3/S3
Ipomoea_batatas_newGene_23384	H3/S3
Ipomoea_batatas_newGene_23738	H3/S3
Ipomoea_batatas_newGene_23819	H3/S3
Ipomoea_batatas_newGene_25158	H3/S3
Ipomoea_batatas_newGene_25776	H3/S3
Ipomoea_batatas_newGene_26213	H3/S3
Ipomoea_batatas_newGene_26333	H3/S3
Ipomoea_batatas_newGene_26356	H3/S3
Ipomoea_batatas_newGene_27163	H3/S3
Ipomoea_batatas_newGene_27862	H3/S3
Ipomoea_batatas_newGene_28201	H3/S3
Ipomoea_batatas_newGene_30113	H3/S3
Ipomoea_batatas_newGene_30121	H3/S3
Ipomoea_batatas_newGene_30668	H3/S3
Ipomoea_batatas_newGene_31933	H3/S3
Ipomoea_batatas_newGene_32798	H3/S3
Ipomoea_batatas_newGene_34184	H3/S3
Ipomoea_batatas_newGene_34540	H3/S3
Ipomoea_batatas_newGene_34554	H3/S3
Ipomoea_batatas_newGene_3458	H3/S3
Ipomoea_batatas_newGene_35976	H3/S3
Ipomoea_batatas_newGene_36399	H3/S3
Ipomoea_batatas_newGene_37580	H3/S3
Ipomoea_batatas_newGene_37658	H3/S3
Ipomoea_batatas_newGene_37928	H3/S3
Ipomoea_batatas_newGene_38649	H3/S3
Ipomoea_batatas_newGene_38958	H3/S3
Ipomoea_batatas_newGene_40909	H3/S3
Ipomoea_batatas_newGene_4179	H3/S3
Ipomoea_batatas_newGene_42391	H3/S3
Ipomoea_batatas_newGene_42482	H3/S3
Ipomoea_batatas_newGene_44447	H3/S3
Ipomoea_batatas_newGene_4459	H3/S3
Ipomoea_batatas_newGene_44857	H3/S3
Ipomoea_batatas_newGene_44948	H3/S3
Ipomoea_batatas_newGene_4536	H3/S3
Ipomoea_batatas_newGene_45547	H3/S3
Ipomoea_batatas_newGene_45747	H3/S3
Ipomoea_batatas_newGene_46983	H3/S3
Ipomoea_batatas_newGene_47776	H3/S3
Ipomoea_batatas_newGene_48154	H3/S3
Ipomoea_batatas_newGene_48363	H3/S3
Ipomoea_batatas_newGene_4854	H3/S3
Ipomoea_batatas_newGene_48648	H3/S3
Ipomoea_batatas_newGene_49059	H3/S3
Ipomoea_batatas_newGene_4914	H3/S3
Ipomoea_batatas_newGene_49200	H3/S3
Ipomoea_batatas_newGene_5004	H3/S3
Ipomoea_batatas_newGene_50893	H3/S3
Ipomoea_batatas_newGene_52287	H3/S3
Ipomoea_batatas_newGene_53203	H3/S3
Ipomoea_batatas_newGene_53263	H3/S3
Ipomoea_batatas_newGene_5413	H3/S3
Ipomoea_batatas_newGene_5512	H3/S3
Ipomoea_batatas_newGene_55728	H3/S3
Ipomoea_batatas_newGene_5745	H3/S3
Ipomoea_batatas_newGene_60744	H3/S3
Ipomoea_batatas_newGene_60939	H3/S3
Ipomoea_batatas_newGene_61721	H3/S3
Ipomoea_batatas_newGene_6348	H3/S3
Ipomoea_batatas_newGene_63979	H3/S3
Ipomoea_batatas_newGene_64239	H3/S3
Ipomoea_batatas_newGene_65540	H3/S3
Ipomoea_batatas_newGene_67483	H3/S3
Ipomoea_batatas_newGene_68427	H3/S3
Ipomoea_batatas_newGene_69465	H3/S3
Ipomoea_batatas_newGene_69560	H3/S3
Ipomoea_batatas_newGene_70034	H3/S3
Ipomoea_batatas_newGene_70494	H3/S3
Ipomoea_batatas_newGene_70548	H3/S3
Ipomoea_batatas_newGene_70761	H3/S3
Ipomoea_batatas_newGene_70897	H3/S3
Ipomoea_batatas_newGene_71160	H3/S3
Ipomoea_batatas_newGene_72558	H3/S3
Ipomoea_batatas_newGene_72771	H3/S3
Ipomoea_batatas_newGene_72920	H3/S3
Ipomoea_batatas_newGene_7330	H3/S3
Ipomoea_batatas_newGene_7778	H3/S3
Ipomoea_batatas_newGene_9577	H3/S3
Ipomoea_batatas_newGene_9824	H3/S3
Tai6.10023	H3/S3
Tai6.10725	H3/S3
Tai6.10769	H3/S3
Tai6.10942	H3/S3
Tai6.10970	H3/S3
Tai6.10985	H3/S3
Tai6.110	H3/S3
Tai6.11069	H3/S3
Tai6.1127	H3/S3
Tai6.11292	H3/S3
Tai6.11388	H3/S3
Tai6.11683	H3/S3
Tai6.11935	H3/S3
Tai6.12015	H3/S3
Tai6.12085	H3/S3
Tai6.12089	H3/S3
Tai6.12091	H3/S3
Tai6.12319	H3/S3
Tai6.12754	H3/S3
Tai6.12766	H3/S3
Tai6.12864	H3/S3
Tai6.13007	H3/S3
Tai6.13040	H3/S3
Tai6.13233	H3/S3
Tai6.1339	H3/S3
Tai6.13443	H3/S3
Tai6.13472	H3/S3
Tai6.13475	H3/S3
Tai6.13476	H3/S3
Tai6.1350	H3/S3
Tai6.13522	H3/S3
Tai6.13538	H3/S3
Tai6.13755	H3/S3
Tai6.13787	H3/S3
Tai6.14150	H3/S3
Tai6.14208	H3/S3
Tai6.14466	H3/S3
Tai6.1482	H3/S3
Tai6.15190	H3/S3
Tai6.15409	H3/S3
Tai6.15410	H3/S3
Tai6.15416	H3/S3
Tai6.15454	H3/S3
Tai6.15465	H3/S3
Tai6.15755	H3/S3
Tai6.15871	H3/S3
Tai6.16000	H3/S3
Tai6.16025	H3/S3
Tai6.16218	H3/S3
Tai6.16396	H3/S3
Tai6.16605	H3/S3
Tai6.16646	H3/S3
Tai6.16647	H3/S3
Tai6.16890	H3/S3
Tai6.16981	H3/S3
Tai6.17186	H3/S3
Tai6.17256	H3/S3
Tai6.1746	H3/S3
Tai6.17738	H3/S3
Tai6.17739	H3/S3
Tai6.17809	H3/S3
Tai6.18191	H3/S3
Tai6.18277	H3/S3
Tai6.18356	H3/S3
Tai6.18464	H3/S3
Tai6.18465	H3/S3
Tai6.18646	H3/S3
Tai6.18668	H3/S3
Tai6.18713	H3/S3
Tai6.19230	H3/S3
Tai6.19357	H3/S3
Tai6.19453	H3/S3
Tai6.19454	H3/S3
Tai6.19483	H3/S3
Tai6.19508	H3/S3
Tai6.19577	H3/S3
Tai6.19598	H3/S3
Tai6.1970	H3/S3
Tai6.1973	H3/S3
Tai6.19782	H3/S3
Tai6.19799	H3/S3
Tai6.1999	H3/S3
Tai6.19994	H3/S3
Tai6.20004	H3/S3
Tai6.20034	H3/S3
Tai6.20197	H3/S3
Tai6.20503	H3/S3
Tai6.20519	H3/S3
Tai6.20635	H3/S3
Tai6.20963	H3/S3
Tai6.20964	H3/S3
Tai6.21004	H3/S3
Tai6.21009	H3/S3
Tai6.21303	H3/S3
Tai6.21336	H3/S3
Tai6.21472	H3/S3
Tai6.2153	H3/S3
Tai6.21619	H3/S3
Tai6.21952	H3/S3
Tai6.22001	H3/S3
Tai6.22169	H3/S3
Tai6.22228	H3/S3
Tai6.22261	H3/S3
Tai6.22275	H3/S3
Tai6.22285	H3/S3
Tai6.22580	H3/S3
Tai6.22935	H3/S3
Tai6.23279	H3/S3
Tai6.23333	H3/S3
Tai6.23452	H3/S3
Tai6.23453	H3/S3
Tai6.23456	H3/S3
Tai6.23459	H3/S3
Tai6.23481	H3/S3
Tai6.23517	H3/S3
Tai6.23570	H3/S3
Tai6.23649	H3/S3
Tai6.23725	H3/S3
Tai6.23877	H3/S3
Tai6.23880	H3/S3
Tai6.23930	H3/S3
Tai6.24064	H3/S3
Tai6.24109	H3/S3
Tai6.24110	H3/S3
Tai6.24164	H3/S3
Tai6.24165	H3/S3
Tai6.2433	H3/S3
Tai6.24481	H3/S3
Tai6.24915	H3/S3
Tai6.25080	H3/S3
Tai6.25203	H3/S3
Tai6.25489	H3/S3
Tai6.25596	H3/S3
Tai6.25602	H3/S3
Tai6.25603	H3/S3
Tai6.25728	H3/S3
Tai6.2593	H3/S3
Tai6.2594	H3/S3
Tai6.26034	H3/S3
Tai6.26183	H3/S3
Tai6.264	H3/S3
Tai6.26725	H3/S3
Tai6.26838	H3/S3
Tai6.26939	H3/S3
Tai6.26940	H3/S3
Tai6.26980	H3/S3
Tai6.26987	H3/S3
Tai6.27015	H3/S3
Tai6.27085	H3/S3
Tai6.2729	H3/S3
Tai6.27322	H3/S3
Tai6.2735	H3/S3
Tai6.27414	H3/S3
Tai6.27631	H3/S3
Tai6.27651	H3/S3
Tai6.27655	H3/S3
Tai6.27658	H3/S3
Tai6.2776	H3/S3
Tai6.27817	H3/S3
Tai6.27856	H3/S3
Tai6.28081	H3/S3
Tai6.28102	H3/S3
Tai6.2811	H3/S3
[truncated: 3,125 more rows]
