# Supplementary material for: Transcriptomic analysis reveals mechanisms for the different drought tolerance of sweet potatoes
Source: Front Plant Sci. 2023 Mar 16;14:1136709. doi: 10.3389/fpls.2023.1136709 (PMC10060965; doi:10.3389/fpls.2023.1136709)
Supplement: Supplementary file 3 [file Table_4.xlsx]

## Sheet: SH1
	Pathway	DEG	DEG_all	Percentage (%)
	Cyanoamino acid metabolism	3	60	5			Plant-pathogen interaction
Environmental Information Processing	ABC transporters	1	60	1.66667			Circadian rhythm – plant
	Cutin, suberine and wax biosynthesis	1	60	1.66667			Steroid biosynthesis
	Zeatin biosynthesis	1	60	1.66667			Tropane, piperidine and pyridine alkaloid biosynthesis
	Starch and sucrose metabolism	5	60	8.33333			Isoquinoline alkaloid biosynthesis
	Lysine degradation	1	60	1.66667			Glycine, serine and threonine metabolism
	Glycosaminoglycan degradation	1	60	1.66667			Carbon metabolism
Genetic Information Processing	RNA transport	1	60	1.66667			Alanine, aspartate and glutamate metabolism
	Brassinosteroid biosynthesis	1	60	1.66667			beta-Alanine metabolism
	Glycosphingolipid biosynthesis - globo series	1	60	1.66667			Glyoxylate and dicarboxylate metabolism
	Tropane, piperidine and pyridine alkaloid biosynthesis	1	60	1.66667			Ascorbate and aldarate metabolism
	Oxidative phosphorylation	1	60	1.66667			Terpenoid backbone biosynthesis
	Thiamine metabolism	2	60	3.33333			Stilbenoid, diarylheptanoid and gingerol biosynthesis
	N-Glycan biosynthesis	1	60	1.66667			alpha-Linolenic acid metabolism
	Glutathione metabolism	2	60	3.33333			Biosynthesis of amino acids
	Glyoxylate and dicarboxylate metabolism	4	60	6.66667			Ubiquinone and other terpenoid-quinone biosynthesis
	Cysteine and methionine metabolism	5	60	8.33333			Arginine and proline metabolism
	RNA degradation	1	60	1.66667			Cysteine and methionine metabolism
Genetic Information Processing	SNARE interactions in vesicular transport	1	60	1.66667			Tryptophan metabolism
	Biosynthesis of amino acids	1	60	1.66667			Glycerophospholipid metabolism
	alpha-Linolenic acid metabolism	2	60	3.33333			Pyruvate metabolism
	Carbon metabolism	5	60	8.33333			Starch and sucrose metabolism
Genetic Information Processing	RNA polymerase	1	60	1.66667			Fatty acid elongation
	Tryptophan metabolism	1	60	1.66667			Glycolysis / Gluconeogenesis
	Stilbenoid, diarylheptanoid and gingerol biosynthesis	3	60	5			Other glycan degradation
Organismal Systems	Plant-pathogen interaction	3	60	5			Thiamine metabolism
	Diterpenoid biosynthesis	3	60	5			Fatty acid degradation
	Amino sugar and nucleotide sugar metabolism	3	60	5			Pyrimidine metabolism
	Glycosphingolipid biosynthesis - ganglio series	1	60	1.66667			Cutin, suberine and wax biosynthesis
	Photosynthesis	1	60	1.66667			Phenylpropanoid biosynthesis
	Flavonoid biosynthesis	3	60	5			Ether lipid metabolism
Organismal Systems	Circadian rhythm - plant	2	60	3.33333			Arachidonic acid metabolism
	Phenylalanine, tyrosine and tryptophan biosynthesis	1	60	1.66667			Flavonoid biosynthesis
	Pyruvate metabolism	3	60	5			Sesquiterpenoid and triterpenoid biosynthesis
	Phenylalanine metabolism	3	60	5			Pentose and glucuronate interconversions
	Phenylpropanoid biosynthesis	9	60	15			Photosynthesis - antenna proteins
Cellular Processes	Phagosome	2	60	3.33333			Amino sugar and nucleotide sugar metabolism
Genetic Information Processing	mRNA surveillance pathway	1	60	1.66667			Glutathione metabolism
	Pyrimidine metabolism	1	60	1.66667			Porphyrin and chlorophyll metabolism
	Glycolysis / Gluconeogenesis	1	60	1.66667			Cyanoamino acid metabolism
	Purine metabolism	1	60	1.66667			Phenylalanine metabolism
	Galactose metabolism	2	60	3.33333			PhotosynthesisTyrosine metabolism
Cellular Processes	Peroxisome	2	60	3.33333			Protein processing in endoplasmic reticulum
Genetic Information Processing	Protein processing in endoplasmic reticulum	3	60	5			RNA degradation
Environmental Information Processing	Plant hormone signal transduction	6	60	10			Spliceosome
	Fructose and mannose metabolism	1	60	1.66667			Base excision repair
	Other glycan degradation	1	60	1.66667			Plant hormone signal transduction
	Sesquiterpenoid and triterpenoid biosynthesis	1	60	1.66667			Peroxisome
							Endocytosis

## Sheet: SH2
#Pathway	DEG	DEG_all	Percentage (%)
Phagosome	1	308	0.324675
Ubiquinone and other terpenoid-quinone biosynthesis	5	308	1.62338
mRNA surveillance pathway	3	308	0.974026
Biosynthesis of amino acids	6	308	1.94805
Pentose and glucuronate interconversions	15	308	4.87013
Protein processing in endoplasmic reticulum	6	308	1.94805
beta-Alanine metabolism	7	308	2.27273
Phenylalanine, tyrosine and tryptophan biosynthesis	2	308	0.649351
Steroid biosynthesis	8	308	2.5974
RNA degradation	4	308	1.2987
Pyruvate metabolism	5	308	1.62338
Cyanoamino acid metabolism	11	308	3.57143
Histidine metabolism	2	308	0.649351
Nitrogen metabolism	3	308	0.974026
2-Oxocarboxylic acid metabolism	2	308	0.649351
Flavonoid biosynthesis	21	308	6.81818
Flavone and flavonol biosynthesis	2	308	0.649351
Circadian rhythm - plant	4	308	1.2987
Zeatin biosynthesis	3	308	0.974026
Brassinosteroid biosynthesis	1	308	0.324675
Oxidative phosphorylation	3	308	0.974026
Fatty acid biosynthesis	2	308	0.649351
Linoleic acid metabolism	1	308	0.324675
Ascorbate and aldarate metabolism	6	308	1.94805
Ribosome biogenesis in eukaryotes	1	308	0.324675
Purine metabolism	2	308	0.649351
Glycine, serine and threonine metabolism	7	308	2.27273
Phenylalanine metabolism	10	308	3.24675
Porphyrin and chlorophyll metabolism	12	308	3.8961
Citrate cycle (TCA cycle)	2	308	0.649351
RNA transport	3	308	0.974026
Regulation of autophagy	1	308	0.324675
Endocytosis	4	308	1.2987
Terpenoid backbone biosynthesis	6	308	1.94805
alpha-Linolenic acid metabolism	6	308	1.94805
Glutathione metabolism	12	308	3.8961
Protein export	1	308	0.324675
Spliceosome	4	308	1.2987
Aminoacyl-tRNA biosynthesis	1	308	0.324675
Carotenoid biosynthesis	2	308	0.649351
Fatty acid elongation	4	308	1.2987
Amino sugar and nucleotide sugar metabolism	14	308	4.54545
Galactose metabolism	1	308	0.324675
Tryptophan metabolism	5	308	1.62338
Fructose and mannose metabolism	3	308	0.974026
Ubiquitin mediated proteolysis	2	308	0.649351
Cysteine and methionine metabolism	5	308	1.62338
Ether lipid metabolism	3	308	0.974026
Starch and sucrose metabolism	40	308	12.987
Sphingolipid metabolism	2	308	0.649351
Basal transcription factors	1	308	0.324675
Other glycan degradation	4	308	1.2987
ABC transporters	1	308	0.324675
Tyrosine metabolism	10	308	3.24675
Thiamine metabolism	4	308	1.2987
Fatty acid metabolism	2	308	0.649351
Inositol phosphate metabolism	2	308	0.649351
Photosynthesis - antenna proteins	15	308	4.87013
Pentose phosphate pathway	1	308	0.324675
Arachidonic acid metabolism	3	308	0.974026
Plant hormone signal transduction	17	308	5.51948
Pyrimidine metabolism	4	308	1.2987
Glycerolipid metabolism	3	308	0.974026
Monoterpenoid biosynthesis	2	308	0.649351
Arginine and proline metabolism	5	308	1.62338
Limonene and pinene degradation	2	308	0.649351
Isoquinoline alkaloid biosynthesis	8	308	2.5974
Base excision repair	3	308	0.974026
Pantothenate and CoA biosynthesis	1	308	0.324675
Diterpenoid biosynthesis	2	308	0.649351
Glycerophospholipid metabolism	5	308	1.62338
Glycolysis / Gluconeogenesis	4	308	1.2987
Cutin, suberine and wax biosynthesis	4	308	1.2987
Taurine and hypotaurine metabolism	2	308	0.649351
Phenylpropanoid biosynthesis	30	308	9.74026
Sesquiterpenoid and triterpenoid biosynthesis	15	308	4.87013
Ribosome	1	308	0.324675
Alanine, aspartate and glutamate metabolism	7	308	2.27273
Fatty acid degradation	4	308	1.2987
Photosynthesis	10	308	3.24675
Plant-pathogen interaction	7	308	2.27273
Valine, leucine and isoleucine degradation	2	308	0.649351
Stilbenoid, diarylheptanoid and gingerol biosynthesis	6	308	1.94805
Peroxisome	5	308	1.62338
SNARE interactions in vesicular transport	2	308	0.649351
Carbon metabolism	7	308	2.27273
Tropane, piperidine and pyridine alkaloid biosynthesis	8	308	2.5974
Glyoxylate and dicarboxylate metabolism	7	308	2.27273
Carbon fixation in photosynthetic organisms	1	308	0.324675
Biotin metabolism	1	308	0.324675
Lysine degradation	2	308	0.649351

## Sheet: SH3
#Pathway	DEG	DEG_all	Percentage (%)
Cyanoamino acid metabolism	1	87	1.14943
Lysine degradation	1	87	1.14943
Glycine, serine and threonine metabolism	4	87	4.5977
Plant-pathogen interaction	7	87	8.04598
Inositol phosphate metabolism	1	87	1.14943
Isoquinoline alkaloid biosynthesis	2	87	2.29885
Cysteine and methionine metabolism	2	87	2.29885
Amino sugar and nucleotide sugar metabolism	2	87	2.29885
RNA degradation	1	87	1.14943
Peroxisome	1	87	1.14943
SNARE interactions in vesicular transport	1	87	1.14943
ABC transporters	2	87	2.29885
Endocytosis	3	87	3.44828
Phagosome	1	87	1.14943
Carbon metabolism	1	87	1.14943
Other glycan degradation	1	87	1.14943
Terpenoid backbone biosynthesis	2	87	2.29885
Arginine and proline metabolism	4	87	4.5977
Flavonoid biosynthesis	2	87	2.29885
Fatty acid elongation	2	87	2.29885
RNA polymerase	1	87	1.14943
Plant hormone signal transduction	13	87	14.9425
Phenylpropanoid biosynthesis	3	87	3.44828
Glycerolipid metabolism	3	87	3.44828
Zeatin biosynthesis	2	87	2.29885
Galactose metabolism	3	87	3.44828
Phenylalanine, tyrosine and tryptophan biosynthesis	6	87	6.89655
Spliceosome	1	87	1.14943
Glutathione metabolism	5	87	5.74713
Glycerophospholipid metabolism	3	87	3.44828
Glyoxylate and dicarboxylate metabolism	1	87	1.14943
Tyrosine metabolism	2	87	2.29885
Circadian rhythm - plant	2	87	2.29885
N-Glycan biosynthesis	1	87	1.14943
Biosynthesis of amino acids	9	87	10.3448
Starch and sucrose metabolism	5	87	5.74713
Monoterpenoid biosynthesis	1	87	1.14943
Purine metabolism	1	87	1.14943
Porphyrin and chlorophyll metabolism	1	87	1.14943
alpha-Linolenic acid metabolism	4	87	4.5977
Sesquiterpenoid and triterpenoid biosynthesis	1	87	1.14943
Base excision repair	1	87	1.14943
Ribosome	1	87	1.14943
Thiamine metabolism	4	87	4.5977
Arginine biosynthesis	3	87	3.44828
Pyrimidine metabolism	1	87	1.14943
Ascorbate and aldarate metabolism	1	87	1.14943
Protein processing in endoplasmic reticulum	3	87	3.44828
Linoleic acid metabolism	2	87	2.29885

## Sheet: SH4
#Pathway	DEG	DEG_all	Percentage (%)
Starch and sucrose metabolism	28	316	8.86076
Ascorbate and aldarate metabolism	7	316	2.21519
Porphyrin and chlorophyll metabolism	5	316	1.58228
Glyoxylate and dicarboxylate metabolism	12	316	3.79747
Taurine and hypotaurine metabolism	5	316	1.58228
Sulfur metabolism	2	316	0.632911
Oxidative phosphorylation	3	316	0.949367
Terpenoid backbone biosynthesis	5	316	1.58228
Glucosinolate biosynthesis	3	316	0.949367
Flavone and flavonol biosynthesis	2	316	0.632911
Nicotinate and nicotinamide metabolism	2	316	0.632911
Glutathione metabolism	5	316	1.58228
Fructose and mannose metabolism	6	316	1.89873
Phenylalanine metabolism	5	316	1.58228
Lysine degradation	1	316	0.316456
RNA polymerase	1	316	0.316456
Flavonoid biosynthesis	18	316	5.6962
beta-Alanine metabolism	6	316	1.89873
Biosynthesis of unsaturated fatty acids	2	316	0.632911
Spliceosome	4	316	1.26582
Sesquiterpenoid and triterpenoid biosynthesis	1	316	0.316456
Stilbenoid, diarylheptanoid and gingerol biosynthesis	4	316	1.26582
Pyrimidine metabolism	5	316	1.58228
Thiamine metabolism	1	316	0.316456
mRNA surveillance pathway	1	316	0.316456
Tropane, piperidine and pyridine alkaloid biosynthesis	2	316	0.632911
Carotenoid biosynthesis	6	316	1.89873
Zeatin biosynthesis	3	316	0.949367
Propanoate metabolism	1	316	0.316456
Inositol phosphate metabolism	3	316	0.949367
Protein processing in endoplasmic reticulum	9	316	2.8481
Mismatch repair	2	316	0.632911
Homologous recombination	2	316	0.632911
Phosphatidylinositol signaling system	3	316	0.949367
Monoterpenoid biosynthesis	2	316	0.632911
Glycerolipid metabolism	14	316	4.43038
Base excision repair	1	316	0.316456
Riboflavin metabolism	1	316	0.316456
Galactose metabolism	11	316	3.48101
Photosynthesis - antenna proteins	4	316	1.26582
Arginine biosynthesis	2	316	0.632911
Arginine and proline metabolism	3	316	0.949367
Fatty acid metabolism	4	316	1.26582
Cysteine and methionine metabolism	8	316	2.53165
Pyruvate metabolism	7	316	2.21519
Alanine, aspartate and glutamate metabolism	6	316	1.89873
Lysine biosynthesis	1	316	0.316456
RNA degradation	2	316	0.632911
Protein export	2	316	0.632911
Linoleic acid metabolism	6	316	1.89873
Glycosaminoglycan degradation	1	316	0.316456
Carbon metabolism	34	316	10.7595
ABC transporters	4	316	1.26582
Glycolysis / Gluconeogenesis	9	316	2.8481
Phenylalanine, tyrosine and tryptophan biosynthesis	3	316	0.949367
Other glycan degradation	3	316	0.949367
Ubiquitin mediated proteolysis	2	316	0.632911
One carbon pool by folate	3	316	0.949367
Peroxisome	11	316	3.48101
Pentose phosphate pathway	6	316	1.89873
Diterpenoid biosynthesis	9	316	2.8481
Citrate cycle (TCA cycle)	1	316	0.316456
DNA replication	2	316	0.632911
Glycosphingolipid biosynthesis - globo series	1	316	0.316456
Circadian rhythm - plant	6	316	1.89873
Fatty acid biosynthesis	3	316	0.949367
Carbon fixation in photosynthetic organisms	14	316	4.43038
Phagosome	1	316	0.316456
Fatty acid elongation	1	316	0.316456
Sphingolipid metabolism	5	316	1.58228
Valine, leucine and isoleucine degradation	1	316	0.316456
Photosynthesis	10	316	3.16456
Purine metabolism	10	316	3.16456
Brassinosteroid biosynthesis	1	316	0.316456
Plant-pathogen interaction	11	316	3.48101
Selenocompound metabolism	2	316	0.632911
Cyanoamino acid metabolism	2	316	0.632911
Nucleotide excision repair	2	316	0.632911
Biosynthesis of amino acids	18	316	5.6962
Plant hormone signal transduction	14	316	4.43038
Pentose and glucuronate interconversions	11	316	3.48101
alpha-Linolenic acid metabolism	14	316	4.43038
Phenylpropanoid biosynthesis	11	316	3.48101
Amino sugar and nucleotide sugar metabolism	13	316	4.11392
Fatty acid degradation	2	316	0.632911
Butanoate metabolism	5	316	1.58228
Tyrosine metabolism	5	316	1.58228
Glycine, serine and threonine metabolism	7	316	2.21519
Ubiquinone and other terpenoid-quinone biosynthesis	3	316	0.949367
Cutin, suberine and wax biosynthesis	3	316	0.949367
Glycerophospholipid metabolism	7	316	2.21519
Endocytosis	9	316	2.8481
Nitrogen metabolism	9	316	2.8481
Ether lipid metabolism	5	316	1.58228
Biotin metabolism	1	316	0.316456
2-Oxocarboxylic acid metabolism	3	316	0.949367
Tryptophan metabolism	8	316	2.53165
Isoquinoline alkaloid biosynthesis	5	316	1.58228

## Sheet: SH5
#Pathway	DEG	DEG_all	Percentage (%)
Protein processing in endoplasmic reticulum	4	115	3.47826
Plant hormone signal transduction	5	115	4.34783
Glycolysis / Gluconeogenesis	1	115	0.869565
Glycerophospholipid metabolism	1	115	0.869565
Mismatch repair	2	115	1.73913
Pyrimidine metabolism	1	115	0.869565
2-Oxocarboxylic acid metabolism	1	115	0.869565
Carbon fixation in photosynthetic organisms	3	115	2.6087
Terpenoid backbone biosynthesis	2	115	1.73913
Glutathione metabolism	7	115	6.08696
Zeatin biosynthesis	1	115	0.869565
Tryptophan metabolism	1	115	0.869565
Pentose and glucuronate interconversions	5	115	4.34783
Phenylalanine, tyrosine and tryptophan biosynthesis	6	115	5.21739
Spliceosome	1	115	0.869565
DNA replication	1	115	0.869565
Citrate cycle (TCA cycle)	1	115	0.869565
Lysine degradation	1	115	0.869565
Homologous recombination	1	115	0.869565
Porphyrin and chlorophyll metabolism	4	115	3.47826
Glycerolipid metabolism	2	115	1.73913
Phenylalanine metabolism	4	115	3.47826
Pyruvate metabolism	3	115	2.6087
Diterpenoid biosynthesis	1	115	0.869565
Ascorbate and aldarate metabolism	2	115	1.73913
Arachidonic acid metabolism	2	115	1.73913
Phenylpropanoid biosynthesis	10	115	8.69565
beta-Alanine metabolism	2	115	1.73913
Steroid biosynthesis	1	115	0.869565
Pentose phosphate pathway	1	115	0.869565
Amino sugar and nucleotide sugar metabolism	8	115	6.95652
alpha-Linolenic acid metabolism	1	115	0.869565
Ubiquitin mediated proteolysis	3	115	2.6087
Thiamine metabolism	1	115	0.869565
Galactose metabolism	1	115	0.869565
RNA degradation	2	115	1.73913
Fructose and mannose metabolism	1	115	0.869565
Phagosome	1	115	0.869565
Fatty acid metabolism	1	115	0.869565
Biosynthesis of amino acids	9	115	7.82609
Starch and sucrose metabolism	12	115	10.4348
RNA transport	1	115	0.869565
Carbon metabolism	5	115	4.34783
Glycine, serine and threonine metabolism	5	115	4.34783
Glycosaminoglycan degradation	1	115	0.869565
Biosynthesis of unsaturated fatty acids	1	115	0.869565
Phosphatidylinositol signaling system	2	115	1.73913
Plant-pathogen interaction	9	115	7.82609
Ubiquinone and other terpenoid-quinone biosynthesis	3	115	2.6087
Nitrogen metabolism	7	115	6.08696
Sesquiterpenoid and triterpenoid biosynthesis	1	115	0.869565
Isoquinoline alkaloid biosynthesis	6	115	5.21739
Ribosome	2	115	1.73913
Nicotinate and nicotinamide metabolism	1	115	0.869565
Tropane, piperidine and pyridine alkaloid biosynthesis	6	115	5.21739
Photosynthesis - antenna proteins	1	115	0.869565
Inositol phosphate metabolism	4	115	3.47826
Other glycan degradation	1	115	0.869565
Tyrosine metabolism	6	115	5.21739
mRNA surveillance pathway	1	115	0.869565
AGE-RAGE signaling pathway in diabetic complications	1	115	0.869565
Cyanoamino acid metabolism	6	115	5.21739
Taurine and hypotaurine metabolism	2	115	1.73913
Fatty acid elongation	2	115	1.73913
Cysteine and methionine metabolism	6	115	5.21739
Nucleotide excision repair	1	115	0.869565
Glyoxylate and dicarboxylate metabolism	1	115	0.869565

## Sheet: SH6
#Pathway	DEG	DEG_all	Percentage (%)
Stilbenoid, diarylheptanoid and gingerol biosynthesis	2	133	1.50376
Sesquiterpenoid and triterpenoid biosynthesis	3	133	2.25564
Cysteine and methionine metabolism	5	133	3.7594
Steroid biosynthesis	1	133	0.75188
Endocytosis	4	133	3.00752
Isoquinoline alkaloid biosynthesis	5	133	3.7594
Galactose metabolism	2	133	1.50376
Plant-pathogen interaction	8	133	6.01504
Flavonoid biosynthesis	5	133	3.7594
Monoterpenoid biosynthesis	2	133	1.50376
Glycolysis / Gluconeogenesis	5	133	3.7594
RNA degradation	1	133	0.75188
Photosynthesis	2	133	1.50376
SNARE interactions in vesicular transport	1	133	0.75188
RNA transport	3	133	2.25564
Phenylpropanoid biosynthesis	9	133	6.76692
Pyruvate metabolism	3	133	2.25564
Photosynthesis - antenna proteins	1	133	0.75188
Plant hormone signal transduction	4	133	3.00752
Citrate cycle (TCA cycle)	1	133	0.75188
Lysine degradation	2	133	1.50376
Ascorbate and aldarate metabolism	3	133	2.25564
Valine, leucine and isoleucine degradation	4	133	3.00752
Glutathione metabolism	9	133	6.76692
alpha-Linolenic acid metabolism	3	133	2.25564
Alanine, aspartate and glutamate metabolism	7	133	5.26316
Phagosome	7	133	5.26316
Lysine biosynthesis	2	133	1.50376
Carbon metabolism	3	133	2.25564
Pyrimidine metabolism	1	133	0.75188
Brassinosteroid biosynthesis	1	133	0.75188
Nicotinate and nicotinamide metabolism	1	133	0.75188
2-Oxocarboxylic acid metabolism	1	133	0.75188
Tropane, piperidine and pyridine alkaloid biosynthesis	6	133	4.51128
Monobactam biosynthesis	1	133	0.75188
Terpenoid backbone biosynthesis	2	133	1.50376
Glycine, serine and threonine metabolism	7	133	5.26316
Zeatin biosynthesis	2	133	1.50376
Histidine metabolism	2	133	1.50376
Limonene and pinene degradation	1	133	0.75188
Pentose phosphate pathway	2	133	1.50376
Linoleic acid metabolism	2	133	1.50376
Fatty acid degradation	2	133	1.50376
Phosphatidylinositol signaling system	3	133	2.25564
Phenylalanine metabolism	5	133	3.7594
Purine metabolism	1	133	0.75188
Biosynthesis of unsaturated fatty acids	1	133	0.75188
Fatty acid elongation	1	133	0.75188
Taurine and hypotaurine metabolism	2	133	1.50376
Biosynthesis of amino acids	6	133	4.51128
Starch and sucrose metabolism	14	133	10.5263
Carotenoid biosynthesis	1	133	0.75188
Tryptophan metabolism	2	133	1.50376
Cyanoamino acid metabolism	4	133	3.00752
Amino sugar and nucleotide sugar metabolism	9	133	6.76692
Arginine biosynthesis	2	133	1.50376
Other glycan degradation	1	133	0.75188
Spliceosome	1	133	0.75188
Propanoate metabolism	1	133	0.75188
Fructose and mannose metabolism	2	133	1.50376
Arginine and proline metabolism	2	133	1.50376
Glyoxylate and dicarboxylate metabolism	3	133	2.25564
Nitrogen metabolism	1	133	0.75188
Arachidonic acid metabolism	1	133	0.75188
Protein processing in endoplasmic reticulum	5	133	3.7594
Glycerolipid metabolism	4	133	3.00752
Cutin, suberine and wax biosynthesis	4	133	3.00752
beta-Alanine metabolism	5	133	3.7594
Circadian rhythm - plant	4	133	3.00752
Ubiquinone and other terpenoid-quinone biosynthesis	3	133	2.25564
Inositol phosphate metabolism	3	133	2.25564
Fatty acid metabolism	1	133	0.75188
Carbon fixation in photosynthetic organisms	1	133	0.75188
Tyrosine metabolism	11	133	8.27068
Pentose and glucuronate interconversions	4	133	3.00752
Thiamine metabolism	1	133	0.75188

## Sheet: SH7
#Pathway	DEG	DEG_all	Percentage (%)
Purine metabolism	1	30	3.33333
Plant-pathogen interaction	2	30	6.66667
Pentose and glucuronate interconversions	2	30	6.66667
Starch and sucrose metabolism	6	30	20
Glutathione metabolism	2	30	6.66667
Glyoxylate and dicarboxylate metabolism	1	30	3.33333
Glycine, serine and threonine metabolism	3	30	10
Spliceosome	2	30	6.66667
Carbon metabolism	1	30	3.33333
Vitamin B6 metabolism	2	30	6.66667
Galactose metabolism	1	30	3.33333
Valine, leucine and isoleucine degradation	2	30	6.66667
Ribosome	1	30	3.33333
Cysteine and methionine metabolism	4	30	13.3333
Amino sugar and nucleotide sugar metabolism	4	30	13.3333
Protein processing in endoplasmic reticulum	1	30	3.33333
Inositol phosphate metabolism	1	30	3.33333
Ascorbate and aldarate metabolism	1	30	3.33333
Pyrimidine metabolism	3	30	10
Ubiquitin mediated proteolysis	1	30	3.33333
Arginine and proline metabolism	1	30	3.33333
Alanine, aspartate and glutamate metabolism	2	30	6.66667
beta-Alanine metabolism	1	30	3.33333
Plant hormone signal transduction	1	30	3.33333
